# Supplementary material for: Extensive pedigrees reveal the social organization of a Neolithic community
Source: Nature. 2023 Jul 26;620(7974):600–6. doi: 10.1038/s41586-023-06350-8 (PMC10432279; doi:10.1038/s41586-023-06350-8)
Supplement: Supplementary file 4 — Supplementary Tables 1–25. [file 41586_2023_6350_MOESM4_ESM.zip]

Archive with 52 entries (51 files):
- Supp_tables_zip/
- __MACOSX/._Supp_tables_zip
- Supp_tables_zip/Supplementary_table_2_Report_eager_SG.xlsx
- __MACOSX/Supp_tables_zip/._Supplementary_table_2_Report_eager_SG.xlsx
- Supp_tables_zip/Supplementary_table_24_stable_isotopes.xlsx
- __MACOSX/Supp_tables_zip/._Supplementary_table_24_stable_isotopes.xlsx
- Supp_tables_zip/Supplementary_table_16_HIrisPlex-S_results.xlsx
- __MACOSX/Supp_tables_zip/._Supplementary_table_16_HIrisPlex-S_results.xlsx
- Supp_tables_zip/Supplementary_table_6_Report_eager_YC.xlsx
- __MACOSX/Supp_tables_zip/._Supplementary_table_6_Report_eager_YC.xlsx
- Supp_tables_zip/Supplementary_table_15_phenotypic_data.xlsx
- __MACOSX/Supp_tables_zip/._Supplementary_table_15_phenotypic_data.xlsx
- Supp_tables_zip/Supplementary_table_5_Mitodata.xlsx
- __MACOSX/Supp_tables_zip/._Supplementary_table_5_Mitodata.xlsx
- Supp_tables_zip/Supplementary_table_13_Report_eager_HLA.xlsx
- __MACOSX/Supp_tables_zip/._Supplementary_table_13_Report_eager_HLA.xlsx
- Supp_tables_zip/Supplementary_table_12_f3.xlsx
- __MACOSX/Supp_tables_zip/._Supplementary_table_12_f3.xlsx
- Supp_tables_zip/Supplementary_table_20_Spatial_distances.xlsx
- __MACOSX/Supp_tables_zip/._Supplementary_table_20_Spatial_distances.xlsx
- Supp_tables_zip/Supplementary_table_9_lcMLkin_results.xlsx
- __MACOSX/Supp_tables_zip/._Supplementary_table_9_lcMLkin_results.xlsx
- Supp_tables_zip/Supplementary_table_25_Chronomodel_settings.xlsx
- __MACOSX/Supp_tables_zip/._Supplementary_table_25_Chronomodel_settings.xlsx
- Supp_tables_zip/Supplementary_table_21_Individual_archaeological_features_v2.xlsx
- __MACOSX/Supp_tables_zip/._Supplementary_table_21_Individual_archaeological_features_v2.xlsx
- Supp_tables_zip/Supplementary_table_8_READ_results.xlsx
- __MACOSX/Supp_tables_zip/._Supplementary_table_8_READ_results.xlsx
- Supp_tables_zip/Supplementary_table_10_IBDs.xlsx
- __MACOSX/Supp_tables_zip/._Supplementary_table_10_IBDs.xlsx
- Supp_tables_zip/Supplementary_table_14_HLA_assignment.xlsx
- __MACOSX/Supp_tables_zip/._Supplementary_table_14_HLA_assignment.xlsx
- Supp_tables_zip/Supplementary_table_7_YC_assignment.xlsx
- __MACOSX/Supp_tables_zip/._Supplementary_table_7_YC_assignment.xlsx
- Supp_tables_zip/Supplementary_table_22_Combined archaeological_features.xlsx
- __MACOSX/Supp_tables_zip/._Supplementary_table_22_Combined archaeological_features.xlsx
- Supp_tables_zip/Supplementary_table_4_Report_eager_MT.xlsx
- __MACOSX/Supp_tables_zip/._Supplementary_table_4_Report_eager_MT.xlsx
- Supp_tables_zip/Supplementary_table_11_ROH.xlsx
- __MACOSX/Supp_tables_zip/._Supplementary_table_11_ROH.xlsx
- Supp_tables_zip/Supplementary_table_1_Metadata_v3.xlsx
- __MACOSX/Supp_tables_zip/._Supplementary_table_1_Metadata_v3.xlsx
- Supp_tables_zip/Supplementary_table_17_qpAdm.xlsx
- __MACOSX/Supp_tables_zip/._Supplementary_table_17_qpAdm.xlsx
- Supp_tables_zip/Supplementary_table_23_Strontium_means_v3.xlsx
- __MACOSX/Supp_tables_zip/._Supplementary_table_23_Strontium_means_v3.xlsx
- Supp_tables_zip/Supplementary_table_18_DATES.xlsx
- __MACOSX/Supp_tables_zip/._Supplementary_table_18_DATES.xlsx
- Supp_tables_zip/Supplementary_table_3_Report_eager_1240k.xlsx
- __MACOSX/Supp_tables_zip/._Supplementary_table_3_Report_eager_1240k.xlsx
- Supp_tables_zip/Supplementary_table_19_Mortality_table.xlsx
- __MACOSX/Supp_tables_zip/._Supplementary_table_19_Mortality_table.xlsx
