# Supplementary material for: Extensive pedigrees reveal the social organization of a Neolithic community
Source: Nature. 2023 Jul 26;620(7974):600–6. doi: 10.1038/s41586-023-06350-8 (PMC10432279; doi:10.1038/s41586-023-06350-8)
Supplement: Supplementary file 4 — Supplementary Tables 1–25. [file 41586_2023_6350_MOESM4_ESM.zip › Supp_tables_zip/Supplementary_table_2_Report_eager_SG.xlsx]

## Sheet: Ext_data_2_Report_eager_SG
Arch ID	Sample Name	# of Raw Reads prior Clip & Merge (C&M)	# reads after C&M prior mapping	# of Merged Reads	% Merged Reads	# reads not attempted to map	# mapped reads prior RMDup	# of Duplicates removed	Mapped Reads after RMDup	Endogenous DNA (%)	Cluster Factor	Mean Coverage	std, dev, Coverage	Coverage >= 1X in %	Coverage >= 2X in %	Coverage >= 3X in %	Coverage >= 4X in %	Coverage >= 5X in %	# of reads on mitochondrium	AVG Coverage on mitochondrium	MT/NUC Ratio	DMG 1st Base 3'	DMG 2nd Base 3'	DMG 1st Base 5'	DMG 2nd Base 5'	average fragment length	median fragment length	GC content in %
GLN201	GRG001.A0101.SG1.1	9402380	4829255	3731896	77.277	1097182	1364978	94571	1017462	28.265	1.093	0.017	0.1343	1.67	0.03	0	0	0	520	1.57046	92.27	0.1019	0.0117	0.125	0.0138	52.51	51	42.41
GLN202	GRG002.A0101.SG1.1	6300646	3377413	2485421	73.589	891916	1175478	61066	849930	34.804	1.072	0.0137	0.1207	1.35	0.02	0	0	0	511	1.51307	110.42	0.1233	0.0124	0.1374	0.0138	50.61	50	42.84
GLN204	GRG003.B0101.SG1.1	8937338	4785342	3548562	74.155	1236626	950091	49491	722345	19.854	1.069	0.0122	0.1134	1.2	0.02	0	0	0	451	1.37932	113.28	0.0959	0.0124	0.1198	0.0152	52.92	51	42.45
GLN206	GRG004.A0101.SG1.1	4826541	4353720	0	0	0	1078146	82052	750747	24.764	1.109	0.0126	0.1133	1.25	0.01	0	0	0	384	1.21021	96.1	0.1077	0.0186	0.1163	0.0151	52.66	50	42.33
GLN207A	GRG005.B0101.SG1.1	3814588	3550378	0	0	0	472163	39853	316396	13.299	1.126	0.0052	0.0724	0.51	0	0	0	0	101	0.293621	56.76	0.1372	0.017	0.1435	0.0146	51.32	48	42.29
GLN207B	GRG006.B0101.SG1.1	4886967	4536665	0	0	0	276581	23894	188041	6.097	1.127	0.003	0.0549	0.3	0	0	0	0	59	0.170439	56.9	0.1175	0.0158	0.1239	0.0132	49.99	47	42.69
GLN208	GRG007.A0101.SG1.1	3890242	3491882	0	0	0	203576	17083	142761	5.83	1.12	0.0025	0.0497	0.25	0	0	0	0	51	0.161265	65.35	0.1023	0.0179	0.1071	0.0135	54.25	52	42.19
GLN209	GRG061.A0101	1612734	759938	652359	85.84	-	246016	1725	244291	32.373	1.007	0.004	0.0751	0.39	0.01	0	0	0	102	0.314043	77.6	0.1349	0.0163	0.1357	0.0151	51.99	47	40.8
GLN210	GRG008.A0101.SG1.1	11074628	6357357	4010363	63.082	2346780	294281	16274	219473	4.629	1.074	0.0036	0.0613	0.36	0	0	0	0	92	0.291629	79.96	0.0987	0.0108	0.1158	0.0133	52.16	51	42.49
GLN211A	GRG009.B0101.SG1.1	6302869	5785384	0	0	0	349717	32154	240641	6.045	1.134	0.0041	0.0645	0.41	0	0	0	0	91	0.276541	67.29	0.1001	0.0158	0.1102	0.0121	53.6	51	42.09
GLN211B	GRG010.A0101.SG1.1	3769833	2948341	0	0	0	124195	9560	85153	4.212	1.112	0.0014	0.0378	0.14	0	0	0	0	43	0.147987	103.57	0.1181	0.0184	0.1258	0.0145	52.67	50	42.87
GLN212	GRG011.A0101.SG1.1	10339936	5650486	3928957	69.533	1721396	532620	25372	398932	9.426	1.064	0.0065	0.0816	0.64	0.01	0	0	0	121	0.371356	57.54	0.1277	0.0128	0.1424	0.0132	50.77	50	43.22
GLN213	GRG012.A0101.SG1.1	4464051	4176732	0	0	0	75112	5840	50105	1.798	1.117	0.0007	0.0272	0.07	0	0	0	0	13	0.0353673	47.97	0.1646	0.0203	0.1737	0.0171	46.17	43	41.44
GLN214	GRG013.A0101.SG1.1	9026286	5125823	3314332	64.66	1811316	151532	9966	113390	2.956	1.088	0.0019	0.044	0.19	0	0	0	0	35	0.102722	54.22	0.0939	0.0098	0.1117	0.0107	52.43	51	42.33
GLN215A	GRG014.A0101.SG1.1	4614843	4035685	0	0	0	1280392	100728	894017	31.727	1.113	0.0151	0.1239	1.49	0.02	0	0	0	350	1.07297	71.23	0.1134	0.0173	0.126	0.0137	52.88	50	42.11
GLN215B	GRG015.A0202.SG1.1	10743636	5877774	4255371	72.398	1622210	2485750	177454	1857821	42.291	1.096	0.0316	0.1855	3.06	0.09	0	0	0	752	2.30436	72.96	0.0893	0.0099	0.1137	0.0119	53.36	51	42.42
GLN216	GRG081.A0101	1740762	912196	674419	73.93	-	61090	623	38895	6.697	1.016	0.0007	0.0286	0.07	0	0	0	0	14	0.0397079	57.89	0.158	0.0169	0.169	0.0174	55.34	51	40.51
GLN219	GRG082.A0101	1696260	821221	572802	69.75		2753	13	440	0.335	1.03	0	0.0036	0	0	0	0	0	26	0.0888299	13295.5	0.0896	0.0168	0.0886	0.0125	50.87	44.5	49.43
GLN220	GRG016.A0102.SG1.1	24241620	15491857	8001381	51.649	7490132	1103148	65050	829476	7.121	1.078	0.0139	0.1214	1.36	0.02	0	0	0	370	1.11419	80.3	0.0965	0.0113	0.1153	0.0133	52.51	51	43.02
GLN221A	GRG083.A0101	1718598	902079	638449	70.78		12720	162	410	1.41	1.395	0	0.0096	0	0	0	0	0	0	NaN	0	0.01	0.0159	0.0769	0	51.93	47	68.55
GLN221B	GRG017.A0101.SG1.1	5285384	4926911	0	0	0	29092	2411	19458	0.59	1.124	0.0003	0.0178	0.03	0	0	0	0	3	0.00977729	30.72	0.1215	0.0171	0.1227	0.013	51.32	49	43.27
GLN223	GRG018.A0102.SG1.1	8333862	4372253	3392423	77.59	979710	34505	1828	25440	0.789	1.072	0.0004	0.021	0.04	0	0	0	0	3	0.0082081	19.03	0.1023	0.0124	0.1318	0.0122	53.21	51	42.79
GLN224	GRG084.A0101	1381736	782106	457080	58.44	-	6271	46	3072	0.802	1.015	0	0.0083	0	0	0	0	0	0	NaN	0	0.1714	0.0133	0.1708	0.0191	48.99	45	39.78
GLN225	GRG019.A0102.SG1.1	12970942	8037007	4563906	56.786	3472848	699953	47773	523214	8.709	1.091	0.0091	0.0978	0.9	0.01	0	0	0	128	0.408474	44.77	0.09	0.0097	0.1129	0.0107	54.72	51	42.21
GLN226	GRG020.A0101.SG1.1	5108595	4717782	0	0	0	100809	10029	67449	2.137	1.149	0.0011	0.0329	0.11	0	0	0	0	29	0.0893838	82.73	0.1036	0.019	0.1147	0.0125	50.28	47	42.18
GLN227	GRG021.A0102.SG1.1	8955622	4878270	3555424	72.883	1322708	126350	7283	94713	2.59	1.077	0.0016	0.0401	0.16	0	0	0	0	66	0.204901	130.22	0.0965	0.0109	0.1142	0.0125	52.16	51	42.94
GLN229	GRG022.A0102.SG1.1	5313186	2559609	2064076	80.64	495444	159629	7153	121682	6.236	1.059	0.002	0.0455	0.2	0	0	0	0	66	0.206651	101.7	0.0995	0.0116	0.1225	0.0121	52.42	51	43.34
GLN230	GRG099.A0101	117148	57654	43449	75.36		2161	1	49	3.748	1.02	0	0.0021	0	0	0	0	0	0	NaN	0	0	0.0333	0	0	51.73	45	88.67
GLN231A	GRG023.A0102.SG1.1	7316710	3875964	2924245	75.446	951576	23665	1207	17266	0.611	1.07	0.0003	0.0168	0.03	0	0	0	0	15	0.0467741	166.93	0.1415	0.0154	0.1579	0.0167	50.96	51	42.46
GLN232B	GRG024.A0101.SG1.1	4047442	3815169	0	0	0	8595	683	5218	0.225	1.131	0.0001	0.0092	0.01	0	0	0	0	4	0.012976	152.99	0.1216	0.023	0.1448	0.0152	51.03	48	41.32
GLN232C	GRG025.A0102.SG1.1	11378394	6486823	4275026	65.903	2211488	561295	32291	413689	8.653	1.078	0.0066	0.0821	0.65	0.01	0	0	0	160	0.454524	69.07	0.1407	0.0143	0.1601	0.0155	49.93	49	41.57
GLN233	GRG100.A0101	892766	503872	309430	61.41		25145	309	320	4.99	1.966	0	0.0107	0	0	0	0	0	0	NaN	0	0.0146	0.0145	0.0769	0.0769	50.65	43.5	84.96
GLN235	GRG085.A0101	1292280	684905	465928	68.03	-	77411	664	60122	11.302	1.011	0.001	0.034	0.1	0	0	0	0	13	0.0382596	36.45	0.1128	0.015	0.1117	0.0152	54.78	50	40.35
GLN236A	GRG086.A0101	1648338	913251	580197	63.53	-	83338	697	65298	9.125	1.011	0.0012	0.037	0.11	0.01	0	0	0	36	0.121658	102.24	0.1228	0.0176	0.1356	0.0141	57.2	53	40.85
GLN236B	GRG087.A0101	1884078	1001014	712021	71.13	-	284395	2866	229286	28.411	1.012	0.0041	0.0703	0.39	0.01	0	0	0	137	0.438598	106.77	0.1064	0.0169	0.1092	0.0152	56.24	51	41.02
GLN237A	GRG088.A0101	593086	321876	216930	67.4	-	8276	73	6046	2.571	1.012	0.0001	0.0108	0.01	0	0	0	0	0	NaN	0	0.1552	0.012	0.1528	0.0205	56.09	52	39.98
GLN241	GRG026.A0102.SG1.1	11630954	6432486	4661998	72.476	1770170	355268	20285	263424	5.523	1.077	0.0045	0.0681	0.44	0	0	0	0	105	0.320297	71.35	0.1165	0.0119	0.1368	0.0132	53.49	51	41.18
GLN242	GRG089.A0101	1842644	1060442	570199	53.77	-	18460	135	12539	1.741	1.011	0.0002	0.0149	0.02	0	0	0	0	5	0.0129745	66.33	0.1665	0.0197	0.17	0.0139	48.96	46	41.33
GLN243A	GRG027.A0102.SG1.1	15330252	8271152	6170829	74.607	2100036	1043664	64973	763467	12.618	1.085	0.0128	0.1168	1.26	0.02	0	0	0	335	1.03525	80.84	0.1244	0.0126	0.1448	0.0133	52.65	51	43.03
GLN243B	GRG028.A0102.SG1.1	11677100	6730555	4358574	64.758	2371802	322384	17228	233150	4.79	1.074	0.0037	0.0612	0.36	0	0	0	0	119	0.349448	95.45	0.1645	0.0156	0.1774	0.0168	49.29	47	43.49
GLN244	GRG090.A0101	2135612	1056131	750366	71.05	-	101399	980	76051	9.601	1.013	0.0014	0.0401	0.13	0	0	0	0	43	0.144107	102.9	0.1053	0.0159	0.1064	0.0138	57.8	53	39.78
GLN245A	GRG029.A0102.SG1.1	7320696	3987022	2933927	73.587	1052968	486254	27686	362963	12.196	1.076	0.0062	0.0798	0.61	0.01	0	0	0	151	0.479269	77.95	0.0968	0.0116	0.118	0.013	53.17	51	43.29
GLN245B	GRG030.A0102.SG1.1	8557684	4622376	3438637	74.391	1183586	1354213	80649	976410	29.297	1.083	0.0162	0.1322	1.58	0.03	0	0	0	524	1.59364	98.68	0.1257	0.0129	0.1414	0.0143	51.92	51	43.66
GLN246	GRG031.A0102.SG1.1	10616524	5807705	4153394	71.515	1654140	1046975	57016	786076	18.027	1.073	0.0133	0.1202	1.3	0.02	0	0	0	607	1.85926	139.61	0.1045	0.0106	0.1253	0.0121	53.19	51	43.52
GLN248	GRG032.A0102.SG1.1	10581304	5853694	4218148	72.06	1635346	823179	46472	629650	14.063	1.074	0.0109	0.1066	1.07	0.02	0	0	0	184	0.593035	54.4	0.1042	0.0114	0.1329	0.0132	54.34	51	42.07
GLN249	GRG033.A0102.SG1.1	9116838	5491485	3232307	58.86	2259012	155445	9638	110982	2.831	1.087	0.0017	0.042	0.17	0	0	0	0	55	0.159394	91.93	0.1559	0.016	0.1657	0.0155	49.04	47	43.17
GLN250	GRG063.A0101	1620182	845910	616371	72.86	-	76435	537	75898	9.036	1.007	0.0014	0.0402	0.13	0	0	0	0	29	0.101141	74.15	0.1191	0.0143	0.1206	0.0142	56.4	52	41.65
GLN253	GRG091.A0101	2038474	1059295	796345	75.18	-	63226	617	49956	5.969	1.012	0.0009	0.0322	0.09	0	0	0	0	21	0.0795969	84.95	0.109	0.0154	0.1063	0.0139	58.87	55	41.55
GLN255	GRG034.A0101.SG1.1	6333158	3353125	2548027	75.99	804998	323213	18685	234814	9.639	1.08	0.0038	0.0623	0.37	0	0	0	0	133	0.39254	104.16	0.1504	0.0144	0.1604	0.0169	50.38	49	43
GLN256	GRG035.A0101.SG1.1	12244364	7358618	4376830	59.479	2981712	497199	44199	346983	6.757	1.127	0.0058	0.0779	0.57	0.01	0	0	0	159	0.496349	85.42	0.142	0.0134	0.1651	0.0149	52.57	51	42.5
GLN257	GRG064.A0101	1809898	961106	705555	73.41	-	98943	765	98178	10.295	1.008	0.0019	0.0472	0.18	0	0	0	0	51	0.173617	92.23	0.1161	0.0162	0.1219	0.0128	60.18	56	41.62
GLN258	GRG036.A0101.SG1.1	13461582	7554097	5430265	71.885	2123620	440725	42958	314085	5.834	1.137	0.0055	0.0766	0.54	0.01	0	0	0	160	0.53582	97.43	0.0609	0.011	0.075	0.0134	54.96	51	43.28
GLN260	GRG037.A0101.SG1.1	11268824	6286690	4207921	66.934	2078694	647581	59767	461264	10.301	1.13	0.0077	0.0899	0.76	0.01	0	0	0	165	0.497495	64.28	0.121	0.0118	0.1439	0.0142	52.66	51	42.18
GLN261	GRG065.A0101	2427468	1255953	975362	77.66	-	135864	906	134958	10.818	1.007	0.0024	0.0557	0.23	0	0	0	0	64	0.195764	82.21	0.1326	0.0167	0.1331	0.0144	55.38	51	42.04
GLN262	GRG066.A0101	2926404	1511289	1169394	77.38	-	180958	1051	179907	11.974	1.006	0.0033	0.066	0.32	0	0	0	0	120	0.414338	126.39	0.1005	0.0163	0.106	0.013	57.2	53	42.06
GLN263	GRG067.A0101	2541260	1141677	998379	87.45	-	88022	535	87487	7.71	1.006	0.0016	0.0441	0.15	0	0	0	0	39	0.124434	80.27	0.1161	0.0178	0.1151	0.0162	55.61	51	42.15
GLN264	GRG092.A0101	1334362	699213	495500	70.87		1757	3	114	0.251	1.026	0	0.0026	0	0	0	0	0	9	0.0318025	20054.2	0.0385	0.0204	0.0556	0	47.98	35	68.08
GLN265	GRG068.A0101	2402070	1259544	917509	72.84	-	198480	1902	196578	15.758	1.01	0.0031	0.0692	0.3	0	0	0	0	101	0.286344	92.09	0.1524	0.0186	0.1523	0.0174	49.65	46	41.48
GLN266	GRG107.A0101	1563084	879304	529706	60.24	-	112219	1138	76925	12.762	1.015	0.0013	0.0393	0.13	0	0	0	0	28	0.0829159	63.31	0.1583	0.0187	0.1597	0.0166	53.43	50	40.69
GLN267	GRG038.A0101.SG1.1	4396719	4007306	0	0	0	142394	12188	95767	3.553	1.127	0.0015	0.0383	0.15	0	0	0	0	41	0.119621	81.91	0.1272	0.0165	0.133	0.0162	47.86	44	42.58
GLN268A	GRG039.A0101.SG1.1	6135340	5645180	0	0	0	345824	29065	237187	6.126	1.123	0.004	0.0634	0.4	0	0	0	0	119	0.350655	88.12	0.1025	0.0136	0.1136	0.012	52.66	50	43.64
GLN268B	GRG103.A0101	1142386	627002	367968	58.69	-	1906	3	411	0.304	1.007	0	0.0037	0	0	0	0	0	27	0.0847263	14372.2	0.0652	0.0215	0.1216	0.0175	48.36	43	46.5
GLN269	GRG069.A0101	2376346	1240171	920064	74.19	-	446811	4593	442218	36.028	1.01	0.0079	0.1126	0.76	0.01	0	0	0	204	0.665198	84.66	0.1139	0.0158	0.1127	0.0131	55.77	51	42.15
GLN270A	GRG040.A0101.SG1.1	7877888	4926190	2599434	52.768	2326700	762	47	378	0.015	1.124	0	0.0023	0	0	0	0	0	0	NaN	0	0.0698	0.0116	0.0706	0.0225	42.42	40	49.3
GLN270B	GRG102.A0101	1740496	906328	689874	76.12	-	9304	82	468	1.027	1.175	0	0.0078	0	0	0	0	0	0	NaN	0	0.033	0.012	0.1389	0.02	51.19	45	63.06
GLN271	GRG093.A0101	648900	368051	226326	61.49		15269	142	237	4.149	1.599	0	0.0092	0	0	0	0	0	1	0.00488806	1297.57	0.0058	0.0128	0	0	50.06	41	89.92
GLN275	GRG094.A0101	1389448	742133	550194	74.14	-	223554	2204	159446	30.123	1.014	0.0026	0.0565	0.25	0.01	0	0	0	57	0.173194	65.93	0.1535	0.0196	0.1694	0.0181	51.71	49	41.67
GLN276	GRG041.A0101.SG1.1	8041454	4342755	3076887	70.851	1265824	576047	47154	402084	13.265	1.117	0.0066	0.083	0.65	0.01	0	0	0	276	0.856539	129.35	0.1288	0.0136	0.1497	0.0152	51.7	51	43.86
GLN277	GRG070.A0101	2089930	1090785	817443	74.94	-	60623	473	60150	5.558	1.008	0.0011	0.0354	0.11	0	0	0	0	22	0.0725967	64.73	0.1066	0.0162	0.1056	0.014	58.51	54	40.83
GLN279	GRG042.A0101.SG1.1	6528662	6106108	0	0	0	20522	1722	13336	0.336	1.129	0.0002	0.0138	0.02	0	0	0	0	5	0.0176836	92.58	0.1519	0.0184	0.1574	0.0215	44.95	41	39.09
GLN280	GRG043.A0101.SG1.1	11633214	6461091	4230798	65.481	2230182	2790111	301075	1890935	43.183	1.159	0.0329	0.1945	3.16	0.1	0.01	0	0	801	2.58434	78.7	0.0928	0.0113	0.1232	0.0128	54.51	51	43.12
GLN282	GRG095.A0101	1721206	916512	648062	70.71	-	56156	521	43122	6.127	1.012	0.0007	0.0281	0.07	0	0	0	0	36	0.116167	160.35	0.12	0.014	0.1216	0.0153	52.75	49	41.3
GLN283	GRG044.B0101.SG1.1	7240429	6952383	0	0	0	727	42	198	0.01	1.212	0	0.0017	0	0	0	0	0	1	0.00422476	1552.11	0.04	0.0161	0.0312	0	43.13	32	57.37
GLN284	GRG071.A0101	2666102	1350426	1033515	76.53	-	217920	1570	216350	16.137	1.007	0.0034	0.0723	0.33	0	0	0	0	150	0.435942	126.66	0.1419	0.023	0.1424	0.0213	49.94	46	41.8
GLN285A	GRG045.B0101.SG1.1	6442926	6100350	0	0	0	767196	68392	528069	12.576	1.13	0.0094	0.0977	0.93	0.01	0	0	0	156	0.489287	52.3	0.1176	0.018	0.1352	0.015	55.6	54	43.43
GLN285B	GRG046.A0101.SG1.1	10558350	6019151	4008987	66.604	2010114	233551	24981	165202	3.88	1.151	0.0028	0.0536	0.28	0	0	0	0	98	0.319211	114.02	0.104	0.0133	0.133	0.0164	53.2	51	43.33
GLN287	GRG047.A0101.SG1.1	16214606	11259476	4567014	40.562	6692328	168021	18836	116780	1.492	1.161	0.002	0.0456	0.2	0	0	0	0	36	0.112137	55.77	0.0988	0.0108	0.1275	0.0136	54.04	51	42.9
GLN288	GRG048.A0101.SG1.1	6440802	6185407	0	0	0	382571	31871	260053	6.185	1.123	0.0044	0.0673	0.44	0	0	0	0	180	0.577705	129.94	0.1093	0.0162	0.122	0.0128	53.67	52	44.45
GLN289B	GRG049.A0101.SG1.1	12514452	7602627	4457397	58.63	3145180	8847	598	4317	0.116	1.139	0.0001	0.0123	0.01	0	0	0	0	1	0.00356087	50.55	0.1164	0.0171	0.1299	0.0203	51.19	51	42.88
GLN291	GRG096.A0101	1626300	840141	650790	77.46	-	155473	1676	120049	18.506	1.014	0.0021	0.0499	0.2	0.01	0	0	0	38	0.126486	59.33	0.1177	0.0152	0.1203	0.014	55.73	52	42.65
GLN292	GRG106.A0101	1364848	705214	511045	72.47		1639	6	202	0.232	1.03	0	0.0024	0	0	0	0	0	11	0.0424235	13412.2	0.0164	0.0303	0.0541	0	52.54	47.5	53.52
GLN294	GRG050.A0101.SG1.1	11426070	6787727	4139830	60.99	2647824	66111	6112	46309	0.974	1.132	0.0008	0.0283	0.08	0	0	0	0	34	0.110628	140.6	0.1221	0.0125	0.1489	0.0122	53.34	51	43.21
GLN295	GRG104.A0101	969826	573464	323204	56.36		23637	266	260	4.122	2.023	0	0.0105	0	0	0	0	0	0	NaN	0	0.0104	0	0.0833	0	55.26	57.5	85.38
GLN298	GRG051.B0101.SG1.1	4986066	4579233	0	0	0	282797	21806	189528	6.176	1.115	0.0031	0.0562	0.31	0	0	0	0	65	0.195304	62.44	0.1578	0.0174	0.1711	0.0148	51.8	49	43.09
GLN299	GRG052.A0101.SG1.1	11685510	7143716	4097568	57.359	3046074	428795	39524	299330	6.002	1.132	0.005	0.0715	0.49	0.01	0	0	0	140	0.424769	85.84	0.1341	0.0135	0.1562	0.0147	51.89	51	42.17
GLN300	GRG097.A0101	1127932	637893	413143	64.77	-	30534	289	8545	4.787	1.034	0.0002	0.016	0.01	0	0	0	0	2	0.00549152	36.38	0.1319	0.0179	0.1522	0.0159	55.42	52	41.19
GLN301	GRG108.A0101	823954	452692	294330	65.02	-	38114	365	17440	8.419	1.021	0.0003	0.0204	0.03	0	0	0	0	8	0.020035	61.54	0.0837	0.0117	0.0916	0.0116	58.58	54	39.14
GLN302	GRG073.A0101	2915832	1513100	1067040	70.52	-	117689	1012	116677	7.778	1.009	0.0018	0.0504	0.18	0	0	0	0	48	0.141573	77.01	0.1605	0.0245	0.1587	0.0216	49.45	46	42.07
GLN305	GRG053.A0101.SG1.1	14364646	8273430	5403598	65.313	2869738	109713	10255	75745	1.326	1.135	0.0013	0.0362	0.13	0	0	0	0	23	0.0681393	53.66	0.1431	0.0152	0.1616	0.0148	52.61	51	43.93
GLN306	GRG074.A0101	2207256	1123231	815153	72.57	-	13212	197	13015	1.176	1.015	0.0002	0.0147	0.02	0	0	0	0	12	0.032406	156.78	0.1193	0.0165	0.1242	0.0159	49.86	45	42.09
GLN307	GRG075.A0101	2701924	1410423	1047144	74.24	-	23253	221	23032	1.649	1.01	0.0004	0.0211	0.04	0	0	0	0	16	0.0483978	115.42	0.0922	0.012	0.0964	0.0128	57.15	53	41.18
GLN308	GRG054.B0101.SG1.1	6135502	5788312	0	0	0	644996	53170	448557	11.143	1.119	0.0081	0.0913	0.81	0.01	0	0	0	177	0.591768	72.65	0.0871	0.0144	0.102	0.0106	57	57	43.67
GLN309	GRG055.A0101.SG1.1	4747523	4398141	0	0	0	873552	83419	589507	19.862	1.142	0.0103	0.103	1.02	0.01	0	0	0	282	0.927213	89.84	0.0912	0.0151	0.1027	0.0123	54.96	53	43.78
GLN310B	GRG076.A0101	2797272	1462214	1098952	75.16	-	96985	728	96257	6.633	1.008	0.0019	0.0474	0.18	0	0	0	0	14	0.0466478	24.66	0.1065	0.0151	0.1065	0.0149	61.67	58	42.08
GLN311	GRG109.A0101	187026	98338	72252	73.47	-	2098	7	287	2.133	1.024	0	0.003	0	0	0	0	0	2	0.00700018	1530.04	0.1029	0.0308	0.0625	0	50.39	47	45.92
GLN312	GRG110.A0101	1316416	696592	477914	68.61		16411	136	367	2.356	1.371	0	0.0095	0	0	0	0	0	3	0.0146038	2530.35	0.0201	0.0153	0.125	0.0333	49.78	42	76.45
GLN313	GRG056.A0101.SG1.1	13892412	8266614	5057497	61.18	3209038	100622	10594	72535	1.217	1.146	0.0013	0.0361	0.13	0	0	0	0	17	0.0535941	42.08	0.0898	0.0108	0.1219	0.0128	55.1	51	43.54
GLN314	GRG105.A0101	1438952	809757	489347	60.43		6945	58	404	0.858	1.144	0	0.0072	0	0	0	0	0	0	NaN	0	0.0548	0.02	0.1515	0	50.76	46	59.11
GLN315	GRG077.A0101	2055698	1035450	800253	77.29	-	102498	621	101877	9.899	1.006	0.0018	0.0468	0.18	0	0	0	0	27	0.0840625	46.29	0.1369	0.0197	0.1412	0.0178	55.94	52	42.4
GLN317	GRG057.A0101.SG1.1	12827308	7398327	5033733	68.039	2364524	275488	26679	195614	3.724	1.136	0.0034	0.0588	0.33	0	0	0	0	86	0.273885	81.45	0.1301	0.0123	0.1576	0.0143	53.95	51	43.38
GLN318	GRG098.A0101	1247702	705268	458901	65.07		30330	306	431	4.3	1.71	0	0.0105	0	0	0	0	0	1	0.00205178	295.51	0.0159	0.0186	0.0278	0.0244	50.46	44	74.35
GLN319	GRG078.A0101	2758754	1408680	1095173	77.74	-	244574	1642	242932	17.362	1.007	0.004	0.0816	0.38	0.01	0	0	0	68	0.202643	50.98	0.1505	0.02	0.1521	0.0169	51.34	48	41.81
GLN320	GRG079.A0101	1797582	903773	728362	80.59	-	190736	1167	189569	21.104	1.006	0.0033	0.0674	0.32	0	0	0	0	78	0.231972	71.15	0.1366	0.0213	0.1376	0.0182	53.97	50	41.67
GLN321	GRG058.A0101.SG1.1	5952037	5467573	0	0	0	1089839	89618	718545	19.933	1.125	0.0109	0.1055	1.07	0.01	0	0	0	549	1.59738	147.19	0.1363	0.0219	0.1446	0.0195	47.42	44	44.08
GLN322	GRG059.A0101.SG1.1	13570816	8263333	4827997	58.427	3435242	234047	22117	169115	2.832	1.131	0.0029	0.055	0.29	0	0	0	0	66	0.205685	70.1	0.0932	0.0103	0.1303	0.0147	54.46	51	44.1
GLN325	GRG080.A0101	2006420	1023916	814355	79.53	-	266946	1937	265009	26.071	1.007	0.0047	0.0844	0.45	0.01	0	0	0	139	0.424778	90.85	0.1205	0.0165	0.1272	0.0149	55.38	51	42.13
GLN326	GRG060.B0101.SG1.1	3676496	3443612	0	0	0	293426	23154	202539	8.521	1.114	0.0035	0.059	0.34	0	0	0	0	74	0.240811	69.56	0.1199	0.0183	0.1399	0.0141	53.65	51	42.77
