# Supplementary material for: Extensive pedigrees reveal the social organization of a Neolithic community
Source: Nature. 2023 Jul 26;620(7974):600–6. doi: 10.1038/s41586-023-06350-8 (PMC10432279; doi:10.1038/s41586-023-06350-8)
Supplement: Supplementary file 4 — Supplementary Tables 1–25. [file 41586_2023_6350_MOESM4_ESM.zip › Supp_tables_zip/Supplementary_table_24_stable_isotopes.xlsx]

## Sheet: Sheet1
Data from Rey at al. 2019
ID	Age	Genetic sex	Pedigree	Sub-lineage (Fig. 1)	Generation	δ13C bone (‰)	δ15N bone (‰)	δ34S bone (‰)
GLN 201	Adult 16-18	M	A	f	6	-20.7659	12.1507
GLN 202	Adult 20+	M	A	f	5	-20.6154	11.9074	3.67113
GLN 206	Non-adult 3-7	M	A	g	7	-20.6475	12.3864
GLN 207A	Adult 30+	M	A	g	5	-20.9084	11.7373
GLN208	Non-adult 3-6	F	A	g	7	-21.3323	11.0949
GLN209	Adult 20-49	M	A	g	5	-20.6878	12.325
GLN210	Non-adult 7-12	M	A	f	5	-20.9726	11.5828
GLN211B	Non-adult 6-10	M		r		-20.4187	12.1801
GLN 212	Adult 20-29	F	A	f	4	-21.0424	12.243	4.14
GLN 213	Adult 15-29	F	A	f	4	-21.0279	11.1779
GLN214	Non-adult 3-7	F	A	e	6	-20.691	11.1872
GLN 215A	Non-adult 4-8	F	A	c	6	-20.9492	11.1049
GLN 215B	Non-adult 8-14	F	A	c	6	-21.0567	10.9497	1.85296
GLN 216	Adult 30+	M	A	c	4	-20.7492	12.0729	2.94709
GLN 220	Adult 20-59	M	A	h	3	-20.5113	12.2503	4.42085
GLN 221B	Adult 30+	M	A	b	3	-20.735	12.8379	3.70129
GLN223	Non-adult 4-7	F	A	f	6	-21.0672	11.1687
GLN 224	Adult 20+	M	A	f	4	-20.6683	11.9723
GLN 225	Adult 30+	F	A-exogenous	i	3	-20.8252	11.4038	4.49124
GLN227	Non-adult 3-6	M	A	e	5	-20.9015	11.7929
GLN 229	Non-adult 12-19	M				-20.6782	11.6976
GLN 231A	Adult 20+	M	A	a	1	-20.4958	12.4579	2.61756
GLN 232B	Adult 20-59	F				-20.8169	11.6156
GLN 232C	Non-adult 2-6	F	A	h	5	-20.8264	13.4411
GLN 236A	Adult 20+	F	A-exogenous	e	4	-20.9164	11.2455	4.57695
GLN 237A	Adult 20-49	M	A	b	2	-21.0993	12.1099	4.11966
GLN238	Adult 20-59	U				-20.278	11.5039
GLN240	Adult 20+	M				-20.8846	11.9906
GLN 241	Adult 20-49	M	A	h	3	-20.7325	11.7458	3.37751
GLN 242	Adult 30+	F				-20.5853	11.1677
GLN 243A	Adult 30+	M	A	e	4	-20.5573	11.2118	4.08423
GLN 243B	Adult 20+	F				-20.937	11.5199	2.01565
GLN 245A	Non-adult 2-6	M	A	k	5	-20.4578	12.7718
GLN 246	Adult 40+	F				-21.0467	11.672
GLN 248	Adult 40+	F	A-exogenous	k	5	-20.8028	11.9354
GLN 249	Adult 20+	F	A-exogenous	k	4	-20.7413	11.5781
GLN 250	Adult 20+	M	A	j	4	-20.4835	11.3573
GLN251	Adult 17+	F				-21.0092	11.2251
GLN252	Adult 30+	M				-20.4687	11.5357
GLN253	Adult 20-59	M	A-exogenous	c	3	-20.8356	12.0098
GLN254	Non-adult 4-8	U				-20.7898	11.0611
GLN 255	Adult 30+	M	A	f	4	-20.6199	11.5736
GLN256	Adult 50+	M	A	j	3	-20.8175	11.468
GLN 257	Adult 30+	M	A	g	5	-20.7825	12.4304	3.10362
GLN 260	Adult 20+	M	A	h	3	-20.8945	11.5162
GLN 261	Adult 20+	M	A	k	3	-20.4124	11.5951
GLN 262	Non-adult 4-7	F	A	e	5	-20.9301	11.384
GLN 263	Adult 20+	M	A	g	4	-20.802	12.0866
GLN264	Adult 15-29	U				-20.7404	10.9986	5.87891
GLN 265	Adult 30+	M	A	d	3	-20.6014	12.2657
GLN 266	Adult 20+	M	A	e	3	-20.4348	12.4759
GLN 269	Adult 20+	F	A-exogenous	e	4	-20.7071	11.6186	2.43807
GLN270A	Adult 20+	F				-21.0329	11.4752
GLN 275	Adult 20+	M	A-exogenous	c	3	-21.0645	11.5941
GLN 276	Adult 20+	M	A	c	4	-20.858	11.4772	1.99528
GLN 277	Adult 15-29	F	B	m	3	-20.6396	11.2087
GLN 280	Adult 20-49	M	B	l	2	-20.6831	11.466
GLN283	Adult 20+	F				-20.8234	11.509
GLN284	Adult 20+	F				-20.6851	9.94178	6.28203
GLN 285A	Adult 15+	M	A	k	5	-20.4963	11.3963
GLN286	Non-adult 4.5-11.5	U				-20.9637	11.509
GLN 287	Adult 15+	M		q		-20.5714	11.51
GLN289B	Adult 30+	F	B	o	5	-20.6168	11.5507
GLN291	Adult 30+	M	B	o	2	-20.8501	12.04
GLN292	Adult 20-29	F				-20.3827	11.3061	2.81714
GLN294	Adult 20+	F				-20.7955	11.1816	1.42452
GLN295	Adult 20+	U				-20.7353	12.1145	3.41769
GLN296	Adult 30+	M				-20.6354	11.9738
GLN 298	Adult 20+	F	B	l	1	-20.7681	11.5264
GLN299	Adult 20+	M		p		-20.8056	11.3512
GLN300	Adult 40+	M	B	m	2	-20.3027	11.671	2.27828
GLN301	Non-adult 6-12	F	B	n	3	-20.5566	10.278	4.73574
GLN302	Adult 50+	M		p		-20.5279	11.633	0.210929
GLN305	Adult 20+	M	B	l	1	-20.4064	12.1302
GLN308	Non-adult 9-14	M				-20.4163	10.3815
GLN310A	Non-adult 3-5	U				-20.772	11.3184
GLN310B	Adult 20+	M		q		-20.8046	12.4393
GLN311	Adult 20+	M				-20.7947	11.592
GLN312	Adult 20+	F?				-20.3471	11.3501
GLN 315	Adult 20+	F	A-exogenous	f	4	-20.6702	11.8879	2.33262
GLN 317	Adult 30+	M	A	f	4	-20.6525	12.1057	2.3026
GLN319	Adult 30+	M	A	h	3	-20.5181	11.3317
GLN320	Adult 20-59	M	A	a/b		-20.5714	11.7213	3.8829
GLN323	Adult 30+	F				-21.052	11.9299	1.50064
GLN 325	Adult 20-39	F	A	c	3	-20.9905	11.952
GLN326	Non-adult 2-5	F				-20.2958	12.7657
