# Supplementary material for: Extensive pedigrees reveal the social organization of a Neolithic community
Source: Nature. 2023 Jul 26;620(7974):600–6. doi: 10.1038/s41586-023-06350-8 (PMC10432279; doi:10.1038/s41586-023-06350-8)
Supplement: Supplementary file 4 — Supplementary Tables 1–25. [file 41586_2023_6350_MOESM4_ESM.zip › Supp_tables_zip/Supplementary_table_16_HIrisPlex-S_results.xlsx]

## Sheet: Ext_data_16_HIrisPlex-S
SampleID	PBlueEye	PIntermediateEye	PBrownEye	Full_AUC_BlueEye	Full_AUC_IntermediateEye	Full_AUC_BrownEye	Numb_missingSNPs_Eye	Name_missingSNPs_Eye	AUC_Loss_BlueEye	AUC_Loss_IntermediateEye	AUC_Loss_BrownEye	PBlondHair	PBrownHair	PRedHair	PBlackHair	Full_AUC_BlondHair	Full_AUC_BrownHair	Full_AUC_RedHair	Full_AUC_BlackHair	Numb_missingSNPs_Hair	Name_missingSNPs_Hair	AUC_Loss_BlondHair	AUC_Loss_BrownHair	AUC_Loss_RedHair	AUC_Loss_BlackHair	PLightHair	PDarkHair	Full_AUC_HairShade	Numb_missingSNPs_HairShade	Name_missingSNPs_HairShade	AUC_Loss_HairShade	PVeryPaleSkin	PPaleSkin	PIntermediateSkin	PDarkSkin	PDarktoBlackSkin	Full_AUC_Very PaleSkin	Full_AUC_PaleSkin	Full_AUC_IntermediateSkin	Full_AUC_DarkSkin	Full_AUC_DarktoBlackSkin	Numb_missingSNPs_Skin	Name_missingSNPs_Skin	AUC_Loss_VeryPaleSkin	AUC_Loss_PaleSkin	AUC_Loss_IntermediateSkin	AUC_Loss_DarkSkin	AUC_Loss_DarktoBlackSkin	Eyes IrisPlex (Walsh et al 2012), prediction test: threshold p=0.7 (~93.5% of samples correctly assigned) except if set otherwise: p=0.6 (~91.9%) and p=0.5 (~90.4%)
GLN201	0.966374	0.0314701	0.00215556	0.938974	0.736089	0.946078	0		0	0	0	0.691555	0.225075	0.0768294	0.00654098	0.813282	0.741065	0.928933	0.859248	2	rs312262906_A/rs683_G	0.00421295	-0.00026943	0.0127478	0.00081066	0.886517	0.113483	0.905444	1	rs683_G	0.000156201	7.67319e-44	7.29546e-55	0.975833	0.02247	0.00169686	0.829988	0.762796	0.783304	0.980617	0.993473	12	rs683_G/rs3114908_T/rs10756819_G/rs6497292_C/rs1126809_A/rs1470608_A/rs6119471_C/rs1545397_T/rs6059655_T/rs12441727_A/rs3212355_A/rs8051733_C	0.0201656	0.00999196	0.00887304	0.0053991	0.00216721	Blue
GLN202	0.968364	0.0310518	0.000584576	0.938974	0.736089	0.946078	0		0	0	0	0.104654	0.755852	0.0192112	0.120284	0.813282	0.741065	0.928933	0.859248	2	rs312262906_A/rs2378249_C	0.00413958	0.00198377	0.017714	-0.000145038	0.173452	0.826548	0.905444	1	rs2378249_C	-7.41956e-05	0.664509	0.184772	0.150541	0.000177846	2.54256e-08	0.829988	0.762796	0.783304	0.980617	0.993473	11	rs2378249_C/rs3114908_T/rs10756819_G/rs6497292_C/rs1126809_A/rs1470608_A/rs1426654_G/rs1545397_T/rs6059655_T/rs12441727_A/rs3212355_A	0.0325838	0.00912753	0.0128233	0.00868907	0.00340085	Blue
GLN204	0.268457	0.334834	0.396709	0.938974	0.736089	0.946078	1	rs12896399_T	0.0104289	0.026745	0.00558493	0.0103329	0.0795556	0.908459	0.0016529	0.813282	0.741065	0.928933	0.859248	2	rs312262906_A/rs683_G	0.00421295	-0.00026943	0.0127478	0.00081066	0.999997	2.55738e-06	0.905444	1	rs683_G	0.000156201	0.898171	0.0539643	0.0478646	1.07737e-17	3.3502e-08	0.829988	0.762796	0.783304	0.980617	0.993473	11	rs12896399_T/rs683_G/rs3114908_T/rs10756819_G/rs6497292_C/rs1129038_G/rs1470608_A/rs1426654_G/rs1545397_T/rs6059655_T/rs3212355_A	0.0112091	0.00834314	0.0140366	0.0113181	0.00335917	..
GLN206	0.470037	0.334957	0.195007	0.938974	0.736089	0.946078	1	rs12203592_T	0.000693635	0.00459315	0.00214384	0.088607	0.090552	0.8142	0.00664101	0.813282	0.741065	0.928933	0.859248	2	rs312262906_A/rs12203592_T	0.0468688	0.0409761	0.0127328	0.00795897	0.999999	7.74631e-07	0.905444	1	rs12203592_T	0.0262652	6.28352e-18	2.27661e-24	1	1.97821e-27	1.59029e-17	0.829988	0.762796	0.783304	0.980617	0.993473	8	rs12203592_T/rs3114908_T/rs10756819_G/rs6497292_C/rs1470608_A/rs1545397_T/rs6059655_T/rs3212355_A	0.0303003	0.00974483	0.0154969	0.00316371	-0.000533467	..
GLN207A	0.956238	0.038462	0.00530019	0.938974	0.736089	0.946078	2	rs12203592_T/rs12896399_T	0.0116607	0.0331929	0.00839117	0.351916	0.488956	0.0906156	0.0685119	0.813282	0.741065	0.928933	0.859248	6	rs312262906_A/rs28777_C/rs12821256_G/rs12203592_T/rs2378249_C/rs683_G	0.053495	0.047397	0.0169758	0.0123218	0.87234	0.12766	0.905444	5	rs28777_C/rs12821256_G/rs12203592_T/rs2378249_C/rs683_G	0.0323493	5.18309e-11	7.60903e-12	1	2.44647e-07	6.10239e-10	0.829988	0.762796	0.783304	0.980617	0.993473	18	rs28777_C/rs12821256_G/rs12203592_T/rs2378249_C/rs12896399_T/rs683_G/rs3114908_T/rs10756819_G/rs17128291_C/rs6497292_C/rs1129038_G/rs1667394_C/rs1470608_A/rs1545397_T/rs6059655_T/rs12441727_A/rs3212355_A/rs8051733_C	0.049176	0.0386322	0.0447793	0.033724	0.00162124	Blue
GLN207B	NA	NA	NA	0.938974	0.736089	0.946078	2	rs1800407_A/rs12913832_T	0.314203	0.174565	0.308293	0.0560277	0.803542	0.00978177	0.130648	0.813282	0.741065	0.928933	0.859248	10	rs312262906_A/rs1805005_T/rs2228479_A/rs28777_C/rs12821256_G/rs1042602_T/rs1800407_A/rs2402130_G/rs12913832_T/rs683_G	0.0713716	0.0508472	0.017891	0.0634776	0.231848	0.768152	0.905444	9	rs1805005_T/rs2228479_A/rs28777_C/rs12821256_G/rs1042602_T/rs1800407_A/rs2402130_G/rs12913832_T/rs683_G	0.0904288	0.3826	0.474335	0.143029	3.33283e-05	2.77573e-06	0.829988	0.762796	0.783304	0.980617	0.993473	16	rs2228479_A/rs28777_C/rs12821256_G/rs1042602_T/rs1800407_A/rs2402130_G/rs12913832_T/rs683_G/rs3114908_T/rs10756819_G/rs6497292_C/rs1470608_A/rs1426654_G/rs1545397_T/rs6059655_T/rs3212355_A	0.0210166	0.0128614	0.0265423	0.0233119	0.00503876	..
GLN208	0.605628	0.265372	0.129	0.938974	0.736089	0.946078	2	rs12203592_T/rs12896399_T	0.0116607	0.0331929	0.00839117	0.389603	0.46603	0.0740197	0.0703475	0.813282	0.741065	0.928933	0.859248	6	rs312262906_A/rs28777_C/rs12821256_G/rs12203592_T/rs2378249_C/rs683_G	0.053495	0.047397	0.0169758	0.0123218	0.86316	0.13684	0.905444	5	rs28777_C/rs12821256_G/rs12203592_T/rs2378249_C/rs683_G	0.0323493	0.249313	0.736173	0.0145143	1.04574e-17	8.8294e-19	0.829988	0.762796	0.783304	0.980617	0.993473	19	rs28777_C/rs12821256_G/rs12203592_T/rs2378249_C/rs12896399_T/rs683_G/rs3114908_T/rs1800414_C/rs10756819_G/rs6497292_C/rs1129038_G/rs1126809_A/rs1470608_A/rs1426654_G/rs6119471_C/rs1545397_T/rs6059655_T/rs12441727_A/rs3212355_A	0.070851	0.0223701	0.0386412	0.0436087	0.00489706	Blue (p=0.6)
GLN209	0.00191307	0.0476204	0.950467	0.938974	0.736089	0.946078	2	rs1800407_A/rs12896399_T	0.0140923	0.0361687	0.0115866	0.000622874	0.342823	0.000146188	0.656408	0.813282	0.741065	0.928933	0.859248	4	rs312262906_A/rs28777_C/rs1800407_A/rs683_G	0.00671295	0.00157876	0.0123392	0.00189327	0.000481111	0.999519	0.905444	3	rs28777_C/rs1800407_A/rs683_G	0.00260856	3.46507e-47	2.71069e-53	0.413811	0.563589	0.0225995	0.829988	0.762796	0.783304	0.980617	0.993473	11	rs28777_C/rs1800407_A/rs12896399_T/rs683_G/rs3114908_T/rs10756819_G/rs6497292_C/rs1470608_A/rs1545397_T/rs6059655_T/rs3212355_A	0.0119561	0.00733364	0.012734	0.0111844	-0.000775194	Brown
GLN210	0.0251121	0.250962	0.723926	0.938974	0.736089	0.946078	0		0	0	0	0.00171101	0.682839	0.000979611	0.31447	0.813282	0.741065	0.928933	0.859248	4	rs312262906_A/rs2228479_A/rs2402130_G/rs683_G	0.00591681	0.00345255	0.0129004	0.00184535	0.00115536	0.998845	0.905444	3	rs2228479_A/rs2402130_G/rs683_G	0.000855201	0.658434	0.211445	0.120383	0.00973458	3.77058e-06	0.829988	0.762796	0.783304	0.980617	0.993473	15	rs2228479_A/rs2402130_G/rs683_G/rs3114908_T/rs10756819_G/rs6497292_C/rs1129038_G/rs1667394_C/rs1126809_A/rs1470608_A/rs1426654_G/rs1545397_T/rs6059655_T/rs3212355_A/rs8051733_C	0.025772	0.0298058	0.0357641	0.0145115	0.00370926	Brown
GLN211A	0.936131	0.0552206	0.00864798	0.938974	0.736089	0.946078	1	rs12203592_T	0.000693635	0.00459315	0.00214384	0.231184	0.658045	0.0125393	0.0982322	0.813282	0.741065	0.928933	0.859248	5	rs312262906_A/rs2228479_A/rs28777_C/rs12203592_T/rs683_G	0.0487006	0.0441388	0.0129983	0.010255	0.643627	0.356373	0.905444	4	rs2228479_A/rs28777_C/rs12203592_T/rs683_G	0.0281045	1.53786e-26	8.60591e-35	0.938551	0.0337855	0.0276634	0.829988	0.762796	0.783304	0.980617	0.993473	13	rs2228479_A/rs28777_C/rs12203592_T/rs683_G/rs3114908_T/rs10756819_G/rs2238289_C/rs6497292_C/rs1126809_A/rs1470608_A/rs6059655_T/rs12441727_A/rs3212355_A	0.0484944	0.0148334	0.0243139	0.01163	0.000975244	Blue
GLN211B	0.965724	0.0318518	0.00242448	0.938974	0.736089	0.946078	3	rs12203592_T/rs12896399_T/rs1393350_T	0.0184746	0.0462713	0.0136193	0.49946	0.450064	0.0144306	0.0360461	0.813282	0.741065	0.928933	0.859248	6	rs312262906_A/rs28777_C/rs12203592_T/rs1042602_T/rs2378249_C/rs683_G	0.0513134	0.0470426	0.0178025	0.0102628	0.940649	0.0593515	0.905444	5	rs28777_C/rs12203592_T/rs1042602_T/rs2378249_C/rs683_G	0.0270423	0.035421	0.350002	0.611896	0.00195145	0.000729897	0.829988	0.762796	0.783304	0.980617	0.993473	19	rs28777_C/rs12203592_T/rs1042602_T/rs2378249_C/rs12896399_T/rs1393350_T/rs683_G/rs3114908_T/rs10756819_G/rs6497292_C/rs1129038_G/rs1470608_A/rs1426654_G/rs6119471_C/rs1545397_T/rs6059655_T/rs12441727_A/rs3212355_A/rs8051733_C	0.0551059	0.0247633	0.0413999	0.0431037	0.00281737	Blue
GLN212	0.00752583	0.11565	0.876824	0.938974	0.736089	0.946078	1	rs12896399_T	0.0104289	0.026745	0.00558493	0.00617901	0.757636	0.00220689	0.233978	0.813282	0.741065	0.928933	0.859248	3	rs312262906_A/rs2228479_A/rs683_G	0.00449976	0.00184062	0.0129324	0.00201111	0.0318274	0.968173	0.905444	2	rs2228479_A/rs683_G	0.000519369	0.0335713	0.524341	0.438261	0.00379537	3.11176e-05	0.829988	0.762796	0.783304	0.980617	0.993473	14	rs2228479_A/rs12896399_T/rs683_G/rs3114908_T/rs10756819_G/rs6497292_C/rs1129038_G/rs1667394_C/rs1470608_A/rs1426654_G/rs1545397_T/rs6059655_T/rs12441727_A/rs3212355_A	0.015541	0.0240399	0.0278273	0.0186704	0.00350504	Brown
GLN213	0.000780245	0.0267666	0.972453	0.938974	0.736089	0.946078	3	rs12203592_T/rs1800407_A/rs1393350_T	0.00550211	0.0193132	0.00978448	0.302	0.525324	0.0902754	0.0824007	0.813282	0.741065	0.928933	0.859248	11	rs312262906_A/rs885479_T/rs1805008_T/rs1805006_A/rs2228479_A/rs12821256_G/rs12203592_T/rs1800407_A/rs2402130_G/rs2378249_C/rs683_G	0.0828456	0.0769243	0.090781	0.0249453	0.999299	0.00070113	0.905444	10	rs885479_T/rs1805008_T/rs1805006_A/rs2228479_A/rs12821256_G/rs12203592_T/rs1800407_A/rs2402130_G/rs2378249_C/rs683_G	0.0481022	0.0256576	0.242277	0.716062	1.2138e-13	0.0160033	0.829988	0.762796	0.783304	0.980617	0.993473	23	rs885479_T/rs1805008_T/rs1805006_A/rs2228479_A/rs12821256_G/rs12203592_T/rs1800407_A/rs2402130_G/rs2378249_C/rs1393350_T/rs683_G/rs3114908_T/rs10756819_G/rs2238289_C/rs1129038_G/rs1667394_C/rs1470608_A/rs1426654_G/rs1545397_T/rs6059655_T/rs12441727_A/rs3212355_A/rs8051733_C	0.0750982	0.0689092	0.0961141	0.0333452	0.00187547	Brown
GLN214	0.618553	0.287305	0.0941426	0.938974	0.736089	0.946078	2	rs16891982_C/rs12896399_T	0.0148471	0.040738	0.0103636	0.00451097	0.636616	0.00136341	0.357509	0.813282	0.741065	0.928933	0.859248	3	rs312262906_A/rs16891982_C/rs683_G	0.00609023	0.00353751	0.0134089	0.00179355	0.00744102	0.992559	0.905444	2	rs16891982_C/rs683_G	0.00121837	0.454305	0.196824	0.334136	0.014725	1.11876e-05	0.829988	0.762796	0.783304	0.980617	0.993473	16	rs16891982_C/rs12896399_T/rs683_G/rs3114908_T/rs10756819_G/rs6497292_C/rs1129038_G/rs1667394_C/rs1126809_A/rs1470608_A/rs1426654_G/rs1545397_T/rs6059655_T/rs12441727_A/rs3212355_A/rs8051733_C	0.0243011	0.0326262	0.0346318	0.0215296	0.00457198	Blue (p=0.6)
GLN215A	0.475506	0.293166	0.231328	0.938974	0.736089	0.946078	2	rs12896399_T/rs1393350_T	0.0162155	0.0406766	0.00882419	0.502952	0.440423	0.0254804	0.0311445	0.813282	0.741065	0.928933	0.859248	4	rs312262906_A/rs28777_C/rs12821256_G/rs683_G	0.0069561	0.00199832	0.0123957	0.00388495	0.874864	0.125136	0.905444	3	rs28777_C/rs12821256_G/rs683_G	0.00550219	0.0583668	0.421037	0.51937	0.00122576	1.07658e-06	0.829988	0.762796	0.783304	0.980617	0.993473	15	rs28777_C/rs12821256_G/rs12896399_T/rs1393350_T/rs683_G/rs3114908_T/rs10756819_G/rs6497292_C/rs1129038_G/rs1470608_A/rs1426654_G/rs1545397_T/rs6059655_T/rs12441727_A/rs3212355_A	0.0111051	0.01408	0.020483	0.0275971	0.00403434	..
GLN215B	0.470037	0.334957	0.195007	0.938974	0.736089	0.946078	1	rs12203592_T	0.000693635	0.00459315	0.00214384	0.132332	0.440814	0.415005	0.0118487	0.813282	0.741065	0.928933	0.859248	5	rs312262906_A/rs28777_C/rs12821256_G/rs12203592_T/rs683_G	0.0515274	0.04414	0.0122394	0.011629	0.923543	0.076457	0.905444	4	rs28777_C/rs12821256_G/rs12203592_T/rs683_G	0.0324742	0.430279	0.337297	0.232424	5.71621e-34	1.06855e-12	0.829988	0.762796	0.783304	0.980617	0.993473	11	rs28777_C/rs12821256_G/rs12203592_T/rs683_G/rs3114908_T/rs10756819_G/rs6497292_C/rs1426654_G/rs1545397_T/rs12441727_A/rs3212355_A	0.0260262	0.0183971	0.0273758	0.01593	0.00193382	..
GLN216	0.551091	0.260983	0.187926	0.938974	0.736089	0.946078	1	rs1800407_A	0.00216475	0.00861973	0.00475174	0.0114233	0.898051	0.00950993	0.0810162	0.813282	0.741065	0.928933	0.859248	6	rs312262906_A/rs1805005_T/rs1805006_A/rs12821256_G/rs1800407_A/rs683_G	0.0151946	0.00643606	0.0133825	0.00859222	0.00477535	0.995225	0.905444	5	rs1805005_T/rs1805006_A/rs12821256_G/rs1800407_A/rs683_G	0.00688457	0.511278	0.227915	0.256338	0.00446508	3.20635e-06	0.829988	0.762796	0.783304	0.980617	0.993473	11	rs1805006_A/rs12821256_G/rs1800407_A/rs683_G/rs3114908_T/rs10756819_G/rs6497292_C/rs1426654_G/rs1545397_T/rs6059655_T/rs3212355_A	0.0170928	0.0130795	0.0194254	0.00724831	0.00250063	Blue (p=0.5)
GLN220	0.249698	0.359719	0.390583	0.938974	0.736089	0.946078	1	rs12896399_T	0.0104289	0.026745	0.00558493	0.0034168	0.838899	0.0345609	0.123123	0.813282	0.741065	0.928933	0.859248	5	rs312262906_A/rs1805005_T/rs28777_C/rs2402130_G/rs683_G	0.00763219	0.00336759	0.0129456	0.00238795	0.024506	0.975494	0.905444	4	rs1805005_T/rs28777_C/rs2402130_G/rs683_G	0.000562324	4.15203e-09	1.49112e-12	0.964335	0.0356644	6.17721e-07	0.829988	0.762796	0.783304	0.980617	0.993473	14	rs28777_C/rs2402130_G/rs12896399_T/rs683_G/rs3114908_T/rs10756819_G/rs6497292_C/rs1129038_G/rs1470608_A/rs1545397_T/rs6059655_T/rs12441727_A/rs3212355_A/rs8051733_C	0.00939931	0.0118049	0.012159	0.0184178	0.00256314	..
GLN221B	0.527188	0.392156	0.0806556	0.938974	0.736089	0.946078	1	rs16891982_C	0.00272602	0.0117123	0.00335224	0.0478525	0.820001	0.00891529	0.123231	0.813282	0.741065	0.928933	0.859248	6	rs312262906_A/rs1805005_T/rs28777_C/rs16891982_C/rs12821256_G/rs683_G	0.0200406	0.00943587	0.0149889	0.0177529	0.133088	0.866912	0.905444	5	rs1805005_T/rs28777_C/rs16891982_C/rs12821256_G/rs683_G	0.0160848	1.61206e-15	2.86949e-15	0.969687	0.0303041	9.28078e-06	0.829988	0.762796	0.783304	0.980617	0.993473	16	rs28777_C/rs16891982_C/rs12821256_G/rs683_G/rs3114908_T/rs10756819_G/rs17128291_C/rs6497292_C/rs1129038_G/rs1667394_C/rs6119471_C/rs1545397_T/rs6059655_T/rs12441727_A/rs3212355_A/rs8051733_C	0.0123527	0.032184	0.027027	0.0320456	0.00379678	..
GLN223	NA	NA	NA	0.938974	0.736089	0.946078	4	rs12203592_T/rs1800407_A/rs12913832_T/rs12896399_T	0.369222	0.220717	0.364565	NA	NA	NA	NA	0.813282	0.741065	0.928933	0.859248	10	rs312262906_A/rs885479_T/rs1805005_T/rs1805006_A/rs28777_C/rs12203592_T/rs1800407_A/rs2402130_G/rs12913832_T/rs683_G	0.140252	0.114075	0.0187875	0.0672589	NA	NA	0.905444	9	rs885479_T/rs1805005_T/rs1805006_A/rs28777_C/rs12203592_T/rs1800407_A/rs2402130_G/rs12913832_T/rs683_G	0.139902	0.00297318	0.00546331	0.155341	0.806567	0.0296551	0.829988	0.762796	0.783304	0.980617	0.993473	20	rs885479_T/rs1805006_A/rs28777_C/rs12203592_T/rs1800407_A/rs2402130_G/rs12913832_T/rs12896399_T/rs683_G/rs3114908_T/rs10756819_G/rs6497292_C/rs1129038_G/rs1126809_A/rs1470608_A/rs1426654_G/rs1545397_T/rs6059655_T/rs3212355_A/rs8051733_C	0.0694263	0.0329974	0.0540281	0.0435344	0.00161707	..
GLN224	NA	NA	NA	0.938974	0.736089	0.946078	4	rs16891982_C/rs12203592_T/rs1800407_A/rs12913832_T	0.347113	0.213664	0.35313	NA	NA	NA	NA	0.813282	0.741065	0.928933	0.859248	17	rs312262906_A/rs885479_T/rs1805008_T/rs1805005_T/rs1805007_T/rs201326893_A/rs2228479_A/rs1110400_C/rs28777_C/rs16891982_C/rs12821256_G/rs12203592_T/rs1042602_T/rs1800407_A/rs2402130_G/rs12913832_T/rs683_G	0.271386	0.204997	0.291038	0.304113	NA	NA	0.905444	15	rs885479_T/rs1805008_T/rs1805005_T/rs1805007_T/rs2228479_A/rs1110400_C/rs28777_C/rs16891982_C/rs12821256_G/rs12203592_T/rs1042602_T/rs1800407_A/rs2402130_G/rs12913832_T/rs683_G	0.382584	NA	NA	NA	NA	NA	0.829988	0.762796	0.783304	0.980617	0.993473	31	rs885479_T/rs1805008_T/rs1805007_T/rs2228479_A/rs1110400_C/rs28777_C/rs16891982_C/rs12821256_G/rs12203592_T/rs1042602_T/rs1800407_A/rs2402130_G/rs12913832_T/rs683_G/rs3114908_T/rs1800414_C/rs10756819_G/rs2238289_C/rs17128291_C/rs6497292_C/rs1129038_G/rs1667394_C/rs1126809_A/rs1470608_A/rs1426654_G/rs6119471_C/rs1545397_T/rs6059655_T/rs12441727_A/rs3212355_A/rs8051733_C	0.180851	0.178292	0.207382	0.385245	0.180258	..
GLN225	0.0818767	0.188715	0.729409	0.938974	0.736089	0.946078	1	rs12203592_T	0.000693635	0.00459315	0.00214384	0.0137868	0.6472	0.00381062	0.335202	0.813282	0.741065	0.928933	0.859248	4	rs312262906_A/rs28777_C/rs12203592_T/rs683_G	0.0492572	0.0425519	0.0126311	0.0076158	0.0473775	0.952623	0.905444	3	rs28777_C/rs12203592_T/rs683_G	0.0262262	9.49982e-19	3.11613e-21	0.717856	0.274512	0.00763132	0.829988	0.762796	0.783304	0.980617	0.993473	14	rs28777_C/rs12203592_T/rs683_G/rs3114908_T/rs10756819_G/rs6497292_C/rs1129038_G/rs1667394_C/rs1470608_A/rs1545397_T/rs6059655_T/rs12441727_A/rs3212355_A/rs8051733_C	0.0348094	0.0353936	0.0414186	0.0296394	0.000337584	Brown
GLN226	NA	NA	NA	0.938974	0.736089	0.946078	1	rs12913832_T	0.293305	0.136746	0.297307	NA	NA	NA	NA	0.813282	0.741065	0.928933	0.859248	8	rs312262906_A/rs1805006_A/rs1805007_T/rs2228479_A/rs2402130_G/rs12913832_T/rs2378249_C/rs683_G	0.0883447	0.0670607	0.137537	0.0694202	0.0780631	0.921937	0.905444	7	rs1805006_A/rs1805007_T/rs2228479_A/rs2402130_G/rs12913832_T/rs2378249_C/rs683_G	0.0880272	0.201399	0.116145	0.452381	0.228944	0.00113154	0.829988	0.762796	0.783304	0.980617	0.993473	21	rs1805006_A/rs1805007_T/rs2228479_A/rs2402130_G/rs12913832_T/rs2378249_C/rs683_G/rs3114908_T/rs1800414_C/rs10756819_G/rs2238289_C/rs6497292_C/rs1667394_C/rs1126809_A/rs1470608_A/rs1426654_G/rs1545397_T/rs6059655_T/rs12441727_A/rs3212355_A/rs8051733_C	0.0965422	0.036193	0.0642141	0.0131673	0.00688089	..
GLN227	0.40094	0.399093	0.199967	0.938974	0.736089	0.946078	0		0	0	0	0.017538	0.872019	0.0164058	0.0940367	0.813282	0.741065	0.928933	0.859248	3	rs312262906_A/rs28777_C/rs683_G	0.00441608	0.000200763	0.012842	0.000257702	0.106543	0.893457	0.905444	2	rs28777_C/rs683_G	0.000745861	2.48101e-28	9.37091e-26	0.967999	0.0319672	3.34253e-05	0.829988	0.762796	0.783304	0.980617	0.993473	11	rs28777_C/rs683_G/rs3114908_T/rs10756819_G/rs6497292_C/rs1129038_G/rs1667394_C/rs1545397_T/rs6059655_T/rs12441727_A/rs3212355_A	0.0115402	0.0197048	0.0187757	0.0212251	0.00196716	..
GLN229	0.140653	0.195643	0.663703	0.938974	0.736089	0.946078	2	rs12203592_T/rs12896399_T	0.0116607	0.0331929	0.00839117	0.019654	0.29163	0.670553	0.018163	0.813282	0.741065	0.928933	0.859248	4	rs312262906_A/rs28777_C/rs12203592_T/rs683_G	0.0492572	0.0425519	0.0126311	0.0076158	0.999891	0.000109041	0.905444	3	rs28777_C/rs12203592_T/rs683_G	0.0262262	0.510415	0.133014	0.356313	5.34142e-15	0.000258401	0.829988	0.762796	0.783304	0.980617	0.993473	14	rs28777_C/rs12203592_T/rs12896399_T/rs683_G/rs3114908_T/rs10756819_G/rs17128291_C/rs6497292_C/rs1470608_A/rs1426654_G/rs1545397_T/rs6059655_T/rs12441727_A/rs3212355_A	0.0355949	0.016177	0.0296861	0.0198809	0.00455947	Brown (p=0.6)
GLN231A	0.00769704	0.107301	0.885002	0.938974	0.736089	0.946078	3	rs16891982_C/rs1800407_A/rs12896399_T	0.0193494	0.0484026	0.0175774	0.00489656	0.665446	0.00122774	0.32843	0.813282	0.741065	0.928933	0.859248	8	rs312262906_A/rs885479_T/rs2228479_A/rs28777_C/rs16891982_C/rs1800407_A/rs2402130_G/rs683_G	0.0205512	0.0190754	0.0160379	0.0150723	0.00587442	0.994126	0.905444	7	rs885479_T/rs2228479_A/rs28777_C/rs16891982_C/rs1800407_A/rs2402130_G/rs683_G	0.0127851	0.464691	0.498358	0.0368275	0.000122779	1.85712e-08	0.829988	0.762796	0.783304	0.980617	0.993473	21	rs885479_T/rs2228479_A/rs28777_C/rs16891982_C/rs1800407_A/rs2402130_G/rs12896399_T/rs683_G/rs3114908_T/rs10756819_G/rs17128291_C/rs6497292_C/rs1129038_G/rs1126809_A/rs1470608_A/rs1426654_G/rs1545397_T/rs6059655_T/rs12441727_A/rs3212355_A/rs8051733_C	0.0271467	0.0336857	0.0477145	0.0670915	0.00647245	Brown
GLN232B	NA	NA	NA	0.938974	0.736089	0.946078	3	rs16891982_C/rs12203592_T/rs12913832_T	0.322776	0.172114	0.340679	NA	NA	NA	NA	0.813282	0.741065	0.928933	0.859248	20	rs312262906_A/rs11547464_A/rs885479_T/rs1805008_T/rs1805005_T/rs1805006_A/rs1805007_T/rs1805009_C/rs201326893_A/rs2228479_A/rs1110400_C/rs28777_C/rs16891982_C/rs12821256_G/rs4959270_A/rs12203592_T/rs1042602_T/rs12913832_T/rs2378249_C/rs683_G	0.250266	0.192601	0.393998	0.341904	NA	NA	0.905444	18	rs11547464_A/rs885479_T/rs1805008_T/rs1805005_T/rs1805006_A/rs1805007_T/rs1805009_C/rs2228479_A/rs1110400_C/rs28777_C/rs16891982_C/rs12821256_G/rs4959270_A/rs12203592_T/rs1042602_T/rs12913832_T/rs2378249_C/rs683_G	0.369252	NA	NA	NA	NA	NA	0.829988	0.762796	0.783304	0.980617	0.993473	30	rs11547464_A/rs885479_T/rs1805008_T/rs1805006_A/rs1805007_T/rs2228479_A/rs1110400_C/rs28777_C/rs16891982_C/rs12821256_G/rs12203592_T/rs1042602_T/rs12913832_T/rs2378249_C/rs683_G/rs3114908_T/rs1800414_C/rs10756819_G/rs2238289_C/rs17128291_C/rs6497292_C/rs1667394_C/rs1126809_A/rs1470608_A/rs6119471_C/rs1545397_T/rs6059655_T/rs12441727_A/rs3212355_A/rs8051733_C	0.146704	0.086726	0.130458	0.0594198	0.011432	..
GLN232C	0.0023314	0.0649163	0.932752	0.938974	0.736089	0.946078	1	rs12203592_T	0.000693635	0.00459315	0.00214384	1.22837e-07	0.688944	0.311055	9.46735e-08	0.813282	0.741065	0.928933	0.859248	4	rs12821256_G/rs12203592_T/rs2378249_C/rs683_G	0.0500819	0.0461098	0.00393415	0.0123062	0.0655236	0.934476	0.905444	4	rs12821256_G/rs12203592_T/rs2378249_C/rs683_G	0.0319783	1.06199e-19	6.79851e-25	0.0866309	0.898121	0.015248	0.829988	0.762796	0.783304	0.980617	0.993473	14	rs12821256_G/rs12203592_T/rs2378249_C/rs683_G/rs3114908_T/rs10756819_G/rs17128291_C/rs6497292_C/rs1129038_G/rs1470608_A/rs1545397_T/rs6059655_T/rs3212355_A/rs8051733_C	0.0443897	0.0178839	0.0219351	0.0105606	0.00147954	Brown
GLN235	0.193245	0.182584	0.624171	0.938974	0.736089	0.946078	3	rs12203592_T/rs1800407_A/rs12896399_T	0.0158561	0.0426701	0.015254	0.315974	0.57558	0.00853793	0.0999078	0.813282	0.741065	0.928933	0.859248	5	rs312262906_A/rs12821256_G/rs12203592_T/rs1800407_A/rs683_G	0.0519913	0.0426881	0.0119211	0.0137955	0.655308	0.344692	0.905444	4	rs12821256_G/rs12203592_T/rs1800407_A/rs683_G	0.0345556	6.62107e-14	3.90136e-17	0.497808	0.294398	0.207794	0.829988	0.762796	0.783304	0.980617	0.993473	13	rs12821256_G/rs12203592_T/rs1800407_A/rs12896399_T/rs683_G/rs3114908_T/rs10756819_G/rs6497292_C/rs1129038_G/rs1470608_A/rs1545397_T/rs6059655_T/rs3212355_A	0.0405814	0.0179539	0.0288517	0.0115706	-0.00191715	Brown (p=0.6)
GLN236A	0.974783	0.0232021	0.00201447	0.938974	0.736089	0.946078	1	rs1800407_A	0.00216475	0.00861973	0.00475174	0.0453692	0.657067	0.267303	0.0302611	0.813282	0.741065	0.928933	0.859248	3	rs312262906_A/rs1800407_A/rs683_G	0.00666626	0.00120749	0.012181	0.00225457	0.501322	0.498678	0.905444	2	rs1800407_A/rs683_G	0.00219072	2.50838e-38	6.93932e-39	0.995812	0.00418784	4.96565e-10	0.829988	0.762796	0.783304	0.980617	0.993473	10	rs1800407_A/rs683_G/rs3114908_T/rs10756819_G/rs6497292_C/rs1129038_G/rs1470608_A/rs1545397_T/rs6059655_T/rs3212355_A	0.0145013	0.00817906	0.0121238	0.00920892	-0.000741852	Blue
GLN236B	0.974783	0.0232021	0.00201447	0.938974	0.736089	0.946078	1	rs1800407_A	0.00216475	0.00861973	0.00475174	0.00350433	0.0179056	0.978396	0.000194277	0.813282	0.741065	0.928933	0.859248	3	rs312262906_A/rs1800407_A/rs683_G	0.00666626	0.00120749	0.012181	0.00225457	0.695557	0.304443	0.905444	2	rs1800407_A/rs683_G	0.00219072	1.3768e-46	3.06524e-64	1	1.22893e-46	2.89571e-56	0.829988	0.762796	0.783304	0.980617	0.993473	9	rs1800407_A/rs683_G/rs3114908_T/rs10756819_G/rs6497292_C/rs1470608_A/rs1545397_T/rs6059655_T/rs3212355_A	0.0141548	0.00586091	0.0107257	0.00461931	-0.000950238	Blue
GLN237A	0.918093	0.0548818	0.0270256	0.938974	0.736089	0.946078	4	rs12203592_T/rs1800407_A/rs12896399_T/rs1393350_T	0.0230383	0.0564952	0.0212209	0.483574	0.454773	0.0198904	0.0417624	0.813282	0.741065	0.928933	0.859248	6	rs312262906_A/rs28777_C/rs4959270_A/rs12203592_T/rs1800407_A/rs683_G	0.0544288	0.0423488	0.0145614	0.00975382	0.867636	0.132364	0.905444	5	rs28777_C/rs4959270_A/rs12203592_T/rs1800407_A/rs683_G	0.0288191	0.138728	0.516769	0.343219	0.00125261	3.07158e-05	0.829988	0.762796	0.783304	0.980617	0.993473	21	rs28777_C/rs12203592_T/rs1800407_A/rs12896399_T/rs1393350_T/rs683_G/rs3114908_T/rs10756819_G/rs2238289_C/rs6497292_C/rs1129038_G/rs1667394_C/rs1126809_A/rs1470608_A/rs1426654_G/rs6119471_C/rs1545397_T/rs6059655_T/rs12441727_A/rs3212355_A/rs8051733_C	0.0812014	0.0548832	0.0774079	0.0545257	0.00126282	Blue
GLN241	0.959708	0.0382626	0.00202942	0.938974	0.736089	0.946078	1	rs12896399_T	0.0104289	0.026745	0.00558493	0.117372	0.727353	0.00389112	0.151384	0.813282	0.741065	0.928933	0.859248	3	rs312262906_A/rs2378249_C/rs683_G	0.00531045	0.00228288	0.0174504	0.000312091	0.383981	0.616019	0.905444	2	rs2378249_C/rs683_G	0.000456888	0.116286	0.489994	0.39366	5.95424e-05	1.27562e-07	0.829988	0.762796	0.783304	0.980617	0.993473	12	rs2378249_C/rs12896399_T/rs683_G/rs3114908_T/rs10756819_G/rs6497292_C/rs1470608_A/rs1426654_G/rs1545397_T/rs6059655_T/rs12441727_A/rs3212355_A	0.0243127	0.00768281	0.0140439	0.00999614	0.00355922	Blue
GLN242	NA	NA	NA	0.938974	0.736089	0.946078	4	rs16891982_C/rs1800407_A/rs12913832_T/rs12896399_T	0.408741	0.205523	0.402096	0.118471	0.680193	0.00428274	0.197053	0.813282	0.741065	0.928933	0.859248	10	rs312262906_A/rs885479_T/rs1805005_T/rs2228479_A/rs16891982_C/rs12821256_G/rs1800407_A/rs12913832_T/rs2378249_C/rs683_G	0.0709938	0.0569679	0.030185	0.0726137	0.292522	0.707478	0.905444	9	rs885479_T/rs1805005_T/rs2228479_A/rs16891982_C/rs12821256_G/rs1800407_A/rs12913832_T/rs2378249_C/rs683_G	0.0955639	2.41153e-27	6.86082e-19	0.830779	0.123359	0.0458623	0.829988	0.762796	0.783304	0.980617	0.993473	18	rs885479_T/rs2228479_A/rs16891982_C/rs12821256_G/rs1800407_A/rs12913832_T/rs2378249_C/rs12896399_T/rs683_G/rs3114908_T/rs1800414_C/rs10756819_G/rs6497292_C/rs1470608_A/rs6119471_C/rs1545397_T/rs6059655_T/rs3212355_A	0.0342819	0.012166	0.0301978	0.0111992	0.00453447	..
GLN243A	0.545982	0.382065	0.0719526	0.938974	0.736089	0.946078	0		0	0	0	0.0472628	0.782127	0.097169	0.0734417	0.813282	0.741065	0.928933	0.859248	4	rs312262906_A/rs28777_C/rs2378249_C/rs683_G	0.00532986	0.00269139	0.017586	-0.000229212	0.999255	0.000745012	0.905444	3	rs28777_C/rs2378249_C/rs683_G	0.000948922	1.22641e-41	2.43551e-54	0.999999	1.2826e-22	7.49674e-07	0.829988	0.762796	0.783304	0.980617	0.993473	12	rs28777_C/rs2378249_C/rs683_G/rs3114908_T/rs10756819_G/rs6497292_C/rs1129038_G/rs1470608_A/rs1545397_T/rs6059655_T/rs3212355_A/rs8051733_C	0.0173662	0.00982287	0.0116577	0.0155883	0.00142952	Blue (p=0.5)
GLN243B	0.0064354	0.124613	0.868952	0.938974	0.736089	0.946078	1	rs12203592_T	0.000693635	0.00459315	0.00214384	0.125036	0.76146	0.0103428	0.103162	0.813282	0.741065	0.928933	0.859248	4	rs312262906_A/rs12821256_G/rs12203592_T/rs683_G	0.0514158	0.0432322	0.0121188	0.0121884	0.101991	0.898009	0.905444	3	rs12821256_G/rs12203592_T/rs683_G	0.032482	0.429291	0.24825	0.305321	0.0169716	0.000166017	0.829988	0.762796	0.783304	0.980617	0.993473	13	rs12821256_G/rs12203592_T/rs683_G/rs3114908_T/rs10756819_G/rs2238289_C/rs6497292_C/rs1470608_A/rs1426654_G/rs1545397_T/rs6059655_T/rs12441727_A/rs3212355_A	0.0383982	0.0186382	0.0290945	0.0104937	0.00431775	Brown
GLN244	0.100351	0.232083	0.667566	0.938974	0.736089	0.946078	1	rs1800407_A	0.00216475	0.00861973	0.00475174	0.00453542	0.648618	0.00980555	0.337041	0.813282	0.741065	0.928933	0.859248	7	rs312262906_A/rs1805008_T/rs2228479_A/rs28777_C/rs1042602_T/rs1800407_A/rs683_G	0.0217936	0.02126	0.078521	0.0102666	0.00703325	0.992967	0.905444	6	rs1805008_T/rs2228479_A/rs28777_C/rs1042602_T/rs1800407_A/rs683_G	0.00770853	0.410613	0.359534	0.219799	0.00978622	0.000267941	0.829988	0.762796	0.783304	0.980617	0.993473	18	rs1805008_T/rs2228479_A/rs28777_C/rs1042602_T/rs1800407_A/rs683_G/rs3114908_T/rs10756819_G/rs6497292_C/rs1129038_G/rs1126809_A/rs1470608_A/rs1426654_G/rs6119471_C/rs1545397_T/rs6059655_T/rs12441727_A/rs3212355_A	0.0296843	0.0245192	0.035021	0.0442622	0.00309244	Brown (p=0.6)
GLN245A	0.944154	0.047651	0.00819486	0.938974	0.736089	0.946078	2	rs12203592_T/rs12896399_T	0.0116607	0.0331929	0.00839117	0.258355	0.642443	0.00723051	0.0919712	0.813282	0.741065	0.928933	0.859248	3	rs312262906_A/rs12203592_T/rs683_G	0.0492287	0.0416185	0.012665	0.00830344	0.633344	0.366656	0.905444	2	rs12203592_T/rs683_G	0.0260426	8.91833e-20	2.33331e-20	0.0632509	0.0558986	0.88085	0.829988	0.762796	0.783304	0.980617	0.993473	14	rs12203592_T/rs12896399_T/rs683_G/rs3114908_T/rs10756819_G/rs6497292_C/rs1129038_G/rs1470608_A/rs6119471_C/rs1545397_T/rs6059655_T/rs12441727_A/rs3212355_A/rs8051733_C	0.035618	0.0166943	0.0216195	0.013598	-0.000262566	Blue
GLN245B	0.0198268	0.102191	0.877982	0.938974	0.736089	0.946078	1	rs1800407_A	0.00216475	0.00861973	0.00475174	0.000739943	0.527646	0.000254263	0.471359	0.813282	0.741065	0.928933	0.859248	3	rs312262906_A/rs1800407_A/rs683_G	0.00666626	0.00120749	0.012181	0.00225457	0.000563688	0.999436	0.905444	2	rs1800407_A/rs683_G	0.00219072	4.62204e-36	5.55541e-52	0.0562628	0.732171	0.211566	0.829988	0.762796	0.783304	0.980617	0.993473	8	rs1800407_A/rs683_G/rs3114908_T/rs10756819_G/rs6497292_C/rs1545397_T/rs6059655_T/rs3212355_A	0.0135657	0.00569182	0.00993482	0.00472329	-0.000858548	Brown
GLN246	0.205493	0.331004	0.463504	0.938974	0.736089	0.946078	1	rs1800407_A	0.00216475	0.00861973	0.00475174	0.025344	0.83844	0.0237335	0.112483	0.813282	0.741065	0.928933	0.859248	3	rs312262906_A/rs1800407_A/rs683_G	0.00666626	0.00120749	0.012181	0.00225457	0.184851	0.815149	0.905444	2	rs1800407_A/rs683_G	0.00219072	0.435137	0.135577	0.42796	0.00132545	1.66802e-06	0.829988	0.762796	0.783304	0.980617	0.993473	10	rs1800407_A/rs683_G/rs3114908_T/rs10756819_G/rs6497292_C/rs1470608_A/rs1426654_G/rs1545397_T/rs6059655_T/rs3212355_A	0.0172815	0.0092686	0.0172687	0.00962481	0.00224223	..
GLN248	0.40034	0.190299	0.409361	0.938974	0.736089	0.946078	2	rs12203592_T/rs1800407_A	0.00297275	0.0137381	0.0072074	0.15549	0.652845	0.00435823	0.187307	0.813282	0.741065	0.928933	0.859248	7	rs312262906_A/rs1805005_T/rs28777_C/rs12821256_G/rs12203592_T/rs1800407_A/rs683_G	0.0557913	0.0469961	0.0123166	0.0143238	0.395103	0.604897	0.905444	6	rs1805005_T/rs28777_C/rs12821256_G/rs12203592_T/rs1800407_A/rs683_G	0.0349891	0.014947	0.225386	0.693569	0.065917	0.000180352	0.829988	0.762796	0.783304	0.980617	0.993473	15	rs28777_C/rs12821256_G/rs12203592_T/rs1800407_A/rs683_G/rs3114908_T/rs10756819_G/rs6497292_C/rs1129038_G/rs1426654_G/rs6119471_C/rs1545397_T/rs6059655_T/rs3212355_A/rs8051733_C	0.0442434	0.0258958	0.0411436	0.0328625	0.00178795	..
GLN249	0.918093	0.0548818	0.0270256	0.938974	0.736089	0.946078	4	rs12203592_T/rs1800407_A/rs12896399_T/rs1393350_T	0.0230383	0.0564952	0.0212209	0.463201	0.464003	0.03919	0.0336066	0.813282	0.741065	0.928933	0.859248	7	rs312262906_A/rs1805005_T/rs12821256_G/rs12203592_T/rs1800407_A/rs2402130_G/rs683_G	0.0633998	0.0509345	0.0124183	0.0151267	0.90354	0.09646	0.905444	6	rs1805005_T/rs12821256_G/rs12203592_T/rs1800407_A/rs2402130_G/rs683_G	0.0367112	0.085827	0.53041	0.381683	0.00200245	7.74352e-05	0.829988	0.762796	0.783304	0.980617	0.993473	20	rs12821256_G/rs12203592_T/rs1800407_A/rs2402130_G/rs12896399_T/rs1393350_T/rs683_G/rs3114908_T/rs10756819_G/rs6497292_C/rs1129038_G/rs1667394_C/rs1126809_A/rs1470608_A/rs1426654_G/rs1545397_T/rs6059655_T/rs12441727_A/rs3212355_A/rs8051733_C	0.0729072	0.0558347	0.0723814	0.0274782	0.0014712	Blue
GLN250	0.000724941	0.0173008	0.981974	0.938974	0.736089	0.946078	3	rs12203592_T/rs1800407_A/rs12896399_T	0.0158561	0.0426701	0.015254	NA	NA	NA	NA	0.813282	0.741065	0.928933	0.859248	12	rs312262906_A/rs885479_T/rs1805008_T/rs1805007_T/rs201326893_A/rs1110400_C/rs28777_C/rs12821256_G/rs4959270_A/rs12203592_T/rs1800407_A/rs683_G	0.0854911	0.0783448	0.203657	0.0321946	0.0815582	0.918442	0.905444	10	rs885479_T/rs1805008_T/rs1805007_T/rs1110400_C/rs28777_C/rs12821256_G/rs4959270_A/rs12203592_T/rs1800407_A/rs683_G	0.048973	2.07111e-20	6.62284e-16	0.117925	0.780962	0.101113	0.829988	0.762796	0.783304	0.980617	0.993473	22	rs885479_T/rs1805008_T/rs1805007_T/rs1110400_C/rs28777_C/rs12821256_G/rs12203592_T/rs1800407_A/rs12896399_T/rs683_G/rs3114908_T/rs10756819_G/rs6497292_C/rs1129038_G/rs1667394_C/rs1126809_A/rs1470608_A/rs6119471_C/rs1545397_T/rs6059655_T/rs12441727_A/rs3212355_A	0.0920177	0.0614085	0.0713165	0.0518596	-1.66708e-05	Brown
GLN253	0.00252162	0.0529515	0.944527	0.938974	0.736089	0.946078	1	rs1800407_A	0.00216475	0.00861973	0.00475174	0.000603616	0.318014	0.000597153	0.680785	0.813282	0.741065	0.928933	0.859248	5	rs312262906_A/rs1805008_T/rs1800407_A/rs2378249_C/rs683_G	0.0207058	0.0192087	0.0912066	0.00591419	0.000467762	0.999532	0.905444	4	rs1805008_T/rs1800407_A/rs2378249_C/rs683_G	0.00650968	0.0518681	0.0982952	0.396972	0.301319	0.151546	0.829988	0.762796	0.783304	0.980617	0.993473	17	rs1805008_T/rs1800407_A/rs2378249_C/rs683_G/rs3114908_T/rs1800414_C/rs10756819_G/rs17128291_C/rs6497292_C/rs1129038_G/rs1667394_C/rs1470608_A/rs1426654_G/rs1545397_T/rs6059655_T/rs12441727_A/rs3212355_A	0.0329226	0.0361589	0.0464192	0.0266242	0.00385096	Brown
GLN255	0.0834052	0.111238	0.805357	0.938974	0.736089	0.946078	3	rs12203592_T/rs1800407_A/rs12896399_T	0.0158561	0.0426701	0.015254	0.0533602	0.58764	0.000524754	0.358475	0.813282	0.741065	0.928933	0.859248	6	rs312262906_A/rs12821256_G/rs12203592_T/rs1800407_A/rs2378249_C/rs683_G	0.0539128	0.0462006	0.0171038	0.0144028	0.241907	0.758093	0.905444	5	rs12821256_G/rs12203592_T/rs1800407_A/rs2378249_C/rs683_G	0.0345712	0.00406138	0.0497039	0.737153	0.201947	0.00713454	0.829988	0.762796	0.783304	0.980617	0.993473	15	rs12821256_G/rs12203592_T/rs1800407_A/rs2378249_C/rs12896399_T/rs683_G/rs3114908_T/rs10756819_G/rs6497292_C/rs1129038_G/rs1470608_A/rs1426654_G/rs1545397_T/rs6059655_T/rs3212355_A	0.059226	0.0223281	0.0372296	0.0165538	0.000520964	Brown
GLN256	0.00134659	0.0225115	0.976142	0.938974	0.736089	0.946078	2	rs12203592_T/rs1800407_A	0.00297275	0.0137381	0.0072074	0.0286842	0.547312	0.00073643	0.423267	0.813282	0.741065	0.928933	0.859248	6	rs312262906_A/rs12203592_T/rs1800407_A/rs2402130_G/rs2378249_C/rs683_G	0.0582349	0.0471154	0.017392	0.0104674	0.0399892	0.960011	0.905444	5	rs12203592_T/rs1800407_A/rs2402130_G/rs2378249_C/rs683_G	0.031455	7.81827e-23	1.64707e-31	0.0139024	0.868996	0.117102	0.829988	0.762796	0.783304	0.980617	0.993473	17	rs12203592_T/rs1800407_A/rs2402130_G/rs2378249_C/rs683_G/rs3114908_T/rs1800414_C/rs10756819_G/rs6497292_C/rs1129038_G/rs1126809_A/rs1470608_A/rs1545397_T/rs6059655_T/rs12441727_A/rs3212355_A/rs8051733_C	0.0740739	0.0232675	0.0386401	0.0156255	0.000325081	Brown
GLN257	0.0834052	0.111238	0.805357	0.938974	0.736089	0.946078	3	rs12203592_T/rs1800407_A/rs12896399_T	0.0158561	0.0426701	0.015254	0.19161	0.65205	0.0659507	0.0903892	0.813282	0.741065	0.928933	0.859248	6	rs312262906_A/rs2228479_A/rs12203592_T/rs1800407_A/rs2378249_C/rs683_G	0.0514765	0.0455733	0.0182526	0.0123257	0.557624	0.442376	0.905444	5	rs2228479_A/rs12203592_T/rs1800407_A/rs2378249_C/rs683_G	0.0309161	5.62364e-17	3.18179e-20	0.005506	0.98932	0.00517353	0.829988	0.762796	0.783304	0.980617	0.993473	15	rs2228479_A/rs12203592_T/rs1800407_A/rs2378249_C/rs12896399_T/rs683_G/rs3114908_T/rs10756819_G/rs6497292_C/rs1129038_G/rs6119471_C/rs1545397_T/rs6059655_T/rs12441727_A/rs3212355_A	0.0625067	0.0186853	0.0329846	0.0183436	-0.00224639	Brown
GLN258	0.882762	0.0856799	0.0315578	0.938974	0.736089	0.946078	2	rs1800407_A/rs12896399_T	0.0140923	0.0361687	0.0115866	0.01491	0.669252	0.000783132	0.315055	0.813282	0.741065	0.928933	0.859248	4	rs312262906_A/rs1800407_A/rs2378249_C/rs683_G	0.00715013	0.00360908	0.0173261	0.00166276	0.0608095	0.93919	0.905444	3	rs1800407_A/rs2378249_C/rs683_G	0.00245626	5.40469e-17	4.62749e-20	0.739583	0.0119624	0.248455	0.829988	0.762796	0.783304	0.980617	0.993473	13	rs1800407_A/rs2378249_C/rs12896399_T/rs683_G/rs3114908_T/rs10756819_G/rs6497292_C/rs1667394_C/rs1470608_A/rs1545397_T/rs6059655_T/rs12441727_A/rs3212355_A	0.0260993	0.0216077	0.0243959	0.00720375	-0.000616821	Blue
GLN260	0.87461	0.0651883	0.0602016	0.938974	0.736089	0.946078	3	rs12203592_T/rs1800407_A/rs12896399_T	0.0158561	0.0426701	0.015254	0.267119	0.574673	0.0747391	0.0834695	0.813282	0.741065	0.928933	0.859248	6	rs312262906_A/rs28777_C/rs12203592_T/rs1800407_A/rs2378249_C/rs683_G	0.0517402	0.0448138	0.0171585	0.00951425	0.73501	0.26499	0.905444	5	rs28777_C/rs12203592_T/rs1800407_A/rs2378249_C/rs683_G	0.0290183	1.39273e-12	8.86379e-13	1	3.5735e-07	8.98397e-09	0.829988	0.762796	0.783304	0.980617	0.993473	19	rs28777_C/rs12203592_T/rs1800407_A/rs2378249_C/rs12896399_T/rs683_G/rs3114908_T/rs1800414_C/rs10756819_G/rs6497292_C/rs1129038_G/rs1667394_C/rs1470608_A/rs6119471_C/rs1545397_T/rs6059655_T/rs12441727_A/rs3212355_A/rs8051733_C	0.0643242	0.0428192	0.0607662	0.0438241	-0.000495957	Blue
GLN261	0.00364348	0.0937224	0.902634	0.938974	0.736089	0.946078	1	rs1800407_A	0.00216475	0.00861973	0.00475174	0.00734752	0.388718	0.576894	0.0270414	0.813282	0.741065	0.928933	0.859248	4	rs312262906_A/rs28777_C/rs1800407_A/rs683_G	0.00671295	0.00157876	0.0123392	0.00189327	0.998598	0.0014024	0.905444	3	rs28777_C/rs1800407_A/rs683_G	0.00260856	5.48139e-29	1.05262e-31	0.99997	1.45659e-16	3.00562e-05	0.829988	0.762796	0.783304	0.980617	0.993473	12	rs28777_C/rs1800407_A/rs683_G/rs3114908_T/rs10756819_G/rs6497292_C/rs1129038_G/rs1667394_C/rs1470608_A/rs6059655_T/rs12441727_A/rs3212355_A	0.0155718	0.026203	0.0284157	0.0259187	-1.66708e-05	Brown
GLN262	0.40034	0.190299	0.409361	0.938974	0.736089	0.946078	2	rs12203592_T/rs1800407_A	0.00297275	0.0137381	0.0072074	0.245338	0.468559	0.264669	0.0214338	0.813282	0.741065	0.928933	0.859248	7	rs312262906_A/rs1805005_T/rs12821256_G/rs12203592_T/rs1800407_A/rs2378249_C/rs683_G	0.0570161	0.0490316	0.0190285	0.0151707	0.665418	0.334582	0.905444	6	rs1805005_T/rs12821256_G/rs12203592_T/rs1800407_A/rs2378249_C/rs683_G	0.0347704	2.19075e-18	7.20936e-21	0.0170011	0.980465	0.0025344	0.829988	0.762796	0.783304	0.980617	0.993473	13	rs12821256_G/rs12203592_T/rs1800407_A/rs2378249_C/rs683_G/rs3114908_T/rs10756819_G/rs6497292_C/rs1667394_C/rs1470608_A/rs1545397_T/rs6059655_T/rs3212355_A	0.0579168	0.0318228	0.0451135	0.00756023	-0.00205051	..
GLN263	0.925671	0.0633044	0.0110245	0.938974	0.736089	0.946078	2	rs1800407_A/rs12896399_T	0.0140923	0.0361687	0.0115866	0.0509625	0.829017	0.0145896	0.105431	0.813282	0.741065	0.928933	0.859248	7	rs312262906_A/rs1805005_T/rs2228479_A/rs12821256_G/rs1800407_A/rs2378249_C/rs683_G	0.0133562	0.00939048	0.0195897	0.0102692	0.0462707	0.953729	0.905444	6	rs1805005_T/rs2228479_A/rs12821256_G/rs1800407_A/rs2378249_C/rs683_G	0.00891909	0.088742	0.0789751	0.640158	0.147543	0.0445826	0.829988	0.762796	0.783304	0.980617	0.993473	20	rs2228479_A/rs12821256_G/rs1800407_A/rs2378249_C/rs12896399_T/rs683_G/rs3114908_T/rs1800414_C/rs10756819_G/rs6497292_C/rs1129038_G/rs1126809_A/rs1470608_A/rs1426654_G/rs6119471_C/rs1545397_T/rs6059655_T/rs12441727_A/rs3212355_A/rs8051733_C	0.0458645	0.0250414	0.0421379	0.0264088	0.00339668	Blue
GLN265	0.000724941	0.0173008	0.981974	0.938974	0.736089	0.946078	3	rs12203592_T/rs1800407_A/rs12896399_T	0.0158561	0.0426701	0.015254	0.017678	0.749502	0.00285664	0.229963	0.813282	0.741065	0.928933	0.859248	6	rs312262906_A/rs28777_C/rs12821256_G/rs12203592_T/rs1800407_A/rs683_G	0.0521028	0.0435505	0.0120717	0.0132956	0.0629062	0.937094	0.905444	5	rs28777_C/rs12821256_G/rs12203592_T/rs1800407_A/rs683_G	0.034868	1.66131e-19	1.16936e-19	0.0329872	0.958937	0.00807609	0.829988	0.762796	0.783304	0.980617	0.993473	15	rs28777_C/rs12821256_G/rs12203592_T/rs1800407_A/rs12896399_T/rs683_G/rs3114908_T/rs10756819_G/rs6497292_C/rs1129038_G/rs1667394_C/rs1470608_A/rs1545397_T/rs6059655_T/rs3212355_A	0.0429226	0.0391524	0.0500156	0.029476	-0.00168375	Brown
GLN266	0.0297137	0.0847819	0.885504	0.938974	0.736089	0.946078	2	rs12203592_T/rs1800407_A	0.00297275	0.0137381	0.0072074	0.0673912	0.721395	0.0429355	0.168278	0.813282	0.741065	0.928933	0.859248	5	rs312262906_A/rs1805008_T/rs12203592_T/rs1800407_A/rs683_G	0.0638516	0.0588498	0.0763552	0.0145763	0.129255	0.870745	0.905444	4	rs1805008_T/rs12203592_T/rs1800407_A/rs683_G	0.0320173	4.44614e-21	5.406e-20	0.00371587	0.368907	0.627377	0.829988	0.762796	0.783304	0.980617	0.993473	13	rs1805008_T/rs12203592_T/rs1800407_A/rs683_G/rs3114908_T/rs10756819_G/rs2238289_C/rs6497292_C/rs1129038_G/rs1470608_A/rs6059655_T/rs3212355_A/rs8051733_C	0.0435156	0.0394506	0.0526269	0.0134049	-0.00220055	Brown
GLN267	0.0080274	0.11242	0.879552	0.938974	0.736089	0.946078	2	rs1800407_A/rs12896399_T	0.0140923	0.0361687	0.0115866	0.00831115	0.542769	0.000411506	0.448508	0.813282	0.741065	0.928933	0.859248	4	rs312262906_A/rs1800407_A/rs2378249_C/rs683_G	0.00715013	0.00360908	0.0173261	0.00166276	0.0167692	0.983231	0.905444	3	rs1800407_A/rs2378249_C/rs683_G	0.00245626	0.0128508	0.29964	0.661512	0.0257411	0.000256644	0.829988	0.762796	0.783304	0.980617	0.993473	15	rs1800407_A/rs2378249_C/rs12896399_T/rs683_G/rs3114908_T/rs10756819_G/rs6497292_C/rs1129038_G/rs1470608_A/rs1426654_G/rs6119471_C/rs1545397_T/rs6059655_T/rs3212355_A/rs8051733_C	0.0285868	0.0173906	0.0274661	0.0222797	0.00258815	Blue
GLN268A	NA	NA	NA	0.938974	0.736089	0.946078	2	rs1800407_A/rs12913832_T	0.314203	0.174565	0.308293	0.0596875	0.781642	0.00558895	0.153081	0.813282	0.741065	0.928933	0.859248	7	rs312262906_A/rs28777_C/rs12821256_G/rs1800407_A/rs2402130_G/rs12913832_T/rs683_G	0.0660502	0.0441132	0.0167554	0.0580995	0.215256	0.784744	0.905444	6	rs28777_C/rs12821256_G/rs1800407_A/rs2402130_G/rs12913832_T/rs683_G	0.0920298	3.69134e-16	5.29627e-12	0.834461	0.162377	0.00316218	0.829988	0.762796	0.783304	0.980617	0.993473	19	rs28777_C/rs12821256_G/rs1800407_A/rs2402130_G/rs12913832_T/rs683_G/rs3114908_T/rs10756819_G/rs2238289_C/rs17128291_C/rs6497292_C/rs1129038_G/rs1667394_C/rs1126809_A/rs1470608_A/rs1545397_T/rs6059655_T/rs12441727_A/rs3212355_A	0.0334809	0.0417907	0.0396801	0.0464085	0.00289656	..
GLN268B	NA	NA	NA	NA	NA	NA	NA	NA	NA	NA	NA	NA	NA	NA	NA	NA	NA	NA	NA	NA	NA	NA	NA	NA	NA	NA	NA	NA	NA	NA	NA	NA	NA	NA	NA	NA	NA	NA	NA	NA	NA	NA	NA	NA	NA	NA	NA	NA	..
GLN269	0.149741	0.193635	0.656624	0.938974	0.736089	0.946078	2	rs12203592_T/rs1800407_A	0.00297275	0.0137381	0.0072074	0.263067	0.641724	0.0158213	0.0793869	0.813282	0.741065	0.928933	0.859248	5	rs312262906_A/rs12821256_G/rs12203592_T/rs1800407_A/rs683_G	0.0519913	0.0426881	0.0119211	0.0137955	0.431669	0.568331	0.905444	4	rs12821256_G/rs12203592_T/rs1800407_A/rs683_G	0.0345556	5.156e-17	7.439e-21	0.0483577	0.948997	0.00264554	0.829988	0.762796	0.783304	0.980617	0.993473	12	rs12821256_G/rs12203592_T/rs1800407_A/rs683_G/rs3114908_T/rs10756819_G/rs17128291_C/rs1129038_G/rs1545397_T/rs6059655_T/rs3212355_A/rs8051733_C	0.0354486	0.0205102	0.0275439	0.0136871	0.000629324	Brown (p=0.6)
GLN270B	NA	NA	NA	NA	NA	NA	NA	NA	NA	NA	NA	NA	NA	NA	NA	0.813282	0.741065	0.928933	0.859248	21	rs312262906_A/rs11547464_A/rs885479_T/rs1805008_T/rs1805005_T/rs1805006_A/rs1805007_T/rs1805009_C/rs201326893_A/rs2228479_A/rs1110400_C/rs28777_C/rs16891982_C/rs12821256_G/rs4959270_A/rs12203592_T/rs1042602_T/rs1800407_A/rs2402130_G/rs12913832_T/rs683_G	0.299078	0.235101	0.371855	0.340033	NA	NA	0.905444	19	rs11547464_A/rs885479_T/rs1805008_T/rs1805005_T/rs1805006_A/rs1805007_T/rs1805009_C/rs2228479_A/rs1110400_C/rs28777_C/rs16891982_C/rs12821256_G/rs4959270_A/rs12203592_T/rs1042602_T/rs1800407_A/rs2402130_G/rs12913832_T/rs683_G	0.395447	NA	NA	NA	NA	NA	0.829988	0.762796	0.783304	0.980617	0.993473	35	rs11547464_A/rs885479_T/rs1805008_T/rs1805006_A/rs1805007_T/rs2228479_A/rs1110400_C/rs28777_C/rs16891982_C/rs12821256_G/rs12203592_T/rs1042602_T/rs1800407_A/rs2402130_G/rs12913832_T/rs12896399_T/rs1393350_T/rs683_G/rs3114908_T/rs1800414_C/rs10756819_G/rs2238289_C/rs17128291_C/rs6497292_C/rs1129038_G/rs1667394_C/rs1126809_A/rs1470608_A/rs1426654_G/rs6119471_C/rs1545397_T/rs6059655_T/rs12441727_A/r…	0.255949	0.249046	0.258685	0.454653	0.469484	..
GLN275	0.000475866	0.01435	0.985174	0.938974	0.736089	0.946078	1	rs1800407_A	0.00216475	0.00861973	0.00475174	0.000786449	0.470221	0.000930137	0.528062	0.813282	0.741065	0.928933	0.859248	4	rs312262906_A/rs1805008_T/rs1800407_A/rs683_G	0.0206773	0.0173384	0.076487	0.00667176	0.000620746	0.999379	0.905444	3	rs1805008_T/rs1800407_A/rs683_G	0.00618947	2.82448e-37	3.60699e-29	0.0077696	0.989047	0.00318355	0.829988	0.762796	0.783304	0.980617	0.993473	9	rs1805008_T/rs1800407_A/rs683_G/rs3114908_T/rs10756819_G/rs1470608_A/rs1545397_T/rs6059655_T/rs3212355_A	0.0109549	0.012024	0.0161155	0.00649081	0.000325081	Brown
GLN276	0.000256268	0.0117964	0.987947	0.938974	0.736089	0.946078	1	rs1800407_A	0.00216475	0.00861973	0.00475174	0.0274621	0.644021	0.00075858	0.327759	0.813282	0.741065	0.928933	0.859248	6	rs312262906_A/rs28777_C/rs12821256_G/rs1800407_A/rs2402130_G/rs683_G	0.0117645	0.00501326	0.0118288	0.00534829	0.0372601	0.96274	0.905444	5	rs28777_C/rs12821256_G/rs1800407_A/rs2402130_G/rs683_G	0.00725945	1.21626e-19	3.29814e-21	0.0376077	0.83412	0.128272	0.829988	0.762796	0.783304	0.980617	0.993473	16	rs28777_C/rs12821256_G/rs1800407_A/rs2402130_G/rs683_G/rs3114908_T/rs10756819_G/rs6497292_C/rs1129038_G/rs1667394_C/rs1126809_A/rs1545397_T/rs6059655_T/rs12441727_A/rs3212355_A/rs8051733_C	0.0226531	0.0329674	0.0308071	0.0259038	0.00195882	Brown
GLN277	NA	NA	NA	0.938974	0.736089	0.946078	4	rs16891982_C/rs1800407_A/rs12913832_T/rs12896399_T	0.408741	0.205523	0.402096	NA	NA	NA	NA	0.813282	0.741065	0.928933	0.859248	9	rs312262906_A/rs11547464_A/rs885479_T/rs28777_C/rs16891982_C/rs1800407_A/rs12913832_T/rs2378249_C/rs683_G	0.115354	0.060787	0.0422568	0.125041	NA	NA	0.905444	8	rs11547464_A/rs885479_T/rs28777_C/rs16891982_C/rs1800407_A/rs12913832_T/rs2378249_C/rs683_G	0.15797	0.0276332	0.33357	0.605908	0.0327718	0.000117131	0.829988	0.762796	0.783304	0.980617	0.993473	20	rs11547464_A/rs885479_T/rs28777_C/rs16891982_C/rs1800407_A/rs12913832_T/rs2378249_C/rs12896399_T/rs683_G/rs3114908_T/rs1800414_C/rs10756819_G/rs6497292_C/rs1129038_G/rs1470608_A/rs1426654_G/rs1545397_T/rs6059655_T/rs3212355_A/rs8051733_C	0.0354101	0.0297538	0.0529207	0.0818035	0.009319	..
GLN279	0.000698029	0.0236228	0.975679	0.938974	0.736089	0.946078	4	rs16891982_C/rs12203592_T/rs1800407_A/rs1393350_T	0.00918849	0.0309162	0.0145084	NA	NA	NA	NA	0.813282	0.741065	0.928933	0.859248	20	rs312262906_A/rs885479_T/rs1805008_T/rs1805005_T/rs1805006_A/rs1805007_T/rs1805009_C/rs201326893_A/rs2228479_A/rs1110400_C/rs28777_C/rs16891982_C/rs12821256_G/rs4959270_A/rs12203592_T/rs1042602_T/rs1800407_A/rs2402130_G/rs2378249_C/rs683_G	0.137634	0.141033	0.293351	0.0748009	0.198503	0.801497	0.905444	18	rs885479_T/rs1805008_T/rs1805005_T/rs1805006_A/rs1805007_T/rs1805009_C/rs2228479_A/rs1110400_C/rs28777_C/rs16891982_C/rs12821256_G/rs4959270_A/rs12203592_T/rs1042602_T/rs1800407_A/rs2402130_G/rs2378249_C/rs683_G	0.0854381	NA	NA	NA	NA	NA	0.829988	0.762796	0.783304	0.980617	0.993473	31	rs885479_T/rs1805008_T/rs1805006_A/rs1805007_T/rs2228479_A/rs1110400_C/rs28777_C/rs16891982_C/rs12821256_G/rs12203592_T/rs1042602_T/rs1800407_A/rs2402130_G/rs2378249_C/rs1393350_T/rs683_G/rs3114908_T/rs10756819_G/rs2238289_C/rs6497292_C/rs1129038_G/rs1667394_C/rs1126809_A/rs1470608_A/rs1426654_G/rs6119471_C/rs1545397_T/rs6059655_T/rs12441727_A/rs3212355_A/rs8051733_C	0.218945	0.11687	0.205578	0.138074	0.0284821	Brown
GLN280	0.933416	0.0397216	0.0268627	0.938974	0.736089	0.946078	2	rs12203592_T/rs1800407_A	0.00297275	0.0137381	0.0072074	0.298628	0.47479	0.179046	0.047536	0.813282	0.741065	0.928933	0.859248	5	rs312262906_A/rs12203592_T/rs1800407_A/rs2402130_G/rs683_G	0.0554141	0.0446003	0.0125181	0.0107471	0.999994	5.52878e-06	0.905444	4	rs12203592_T/rs1800407_A/rs2402130_G/rs683_G	0.0315995	0.208804	0.404939	0.386174	1.58122e-11	8.28218e-05	0.829988	0.762796	0.783304	0.980617	0.993473	17	rs12203592_T/rs1800407_A/rs2402130_G/rs683_G/rs3114908_T/rs10756819_G/rs6497292_C/rs1129038_G/rs1667394_C/rs1126809_A/rs1470608_A/rs1426654_G/rs1545397_T/rs6059655_T/rs12441727_A/rs3212355_A/rs8051733_C	0.0594186	0.0459508	0.0569166	0.0246413	0.000812703	Blue
GLN282	0.00364348	0.0937224	0.902634	0.938974	0.736089	0.946078	1	rs1800407_A	0.00216475	0.00861973	0.00475174	0.00592452	0.268147	0.0117068	0.714222	0.813282	0.741065	0.928933	0.859248	5	rs312262906_A/rs1805008_T/rs1800407_A/rs2378249_C/rs683_G	0.0207058	0.0192087	0.0912066	0.00591419	0.0120658	0.987934	0.905444	4	rs1805008_T/rs1800407_A/rs2378249_C/rs683_G	0.00650968	0.0106975	0.589779	0.399523	1.18011e-20	6.31908e-16	0.829988	0.762796	0.783304	0.980617	0.993473	14	rs1805008_T/rs1800407_A/rs2378249_C/rs683_G/rs3114908_T/rs10756819_G/rs6497292_C/rs1470608_A/rs1426654_G/rs6119471_C/rs1545397_T/rs6059655_T/rs12441727_A/rs3212355_A	0.0302541	0.018105	0.0267105	0.0213291	0.00486788	Brown
GLN284	0.263557	0.340748	0.395694	0.938974	0.736089	0.946078	1	rs1800407_A	0.00216475	0.00861973	0.00475174	3.00128e-08	0.32524	0.67476	1.40563e-08	0.813282	0.741065	0.928933	0.859248	6	rs1805005_T/rs2228479_A/rs12821256_G/rs4959270_A/rs1800407_A/rs683_G	0.0111048	0.00803402	0.00274392	0.0112003	0.0743779	0.925622	0.905444	6	rs1805005_T/rs2228479_A/rs12821256_G/rs4959270_A/rs1800407_A/rs683_G	0.00902452	1.39434e-14	5.07404e-14	0.98581	0.0141851	4.97225e-06	0.829988	0.762796	0.783304	0.980617	0.993473	14	rs2228479_A/rs12821256_G/rs1800407_A/rs683_G/rs3114908_T/rs10756819_G/rs2238289_C/rs6497292_C/rs1129038_G/rs1470608_A/rs1545397_T/rs6059655_T/rs12441727_A/rs3212355_A	0.0181633	0.0167353	0.0204779	0.0144818	-8.33542e-05	..
GLN285A	0.000724941	0.0173008	0.981974	0.938974	0.736089	0.946078	3	rs12203592_T/rs1800407_A/rs12896399_T	0.0158561	0.0426701	0.015254	0.0120727	0.425735	0.000306058	0.561886	0.813282	0.741065	0.928933	0.859248	7	rs312262906_A/rs1805005_T/rs12821256_G/rs12203592_T/rs1800407_A/rs2378249_C/rs683_G	0.0570161	0.0490316	0.0190285	0.0151707	0.0131813	0.986819	0.905444	6	rs1805005_T/rs12821256_G/rs12203592_T/rs1800407_A/rs2378249_C/rs683_G	0.0347704	2.92057e-05	0.000474127	0.0249045	0.913489	0.0611035	0.829988	0.762796	0.783304	0.980617	0.993473	16	rs12821256_G/rs12203592_T/rs1800407_A/rs2378249_C/rs12896399_T/rs683_G/rs3114908_T/rs10756819_G/rs6497292_C/rs1129038_G/rs1470608_A/rs1426654_G/rs6119471_C/rs1545397_T/rs6059655_T/rs3212355_A	0.0625876	0.0227563	0.0385031	0.0250349	0.0012128	Brown
GLN285B	0.00321725	0.0434886	0.953294	0.938974	0.736089	0.946078	3	rs12203592_T/rs1800407_A/rs12896399_T	0.0158561	0.0426701	0.015254	0.062897	0.578387	0.331978	0.0267389	0.813282	0.741065	0.928933	0.859248	6	rs312262906_A/rs1805005_T/rs12203592_T/rs1042602_T/rs1800407_A/rs683_G	0.0536296	0.044694	0.0128834	0.0129123	0.289645	0.710355	0.905444	5	rs1805005_T/rs12203592_T/rs1042602_T/rs1800407_A/rs683_G	0.0291979	3.0332e-17	1.19761e-18	0.0143102	0.977568	0.00812138	0.829988	0.762796	0.783304	0.980617	0.993473	17	rs12203592_T/rs1042602_T/rs1800407_A/rs12896399_T/rs683_G/rs3114908_T/rs10756819_G/rs6497292_C/rs1129038_G/rs1667394_C/rs1126809_A/rs1470608_A/rs1545397_T/rs6059655_T/rs12441727_A/rs3212355_A/rs8051733_C	0.0588256	0.0440759	0.0544786	0.0219306	-0.00342169	Brown
GLN287	0.00321725	0.0434886	0.953294	0.938974	0.736089	0.946078	3	rs12203592_T/rs1800407_A/rs12896399_T	0.0158561	0.0426701	0.015254	0.142547	0.530913	0.00845066	0.318089	0.813282	0.741065	0.928933	0.859248	8	rs312262906_A/rs885479_T/rs1805008_T/rs12203592_T/rs1800407_A/rs2402130_G/rs2378249_C/rs683_G	0.0718269	0.0687373	0.0928696	0.0150956	0.300625	0.699375	0.905444	7	rs885479_T/rs1805008_T/rs12203592_T/rs1800407_A/rs2402130_G/rs2378249_C/rs683_G	0.0356685	0.00266303	0.131753	0.632993	0.218765	0.013826	0.829988	0.762796	0.783304	0.980617	0.993473	19	rs885479_T/rs1805008_T/rs12203592_T/rs1800407_A/rs2402130_G/rs2378249_C/rs12896399_T/rs683_G/rs3114908_T/rs10756819_G/rs6497292_C/rs1129038_G/rs1470608_A/rs1426654_G/rs6119471_C/rs1545397_T/rs6059655_T/rs3212355_A/rs8051733_C	0.0605468	0.0377937	0.056517	0.0319639	0.00300075	Brown
GLN288	0.00374283	0.0630842	0.933173	0.938974	0.736089	0.946078	1	rs1800407_A	0.00216475	0.00861973	0.00475174	0.000493976	0.407795	0.000101335	0.591609	0.813282	0.741065	0.928933	0.859248	4	rs312262906_A/rs12821256_G/rs1800407_A/rs683_G	0.00969985	0.0029358	0.0119343	0.00570959	0.00011772	0.999882	0.905444	3	rs12821256_G/rs1800407_A/rs683_G	0.00610356	6.03172e-17	6.97546e-19	0.215876	0.784067	5.67847e-05	0.829988	0.762796	0.783304	0.980617	0.993473	13	rs12821256_G/rs1800407_A/rs683_G/rs3114908_T/rs10756819_G/rs2238289_C/rs6497292_C/rs1129038_G/rs1470608_A/rs1545397_T/rs6059655_T/rs3212355_A/rs8051733_C	0.0160146	0.0194627	0.022152	0.0110953	0.000487622	Brown
GLN289B	NA	NA	NA	NA	NA	NA	NA	NA	NA	NA	NA	NA	NA	NA	NA	0.813282	0.741065	0.928933	0.859248	20	rs312262906_A/rs11547464_A/rs885479_T/rs1805008_T/rs1805005_T/rs1805007_T/rs1805009_C/rs201326893_A/rs2228479_A/rs1110400_C/rs28777_C/rs16891982_C/rs12821256_G/rs4959270_A/rs12203592_T/rs1042602_T/rs1800407_A/rs2402130_G/rs12913832_T/rs683_G	0.290574	0.224677	0.368684	0.332816	NA	NA	0.905444	18	rs11547464_A/rs885479_T/rs1805008_T/rs1805005_T/rs1805007_T/rs1805009_C/rs2228479_A/rs1110400_C/rs28777_C/rs16891982_C/rs12821256_G/rs4959270_A/rs12203592_T/rs1042602_T/rs1800407_A/rs2402130_G/rs12913832_T/rs683_G	0.392217	NA	NA	NA	NA	NA	0.829988	0.762796	0.783304	0.980617	0.993473	33	rs11547464_A/rs885479_T/rs1805008_T/rs1805007_T/rs2228479_A/rs1110400_C/rs28777_C/rs16891982_C/rs12821256_G/rs12203592_T/rs1042602_T/rs1800407_A/rs2402130_G/rs12913832_T/rs12896399_T/rs1393350_T/rs683_G/rs3114908_T/rs1800414_C/rs10756819_G/rs2238289_C/rs6497292_C/rs1129038_G/rs1667394_C/rs1126809_A/rs1470608_A/rs1426654_G/rs6119471_C/rs1545397_T/rs6059655_T/rs12441727_A/rs3212355_A/rs8051733_C	0.21876	0.212934	0.24592	0.364956	0.325877	..
GLN291	0.0573603	0.0956834	0.846956	0.938974	0.736089	0.946078	3	rs12203592_T/rs1800407_A/rs12896399_T	0.0158561	0.0426701	0.015254	0.0257537	0.857417	0.0310864	0.0857427	0.813282	0.741065	0.928933	0.859248	6	rs312262906_A/rs1805008_T/rs12821256_G/rs12203592_T/rs1800407_A/rs683_G	0.0667778	0.0612264	0.0763891	0.0178527	0.114621	0.885379	0.905444	5	rs1805008_T/rs12821256_G/rs12203592_T/rs1800407_A/rs683_G	0.0398743	0.0210411	0.0153731	0.200527	0.613458	0.149601	0.829988	0.762796	0.783304	0.980617	0.993473	16	rs1805008_T/rs12821256_G/rs12203592_T/rs1800407_A/rs12896399_T/rs683_G/rs3114908_T/rs10756819_G/rs2238289_C/rs6497292_C/rs1470608_A/rs1426654_G/rs6119471_C/rs1545397_T/rs6059655_T/rs3212355_A	0.0537774	0.0346372	0.0521236	0.0213736	0.00355089	Brown
GLN294	0.00321725	0.0434886	0.953294	0.938974	0.736089	0.946078	3	rs12203592_T/rs1800407_A/rs12896399_T	0.0158561	0.0426701	0.015254	0.0972811	0.613005	0.00156986	0.288144	0.813282	0.741065	0.928933	0.859248	10	rs312262906_A/rs2228479_A/rs28777_C/rs12821256_G/rs12203592_T/rs1042602_T/rs1800407_A/rs2402130_G/rs2378249_C/rs683_G	0.0614947	0.053701	0.0194033	0.019461	0.241659	0.758341	0.905444	9	rs2228479_A/rs28777_C/rs12821256_G/rs12203592_T/rs1042602_T/rs1800407_A/rs2402130_G/rs2378249_C/rs683_G	0.039226	9.71575e-18	3.37012e-16	0.0508987	0.922674	0.0264276	0.829988	0.762796	0.783304	0.980617	0.993473	20	rs2228479_A/rs28777_C/rs12821256_G/rs12203592_T/rs1042602_T/rs1800407_A/rs2402130_G/rs2378249_C/rs12896399_T/rs683_G/rs3114908_T/rs10756819_G/rs6497292_C/rs1129038_G/rs1470608_A/rs6119471_C/rs1545397_T/rs6059655_T/rs12441727_A/rs3212355_A	0.0693223	0.024169	0.0395701	0.0351647	-0.00243394	Brown
GLN298	0.183564	0.323357	0.493079	0.938974	0.736089	0.946078	2	rs1800407_A/rs1393350_T	0.00419004	0.0130835	0.00632977	0.0244091	0.814341	0.102782	0.0584673	0.813282	0.741065	0.928933	0.859248	7	rs312262906_A/rs1805005_T/rs28777_C/rs4959270_A/rs1800407_A/rs2378249_C/rs683_G	0.0113607	0.00593503	0.0207348	0.00473058	0.276685	0.723315	0.905444	6	rs1805005_T/rs28777_C/rs4959270_A/rs1800407_A/rs2378249_C/rs683_G	0.00559591	1.07135e-24	1.05439e-24	0.524443	0.445792	0.0297646	0.829988	0.762796	0.783304	0.980617	0.993473	15	rs28777_C/rs1800407_A/rs2378249_C/rs1393350_T/rs683_G/rs3114908_T/rs10756819_G/rs6497292_C/rs1129038_G/rs1470608_A/rs6119471_C/rs1545397_T/rs6059655_T/rs3212355_A/rs8051733_C	0.0219908	0.0166172	0.0213424	0.0232897	-0.000595982	..
GLN299	0.171885	0.238737	0.589378	0.938974	0.736089	0.946078	2	rs1800407_A/rs12896399_T	0.0140923	0.0361687	0.0115866	0.00628729	0.809749	0.0612703	0.122693	0.813282	0.741065	0.928933	0.859248	7	rs312262906_A/rs1805005_T/rs2228479_A/rs28777_C/rs12821256_G/rs1800407_A/rs683_G	0.0125867	0.00744453	0.0120717	0.0105373	0.0313047	0.968695	0.905444	6	rs1805005_T/rs2228479_A/rs28777_C/rs12821256_G/rs1800407_A/rs683_G	0.00871212	4.27309e-12	4.68114e-15	0.815818	0.183987	0.000194635	0.829988	0.762796	0.783304	0.980617	0.993473	18	rs2228479_A/rs28777_C/rs12821256_G/rs1800407_A/rs12896399_T/rs683_G/rs3114908_T/rs10756819_G/rs6497292_C/rs1129038_G/rs1667394_C/rs1126809_A/rs1470608_A/rs1545397_T/rs6059655_T/rs12441727_A/rs3212355_A/rs8051733_C	0.0258414	0.0377937	0.0383516	0.0301295	0.000641827	Brown (p=0.5)
GLN300	NA	NA	NA	0.938974	0.736089	0.946078	5	rs12203592_T/rs1800407_A/rs12913832_T/rs12896399_T/rs1393350_T	0.382501	0.221124	0.379019	NA	NA	NA	NA	0.813282	0.741065	0.928933	0.859248	13	rs312262906_A/rs11547464_A/rs1805008_T/rs1805006_A/rs2228479_A/rs28777_C/rs12821256_G/rs4959270_A/rs12203592_T/rs1042602_T/rs1800407_A/rs12913832_T/rs683_G	0.156558	0.123102	0.0900974	0.0882804	NA	NA	0.905444	12	rs11547464_A/rs1805008_T/rs1805006_A/rs2228479_A/rs28777_C/rs12821256_G/rs4959270_A/rs12203592_T/rs1042602_T/rs1800407_A/rs12913832_T/rs683_G	0.167651	NA	NA	NA	NA	NA	0.829988	0.762796	0.783304	0.980617	0.993473	29	rs11547464_A/rs1805008_T/rs1805006_A/rs2228479_A/rs28777_C/rs12821256_G/rs12203592_T/rs1042602_T/rs1800407_A/rs12913832_T/rs12896399_T/rs1393350_T/rs683_G/rs3114908_T/rs1800414_C/rs10756819_G/rs2238289_C/rs17128291_C/rs6497292_C/rs1129038_G/rs1667394_C/rs1126809_A/rs1470608_A/rs1426654_G/rs1545397_T/rs6059655_T/rs12441727_A/rs3212355_A/rs8051733_C	0.117374	0.106905	0.137496	0.0937676	0.00426357	..
GLN301	NA	NA	NA	0.938974	0.736089	0.946078	2	rs1800407_A/rs12913832_T	0.314203	0.174565	0.308293	0.0579419	0.78399	0.0355207	0.122548	0.813282	0.741065	0.928933	0.859248	13	rs312262906_A/rs885479_T/rs1805008_T/rs1805005_T/rs1805006_A/rs2228479_A/rs28777_C/rs12821256_G/rs1042602_T/rs1800407_A/rs2402130_G/rs12913832_T/rs683_G	0.0949369	0.0817211	0.0820427	0.0696093	0.247811	0.752189	0.905444	12	rs885479_T/rs1805008_T/rs1805005_T/rs1805006_A/rs2228479_A/rs28777_C/rs12821256_G/rs1042602_T/rs1800407_A/rs2402130_G/rs12913832_T/rs683_G	0.0976843	0.244197	0.581209	0.173853	0.000698031	4.26022e-05	0.829988	0.762796	0.783304	0.980617	0.993473	27	rs885479_T/rs1805008_T/rs1805006_A/rs2228479_A/rs28777_C/rs12821256_G/rs1042602_T/rs1800407_A/rs2402130_G/rs12913832_T/rs683_G/rs3114908_T/rs1800414_C/rs10756819_G/rs2238289_C/rs17128291_C/rs6497292_C/rs1129038_G/rs1667394_C/rs1126809_A/rs1470608_A/rs1426654_G/rs1545397_T/rs6059655_T/rs12441727_A/rs3212355_A/rs8051733_C	0.0444782	0.074656	0.0900486	0.0803182	0.00859798	..
GLN302	0.000255693	0.00771203	0.992032	0.938974	0.736089	0.946078	1	rs1800407_A	0.00216475	0.00861973	0.00475174	0.0106609	0.671097	0.00761313	0.310629	0.813282	0.741065	0.928933	0.859248	7	rs312262906_A/rs1805005_T/rs28777_C/rs12821256_G/rs1800407_A/rs2378249_C/rs683_G	0.0131488	0.0078385	0.0193807	0.00689191	0.0551238	0.944876	0.905444	6	rs1805005_T/rs28777_C/rs12821256_G/rs1800407_A/rs2378249_C/rs683_G	0.00903233	0.111937	0.243633	0.234617	0.345174	0.06464	0.829988	0.762796	0.783304	0.980617	0.993473	16	rs28777_C/rs12821256_G/rs1800407_A/rs2378249_C/rs683_G/rs3114908_T/rs10756819_G/rs17128291_C/rs6497292_C/rs1126809_A/rs1470608_A/rs1426654_G/rs1545397_T/rs6059655_T/rs3212355_A/rs8051733_C	0.034717	0.0180299	0.0256414	0.0221905	0.00276736	Brown
GLN305	0.803176	0.110638	0.0861857	0.938974	0.736089	0.946078	2	rs1800407_A/rs12896399_T	0.0140923	0.0361687	0.0115866	0.00525513	0.664865	0.00127523	0.328605	0.813282	0.741065	0.928933	0.859248	7	rs312262906_A/rs28777_C/rs12821256_G/rs4959270_A/rs1800407_A/rs2402130_G/rs683_G	0.0137649	0.00670433	0.0141264	0.00623535	0.0110807	0.988919	0.905444	6	rs28777_C/rs12821256_G/rs4959270_A/rs1800407_A/rs2402130_G/rs683_G	0.00960637	0.0535048	0.113822	0.740873	0.0909687	0.000831549	0.829988	0.762796	0.783304	0.980617	0.993473	16	rs28777_C/rs12821256_G/rs1800407_A/rs2402130_G/rs12896399_T/rs683_G/rs3114908_T/rs10756819_G/rs6497292_C/rs1129038_G/rs1470608_A/rs1426654_G/rs1545397_T/rs6059655_T/rs3212355_A/rs8051733_C	0.0142896	0.0187403	0.0272595	0.0285551	0.00328832	Blue
GLN306	NA	NA	NA	0.938974	0.736089	0.946078	4	rs16891982_C/rs1800407_A/rs12913832_T/rs1393350_T	0.350071	0.188648	0.351155	NA	NA	NA	NA	0.813282	0.741065	0.928933	0.859248	10	rs312262906_A/rs885479_T/rs1805008_T/rs2228479_A/rs28777_C/rs16891982_C/rs1800407_A/rs12913832_T/rs2378249_C/rs683_G	0.142134	0.0792415	0.123314	0.146645	NA	NA	0.905444	9	rs885479_T/rs1805008_T/rs2228479_A/rs28777_C/rs16891982_C/rs1800407_A/rs12913832_T/rs2378249_C/rs683_G	0.169552	NA	NA	NA	NA	NA	0.829988	0.762796	0.783304	0.980617	0.993473	25	rs885479_T/rs1805008_T/rs2228479_A/rs28777_C/rs16891982_C/rs1800407_A/rs12913832_T/rs2378249_C/rs1393350_T/rs683_G/rs3114908_T/rs1800414_C/rs10756819_G/rs17128291_C/rs6497292_C/rs1129038_G/rs1667394_C/rs1126809_A/rs1470608_A/rs1426654_G/rs1545397_T/rs6059655_T/rs12441727_A/rs3212355_A/rs8051733_C	0.067243	0.0876415	0.108916	0.140859	0.0314412	..
GLN307	0.0080274	0.11242	0.879552	0.938974	0.736089	0.946078	2	rs1800407_A/rs12896399_T	0.0140923	0.0361687	0.0115866	0.00566428	0.657324	0.00176205	0.33525	0.813282	0.741065	0.928933	0.859248	6	rs312262906_A/rs1805006_A/rs2228479_A/rs12821256_G/rs1800407_A/rs683_G	0.0128159	0.00641511	0.0135219	0.00939123	0.00580854	0.994191	0.905444	5	rs1805006_A/rs2228479_A/rs12821256_G/rs1800407_A/rs683_G	0.00639644	0.0219175	0.252549	0.708805	0.0165685	0.000160289	0.829988	0.762796	0.783304	0.980617	0.993473	14	rs1805006_A/rs2228479_A/rs12821256_G/rs1800407_A/rs12896399_T/rs683_G/rs3114908_T/rs10756819_G/rs6497292_C/rs1129038_G/rs1470608_A/rs1426654_G/rs1545397_T/rs6059655_T	0.0169619	0.0156998	0.0233259	0.0123355	0.0021172	Brown
GLN308	NA	NA	NA	0.938974	0.736089	0.946078	4	rs12203592_T/rs1800407_A/rs12913832_T/rs12896399_T	0.369222	0.220717	0.364565	NA	NA	NA	NA	0.813282	0.741065	0.928933	0.859248	6	rs312262906_A/rs12821256_G/rs12203592_T/rs1800407_A/rs12913832_T/rs683_G	0.118171	0.0889922	0.0169551	0.0681706	NA	NA	0.905444	5	rs12821256_G/rs12203592_T/rs1800407_A/rs12913832_T/rs683_G	0.137121	0.221076	0.542733	0.19423	0.041669	0.000291869	0.829988	0.762796	0.783304	0.980617	0.993473	16	rs12821256_G/rs12203592_T/rs1800407_A/rs12913832_T/rs12896399_T/rs683_G/rs3114908_T/rs10756819_G/rs6497292_C/rs1129038_G/rs1470608_A/rs1426654_G/rs1545397_T/rs6059655_T/rs12441727_A/rs3212355_A	0.0539161	0.0269654	0.0431031	0.0205567	0.00168792	..
GLN309	0.297789	0.252266	0.449945	0.938974	0.736089	0.946078	1	rs1800407_A	0.00216475	0.00861973	0.00475174	0.00238547	0.455102	0.000251776	0.542261	0.813282	0.741065	0.928933	0.859248	3	rs312262906_A/rs1800407_A/rs683_G	0.00666626	0.00120749	0.012181	0.00225457	0.00514973	0.99485	0.905444	2	rs1800407_A/rs683_G	0.00219072	3.00317e-36	7.57329e-37	0.979665	0.0202743	6.06112e-05	0.829988	0.762796	0.783304	0.980617	0.993473	12	rs1800407_A/rs683_G/rs3114908_T/rs10756819_G/rs2238289_C/rs6497292_C/rs1129038_G/rs1126809_A/rs1470608_A/rs1545397_T/rs6059655_T/rs3212355_A	0.0237505	0.0164532	0.0188992	0.0103823	-0.000116696	..
GLN310B	0.00267094	0.035902	0.961427	0.938974	0.736089	0.946078	2	rs1800407_A/rs12896399_T	0.0140923	0.0361687	0.0115866	0.138425	0.643712	0.062252	0.155612	0.813282	0.741065	0.928933	0.859248	4	rs312262906_A/rs28777_C/rs1800407_A/rs683_G	0.00671295	0.00157876	0.0123392	0.00189327	0.282645	0.717355	0.905444	3	rs28777_C/rs1800407_A/rs683_G	0.00260856	4.44976e-32	8.10975e-32	1	1.17266e-24	2.58083e-23	0.829988	0.762796	0.783304	0.980617	0.993473	12	rs28777_C/rs1800407_A/rs12896399_T/rs683_G/rs3114908_T/rs10756819_G/rs6497292_C/rs1129038_G/rs1470608_A/rs1545397_T/rs6059655_T/rs3212355_A	0.0121717	0.00929161	0.013856	0.0189674	-0.00030841	Brown
GLN311	0.911522	0.0570364	0.0314419	0.938974	0.736089	0.946078	5	rs16891982_C/rs12203592_T/rs1800407_A/rs12896399_T/rs1393350_T	0.0297297	0.071485	0.0291862	NA	NA	NA	NA	0.813282	0.741065	0.928933	0.859248	20	rs312262906_A/rs11547464_A/rs885479_T/rs1805008_T/rs1805005_T/rs1805006_A/rs1805007_T/rs1805009_C/rs201326893_A/rs2228479_A/rs1110400_C/rs28777_C/rs16891982_C/rs4959270_A/rs12203592_T/rs1042602_T/rs1800407_A/rs2402130_G/rs2378249_C/rs683_G	0.128416	0.138793	0.319408	0.0671955	0.924095	0.0759051	0.905444	18	rs11547464_A/rs885479_T/rs1805008_T/rs1805005_T/rs1805006_A/rs1805007_T/rs1805009_C/rs2228479_A/rs1110400_C/rs28777_C/rs16891982_C/rs4959270_A/rs12203592_T/rs1042602_T/rs1800407_A/rs2402130_G/rs2378249_C/rs683_G	0.0749922	NA	NA	NA	NA	NA	0.829988	0.762796	0.783304	0.980617	0.993473	34	rs11547464_A/rs885479_T/rs1805008_T/rs1805006_A/rs1805007_T/rs2228479_A/rs1110400_C/rs28777_C/rs16891982_C/rs12203592_T/rs1042602_T/rs1800407_A/rs2402130_G/rs2378249_C/rs12896399_T/rs1393350_T/rs683_G/rs3114908_T/rs1800414_C/rs10756819_G/rs2238289_C/rs17128291_C/rs6497292_C/rs1129038_G/rs1667394_C/rs1126809_A/rs1470608_A/rs1426654_G/rs6119471_C/rs1545397_T/rs6059655_T/rs12441727_A/rs3212355_A/rs8…	0.240543	0.120061	0.216165	0.166251	0.0551513	Blue
GLN313	0.00267094	0.035902	0.961427	0.938974	0.736089	0.946078	2	rs1800407_A/rs12896399_T	0.0140923	0.0361687	0.0115866	0.119189	0.589189	0.000895752	0.290727	0.813282	0.741065	0.928933	0.859248	8	rs312262906_A/rs1805005_T/rs28777_C/rs12821256_G/rs1800407_A/rs2402130_G/rs2378249_C/rs683_G	0.0144161	0.00909196	0.0194824	0.00667176	0.268848	0.731152	0.905444	7	rs1805005_T/rs28777_C/rs12821256_G/rs1800407_A/rs2402130_G/rs2378249_C/rs683_G	0.00917682	5.67473e-22	2.35586e-25	0.0480925	0.820147	0.131761	0.829988	0.762796	0.783304	0.980617	0.993473	17	rs28777_C/rs12821256_G/rs1800407_A/rs2402130_G/rs2378249_C/rs12896399_T/rs683_G/rs3114908_T/rs10756819_G/rs6497292_C/rs1129038_G/rs1126809_A/rs1470608_A/rs1545397_T/rs6059655_T/rs3212355_A/rs8051733_C	0.0310551	0.0184712	0.0197378	0.0210468	0.00150038	Brown
GLN315	0.258556	0.195317	0.546127	0.938974	0.736089	0.946078	3	rs12203592_T/rs1800407_A/rs12896399_T	0.0158561	0.0426701	0.015254	0.323998	0.564504	0.00409572	0.107402	0.813282	0.741065	0.928933	0.859248	6	rs312262906_A/rs12821256_G/rs12203592_T/rs1800407_A/rs2378249_C/rs683_G	0.0539128	0.0462006	0.0171038	0.0144028	0.748184	0.251816	0.905444	5	rs12821256_G/rs12203592_T/rs1800407_A/rs2378249_C/rs683_G	0.0345712	1.74358e-26	7.34527e-28	0.471726	0.467437	0.0608378	0.829988	0.762796	0.783304	0.980617	0.993473	15	rs12821256_G/rs12203592_T/rs1800407_A/rs2378249_C/rs12896399_T/rs683_G/rs3114908_T/rs10756819_G/rs6497292_C/rs1470608_A/rs6119471_C/rs1545397_T/rs6059655_T/rs12441727_A/rs3212355_A	0.0575703	0.0185052	0.0297204	0.0113775	-0.00195882	Brown (p=0.5)
GLN317	0.69144	0.0909877	0.217572	0.938974	0.736089	0.946078	3	rs12203592_T/rs1800407_A/rs12896399_T	0.0158561	0.0426701	0.015254	0.0898102	0.70392	0.0717226	0.134547	0.813282	0.741065	0.928933	0.859248	7	rs312262906_A/rs28777_C/rs12821256_G/rs12203592_T/rs1800407_A/rs2402130_G/rs683_G	0.0582543	0.0477875	0.0123354	0.0135986	0.526653	0.473347	0.905444	6	rs28777_C/rs12821256_G/rs12203592_T/rs1800407_A/rs2402130_G/rs683_G	0.0366057	2.82044e-17	1.75407e-21	0.10271	0.858787	0.0385027	0.829988	0.762796	0.783304	0.980617	0.993473	20	rs28777_C/rs12821256_G/rs12203592_T/rs1800407_A/rs2402130_G/rs12896399_T/rs683_G/rs3114908_T/rs10756819_G/rs17128291_C/rs6497292_C/rs1129038_G/rs1126809_A/rs1470608_A/rs6119471_C/rs1545397_T/rs6059655_T/rs12441727_A/rs3212355_A/rs8051733_C	0.0559338	0.0279409	0.0345819	0.0318451	-9.16896e-05	Blue (p=0.6)
GLN319	0.000422154	0.02103	0.978548	0.938974	0.736089	0.946078	1	rs1800407_A	0.00216475	0.00861973	0.00475174	0.000652376	0.672156	0.0163069	0.310885	0.813282	0.741065	0.928933	0.859248	6	rs312262906_A/rs28777_C/rs12821256_G/rs1800407_A/rs2378249_C/rs683_G	0.0105275	0.00583086	0.017407	0.00487044	0.872204	0.127796	0.905444	5	rs28777_C/rs12821256_G/rs1800407_A/rs2378249_C/rs683_G	0.00744689	4.66925e-20	6.60309e-22	0.999903	6.14675e-11	9.72636e-05	0.829988	0.762796	0.783304	0.980617	0.993473	15	rs28777_C/rs12821256_G/rs1800407_A/rs2378249_C/rs683_G/rs3114908_T/rs10756819_G/rs17128291_C/rs6497292_C/rs1129038_G/rs1126809_A/rs1470608_A/rs1545397_T/rs6059655_T/rs3212355_A	0.0312014	0.0147893	0.0151306	0.0212474	0.00139201	Brown
GLN320	0.171885	0.238737	0.589378	0.938974	0.736089	0.946078	2	rs1800407_A/rs12896399_T	0.0140923	0.0361687	0.0115866	0.00773506	0.70867	0.000710518	0.282884	0.813282	0.741065	0.928933	0.859248	6	rs312262906_A/rs28777_C/rs12821256_G/rs1800407_A/rs2378249_C/rs683_G	0.0105275	0.00583086	0.017407	0.00487044	0.0247295	0.975271	0.905444	5	rs28777_C/rs12821256_G/rs1800407_A/rs2378249_C/rs683_G	0.00744689	1.81286e-15	1.6482e-15	0.640659	0.358643	0.000698007	0.829988	0.762796	0.783304	0.980617	0.993473	17	rs28777_C/rs12821256_G/rs1800407_A/rs2378249_C/rs12896399_T/rs683_G/rs3114908_T/rs10756819_G/rs17128291_C/rs1129038_G/rs1667394_C/rs1470608_A/rs6119471_C/rs1545397_T/rs6059655_T/rs3212355_A/rs8051733_C	0.0211205	0.0297347	0.0314101	0.0281318	0.00191715	Brown (p=0.5)
GLN321	0.00450741	0.0835558	0.911937	0.938974	0.736089	0.946078	4	rs16891982_C/rs1800407_A/rs12896399_T/rs1393350_T	0.0264293	0.0620976	0.0220829	0.00447942	0.61826	0.000787538	0.376473	0.813282	0.741065	0.928933	0.859248	5	rs312262906_A/rs16891982_C/rs12821256_G/rs1800407_A/rs683_G	0.0113182	0.00670607	0.0126367	0.00609938	0.00442907	0.995571	0.905444	4	rs16891982_C/rs12821256_G/rs1800407_A/rs683_G	0.00654873	3.24819e-14	2.351e-15	0.146742	0.0903581	0.7629	0.829988	0.762796	0.783304	0.980617	0.993473	18	rs16891982_C/rs12821256_G/rs1800407_A/rs12896399_T/rs1393350_T/rs683_G/rs3114908_T/rs1800414_C/rs10756819_G/rs2238289_C/rs6497292_C/rs1470608_A/rs6119471_C/rs1545397_T/rs6059655_T/rs12441727_A/rs3212355_A/rs8051733_C	0.0214209	0.0255217	0.0312669	0.0137317	0.00253397	Brown
GLN322	0.00543311	0.0952911	0.899276	0.938974	0.736089	0.946078	2	rs1800407_A/rs12896399_T	0.0140923	0.0361687	0.0115866	0.0146609	0.775396	0.0203773	0.189566	0.813282	0.741065	0.928933	0.859248	7	rs312262906_A/rs2228479_A/rs28777_C/rs12821256_G/rs1800407_A/rs2402130_G/rs683_G	0.0121119	0.00665021	0.0122394	0.00775955	0.979723	0.0202769	0.905444	6	rs2228479_A/rs28777_C/rs12821256_G/rs1800407_A/rs2402130_G/rs683_G	0.00748985	0.0758017	0.221152	0.702842	8.06621e-11	0.000204494	0.829988	0.762796	0.783304	0.980617	0.993473	17	rs2228479_A/rs28777_C/rs12821256_G/rs1800407_A/rs2402130_G/rs12896399_T/rs683_G/rs3114908_T/rs10756819_G/rs6497292_C/rs1129038_G/rs1470608_A/rs1426654_G/rs1545397_T/rs6059655_T/rs3212355_A/rs8051733_C	0.0171352	0.0216738	0.0330832	0.0281318	0.0029174	Brown
GLN325	0.258556	0.195317	0.546127	0.938974	0.736089	0.946078	3	rs12203592_T/rs1800407_A/rs12896399_T	0.0158561	0.0426701	0.015254	0.244875	0.673102	0.0210038	0.0610197	0.813282	0.741065	0.928933	0.859248	5	rs312262906_A/rs12821256_G/rs12203592_T/rs1800407_A/rs683_G	0.0519913	0.0426881	0.0119211	0.0137955	0.244575	0.755425	0.905444	4	rs12821256_G/rs12203592_T/rs1800407_A/rs683_G	0.0345556	0.0360543	0.0303423	0.498815	0.43427	0.000518514	0.829988	0.762796	0.783304	0.980617	0.993473	16	rs12821256_G/rs12203592_T/rs1800407_A/rs12896399_T/rs683_G/rs3114908_T/rs10756819_G/rs6497292_C/rs1129038_G/rs1126809_A/rs1470608_A/rs1426654_G/rs1545397_T/rs6059655_T/rs12441727_A/rs3212355_A	0.057474	0.0259449	0.0386256	0.0188486	0.000796032	Brown (p=0.5)
GLN326	NA	NA	NA	0.938974	0.736089	0.946078	3	rs1800407_A/rs12913832_T/rs12896399_T	0.362709	0.188778	0.34944	0.000869259	0.534566	0.000447322	0.464118	0.813282	0.741065	0.928933	0.859248	4	rs312262906_A/rs1800407_A/rs12913832_T/rs683_G	0.0578687	0.0385756	0.0169551	0.0443636	0.0014797	0.99852	0.905444	3	rs1800407_A/rs12913832_T/rs683_G	0.0751328	4.97221e-36	3.9202e-34	0.0202795	0.973589	0.00613168	0.829988	0.762796	0.783304	0.980617	0.993473	13	rs1800407_A/rs12913832_T/rs12896399_T/rs683_G/rs3114908_T/rs10756819_G/rs6497292_C/rs1129038_G/rs1470608_A/rs6119471_C/rs1545397_T/rs6059655_T/rs3212355_A	0.0223604	0.0117858	0.017415	0.0112884	-0.000900225	..
[truncated: 2 more columns]
