# Supplementary material for: Extensive pedigrees reveal the social organization of a Neolithic community
Source: Nature. 2023 Jul 26;620(7974):600–6. doi: 10.1038/s41586-023-06350-8 (PMC10432279; doi:10.1038/s41586-023-06350-8)
Supplement: Supplementary file 4 — Supplementary Tables 1–25. [file 41586_2023_6350_MOESM4_ESM.zip › Supp_tables_zip/Supplementary_table_6_Report_eager_YC.xlsx]

## Sheet: Ext_data_6_Report_eager_YC
Arch ID	Sample Name	# of Raw Reads prior Clip & Merge (C&M)	# reads after C&M prior mapping	# of Merged Reads	% Merged Reads	# reads not attempted to map	# mapped reads prior RMDup	# of Duplicates removed	Mapped Reads after RMDup	Endogenous DNA (%)	Cluster Factor	Mean Coverage	std. dev. Coverage	Coverage >= 1X in %	Coverage >= 2X in %	Coverage >= 3X in %	Coverage >= 4X in %	Coverage >= 5X in %	# of reads on mitochondrium	AVG Coverage on mitochondrium	MT/NUC Ratio	DMG 1st Base 3'	DMG 2nd Base 3'	DMG 1st Base 5'	DMG 2nd Base 5'	average fragment length	median fragment length	GC content in %
GLN201	GRG001.A0101.IM1.1	25525610	25156602	0	0	0	18376149	9123843	9252306	73.047	1.986	0.1409	1.2636	6.49	2.85	1.15	0.58	0.32	7698	22.5113	159.91	0.0477	0.0151	0.1003	0.0134	47.78	51	52.16
	GRG001.A0101.SG1.1	9402380	8979152	0	0	0	2442782	579792	1862990	27.205	1.311	0.0278	0.2179	2.15	0.55	0.03	0.01	0.01	843	2.3419	84.14	0.0752	0.0209	0.1142	0.0127	46.9	51	43.22
	GRG001.A0101.TF1.1	20785042	20517530	0	0	0	16232987	4011070	12221917	79.118	1.328	0.1902	0.867	9.41	4.17	1.88	1.08	0.67	2209	6.42006	33.76	0.0404	0.0142	0.1073	0.0134	48.83	51	48.74
	GRG001.A0101.YC1.1	21141724	20472622	0	0	0	16379749	1931090	14448659	80.008	1.134	0.2786	1.126	11.78	5.67	3.36	2.13	1.41	1510	4.89263	17.57	0.065	0.0133	0.09	0.013	60.49	62	48.75
GLN202	GRG002.A0101.IM1.1	20152318	19869080	0	0	0	15186255	7376451	7809804	76.432	1.945	0.116	1.2736	5.42	2.23	0.8	0.39	0.21	8437	24.2345	209.08	0.061	0.0175	0.1076	0.0128	46.62	50	52.34
	GRG002.A0101.SG1.1	6300646	6080478	0	0	0	2190476	537112	1653364	36.025	1.325	0.0242	0.2096	1.85	0.47	0.03	0.02	0.01	856	2.32971	96.44	0.0873	0.0224	0.1221	0.0126	45.86	50	43.64
	GRG002.A0101.TF1.1	18619620	18417577	0	0	0	15141674	3503945	11637729	82.213	1.301	0.178	0.8484	8.74	3.99	1.76	1.01	0.62	2818	8.06041	45.3	0.052	0.0171	0.1155	0.013	47.98	51	49.33
	GRG002.A0101.YC1.1	17802085	17345215	0	0	0	14417923	1185193	13232730	83.123	1.09	0.2396	0.983	11.01	5	2.84	1.72	1.08	1998	6.08431	25.4	0.0746	0.0135	0.0947	0.0118	56.81	56	49.16
GLN204	GRG003.B0101.IM1.1	21522538	21257568	0	0	0	14552295	8586419	5965876	68.457	2.439	0.0911	1.0694	4.45	1.64	0.53	0.25	0.15	7438	21.7623	239.22	0.0454	0.0146	0.0985	0.0143	47.9	51	52.15
	GRG003.B0101.SG1.1	8937338	8633706	0	0	0	1670295	355764	1314531	19.346	1.271	0.0198	0.1806	1.54	0.38	0.02	0.01	0.01	728	2.04623	103.59	0.0719	0.0209	0.1118	0.014	47.17	51	43.24
	GRG003.B0101.TF1.1	17979664	17789595	0	0	0	13291787	2947257	10344530	74.717	1.285	0.1616	0.7778	8.32	3.51	1.55	0.88	0.53	2212	6.45784	39.96	0.0368	0.0135	0.1029	0.0144	49.03	51	48.7
	GRG003.B0101.YC1.1	19027780	18502136	0	0	0	13694756	1469562	12225194	74.017	1.12	0.2416	1.0101	10.75	5.04	2.88	1.76	1.14	1579	5.12765	21.22	0.0594	0.0131	0.0888	0.0141	62.02	66	48.87
GLN206	GRG004.A0101.IM1.1	25780149	24450131	0	0	0	17513854	2936003	14577851	71.631	1.201	0.2654	1.2538	9.93	5.05	3.4	2.33	1.61	14869	52.2978	197.23	0.0734	0.0198	0.0919	0.0182	57.13	56	54.13
	GRG004.A0101.SG1.1	4826541	4353720	0	0	0	1076151	91566	984585	24.718	1.093	0.0161	0.146	1.54	0.03	0.01	0.01	0.01	660	1.99487	123.6	0.1018	0.0188	0.1094	0.0159	51.46	48	42.9
	GRG004.A0101.TF1.1	39806718	37222761	0	0	0	20737534	2152852	18584682	55.712	1.116	0.3308	1.107	18.68	6.56	3.17	1.7	0.97	10875	36.1366	109.31	0.09	0.0203	0.1049	0.0173	55.85	55	48.11
	GRG004.A0101.YC1.1	19269224	18579178	0	0	0	14300233	1507855	12792378	76.969	1.118	0.239	1.0029	10.76	4.94	2.8	1.71	1.1	1828	5.82178	24.36	0.0653	0.015	0.081	0.0134	58.63	59	48.74
GLN207A	GRG005.B0101.IM1.1	21009632	20227210	0	0	0	13496054	1735241	11760813	66.722	1.148	0.2113	1.042	8.17	4.36	2.83	1.86	1.22	4832	16.4887	78.06	0.0874	0.0191	0.1112	0.0175	56.38	55	54.69
	GRG005.B0101.SG1.1	3814588	3550378	0	0	0	471120	44734	426386	13.27	1.105	0.0068	0.0891	0.66	0.01	0	0	0	182	0.509807	74.74	0.1276	0.0177	0.1338	0.0146	50.21	47	43.03
	GRG005.B0101.TF1.1	20925867	19863191	0	0	0	8606764	779061	7827703	43.33	1.1	0.1359	0.5753	9.56	2.43	0.84	0.33	0.14	2595	8.26797	60.88	0.1127	0.0199	0.1293	0.0163	54.45	53	48.67
	GRG005.B0101.YC1.1	22259008	21632315	0	0	0	15741113	1702228	14038885	72.767	1.121	0.2532	1.1008	10.33	5.26	3.14	1.98	1.31	989	3.03036	11.97	0.0783	0.0143	0.0965	0.0124	56.58	55	49.4
GLN209	GRG061.A0101.IM1.1	23506050	21568901	0	0	0	16254004	1968168	14285836	75.359	1.138	0.2353	1.1495	9.02	4.48	2.98	2.04	1.41	6971	21.4552	91.24	0.0842	0.0181	0.0982	0.0156	51.67	49	54.6
	GRG061.A0101.TF1.1	23824089	21775853	0	0	0	12923896	1905474	11018422	59.35	1.173	0.1858	0.729	12.36	3.38	1.35	0.61	0.3	4228	13.0984	70.51	0.1129	0.0197	0.1288	0.0165	52.92	50	47.75
	GRG061.A0101.YC1.1	22722106	21691519	0	0	0	17478062	1964521	15513541	80.576	1.127	0.2779	1.1465	11.39	5.64	3.42	2.2	1.48	1484	4.44849	16.01	0.0748	0.0136	0.0957	0.0122	56.21	55	48.81
GLN210	GRG008.A0101.IM1.1	15823330	15611342	0	0	0	7686550	5099413	2587137	49.237	2.971	0.0391	0.5148	2.14	0.69	0.2	0.11	0.08	2339	6.87875	176.23	0.0466	0.0155	0.0896	0.0119	47.38	51	52.87
	GRG008.A0101.SG1.1	11074628	10718964	0	0	0	534130	121994	412136	4.983	1.296	0.0061	0.0957	0.48	0.12	0	0	0	157	0.43509	71	0.0754	0.0199	0.1044	0.0117	46.67	51	43.24
	GRG008.A0101.TF1.1	20817886	20577938	0	0	0	11571048	3419274	8151774	56.23	1.419	0.1263	0.628	6.83	2.91	1.22	0.64	0.36	1110	3.24636	25.71	0.0393	0.0142	0.0956	0.0119	48.61	51	49.48
	GRG008.A0101.YC1.1	19088860	18549686	0	0	0	11943792	1827046	10116746	64.388	1.181	0.1943	0.8437	9.07	4.34	2.36	1.37	0.83	637	2.09337	10.77	0.0563	0.0118	0.0776	0.0109	60.26	61	48.93
GLN211B	GRG010.A0101.IM1.1	20800537	18467757	0	0	0	10979409	1437002	9542407	59.452	1.151	0.1754	0.8793	6.97	3.97	2.45	1.52	0.94	4588	16.2591	92.73	0.0692	0.0191	0.0905	0.0181	57.68	57	55.47
	GRG010.A0101.SG1.1	3769833	2948341	0	0	0	123775	10709	113066	4.198	1.095	0.0019	0.0442	0.18	0	0	0	0	69	0.220532	119.11	0.1117	0.0189	0.1191	0.0156	51.41	48	43.52
	GRG010.A0101.TF1.1	15129350	12867247	0	0	0	3997280	372981	3624299	31.066	1.103	0.0666	0.3339	5.27	0.99	0.25	0.07	0.03	1769	6.20387	93.23	0.0904	0.0203	0.1098	0.0173	57.63	57	49.45
	GRG010.A0101.YC1.1	22445327	20630475	0	0	0	13724535	2130421	11594114	66.526	1.184	0.2235	0.9868	9.39	4.83	2.79	1.72	1.1	977	3.40129	15.22	0.0598	0.0136	0.0826	0.0129	60.47	62	49.47
GLN216	GRG081.A0101.IM1.1	23057318	22276564	0	0	0	8796612	4772300	4024312	39.488	2.186	0.0691	0.5211	4.62	1.28	0.45	0.18	0.09	3614	12.0968	175.27	0.1094	0.0223	0.129	0.0196	53.86	52	52.61
	GRG081.A0101.TF1.1	27769564	26159950	0	0	0	7038179	1359931	5678248	26.904	1.239	0.0994	0.4445	7.4	1.69	0.5	0.17	0.06	1883	6.11009	61.47	0.1195	0.0223	0.1381	0.0191	54.94	53	48.57
	GRG081.A0101.YC1.1	26046169	25300983	0	0	0	17008303	4271293	12737010	67.224	1.335	0.2307	1.022	9.52	4.86	2.84	1.79	1.19	630	2.01026	8.71	0.0783	0.015	0.0968	0.0129	56.83	56	48.23
	GRG081.A0101.TF1.2	26156443	24789660	0	0	0	6538926	1308305	5230621	26.378	1.25	0.0927	0.4221	6.99	1.54	0.43	0.14	0.05	1637	5.34709	57.69	0.1181	0.0224	0.1376	0.019	55.62	54	48.67
GLN220	GRG016.A0102.IM1.1	24460266	24256754	0	0	0	13141723	7996012	5145711	54.178	2.554	0.0781	0.772	4.07	1.54	0.51	0.24	0.14	4588	13.451	172.45	0.0468	0.0153	0.0903	0.012	47.6	51	52.75
	GRG016.A0102.SG1.1	24241620	23864091	0	0	0	1975239	449516	1525723	8.277	1.295	0.0228	0.1962	1.77	0.44	0.02	0.01	0.01	600	1.65315	72.47	0.0725	0.0201	0.1056	0.0121	46.93	51	43.78
	GRG016.A0102.TF1.1	18196214	18072689	0	0	0	11434837	2934896	8499941	63.271	1.345	0.1323	0.6482	7.23	2.99	1.23	0.65	0.36	1360	3.96644	29.99	0.0378	0.0137	0.0963	0.0122	48.82	51	49.65
	GRG016.A0102.YC1.1	18664546	18347463	0	0	0	12371240	1737650	10633590	67.428	1.163	0.2063	0.8811	9.6	4.53	2.48	1.44	0.88	911	2.98002	14.45	0.0573	0.0121	0.0801	0.0116	60.87	63	49.48
GLN221B	GRG017.A0101.IM1.1	24001245	22945427	0	0	0	9850435	2924614	6925821	42.93	1.422	0.1224	0.674	5.65	2.95	1.62	0.9	0.5	883	3.07061	25.09	0.0688	0.0164	0.0885	0.0151	55.45	54	55.95
	GRG017.A0101.SG1.1	5285384	4926911	0	0	0	28984	2729	26255	0.588	1.104	0.0004	0.0206	0.04	0	0	0	0	6	0.0180457	42.98	0.1141	0.0187	0.115	0.0127	50.18	47	44.04
	GRG017.A0101.TF1.1	21022608	20153275	0	0	0	5090702	2204046	2886656	25.26	1.764	0.0519	0.3151	3.8	0.92	0.29	0.1	0.04	243	0.822198	15.84	0.0997	0.0205	0.1173	0.0162	56.41	55	50.66
	GRG017.A0101.YC1.1	21780297	20958043	0	0	0	8712288	2047168	6665120	41.57	1.307	0.1233	0.5995	6.69	2.79	1.31	0.67	0.36	141	0.455851	3.7	0.065	0.0129	0.0838	0.0115	58.04	57	49.51
GLN224	GRG084.A0101.IM1.1	17783315	17115544	0	0	0	967893	384492	583401	5.655	1.659	0.0089	0.3967	0.72	0.07	0.02	0.01	0.01	342	1.0064	113	0.1159	0.0216	0.1233	0.0187	47.92	45	53.49
	GRG084.A0101.TF1.1	39561859	37471835	0	0	0	1319335	225481	1093854	3.521	1.206	0.017	0.2235	1.51	0.11	0.02	0.01	0.01	332	0.911582	53.55	0.1297	0.0208	0.1358	0.0178	48.84	46	49.03
	GRG084.A0101.YC1.1	24963998	24156714	0	0	0	9495933	3395214	6100719	39.31	1.557	0.0978	0.6354	5.03	2.07	1.05	0.59	0.35	137	0.387229	3.96	0.0659	0.0102	0.0734	0.0081	50.29	48	48.63
GLN226	GRG020.A0101.IM1.1	22567355	21647093	0	0	0	11474246	2438171	9036075	53.006	1.27	0.1645	0.8388	6.9	3.88	2.31	1.37	0.8	3977	13.4198	81.64	0.0625	0.0178	0.081	0.0166	57.1	56	55.18
	GRG020.A0101.SG1.1	5108595	4717782	0	0	0	100516	11148	89368	2.131	1.125	0.0014	0.0381	0.14	0	0	0	0	49	0.142917	102.01	0.0967	0.0184	0.1084	0.0145	49.21	46	42.85
	GRG020.A0101.TF1.1	21962523	20596918	0	0	0	3454769	421047	3033722	16.773	1.139	0.0531	0.2919	4.34	0.72	0.16	0.05	0.02	1416	4.40491	82.97	0.0847	0.0197	0.0966	0.0166	54.93	53	49.33
	GRG020.A0101.YC1.1	27545884	26554800	0	0	0	15090367	2789699	12300668	56.827	1.227	0.2273	0.9911	9.48	4.94	2.87	1.77	1.15	824	2.53534	11.16	0.055	0.0131	0.0702	0.0115	57.97	57	48.83
GLN227	GRG021.A0102.IM1.1	30829148	30456307	0	0	0	12532964	8794145	3738819	41.151	3.352	0.0566	0.6302	3.05	1.09	0.36	0.18	0.11	3872	11.3529	200.69	0.0435	0.0151	0.0869	0.0118	47.52	51	53.42
	GRG021.A0102.SG1.1	8955622	8692924	0	0	0	223858	50890	172968	2.575	1.294	0.0026	0.0602	0.21	0.05	0	0	0	104	0.286921	111.33	0.0718	0.021	0.1054	0.0119	46.77	51	43.73
	GRG021.A0102.TF1.1	28052474	27744103	0	0	0	13780805	4652135	9128670	49.671	1.51	0.142	0.684	7.51	3.22	1.43	0.77	0.44	1567	4.58947	32.33	0.0365	0.0135	0.0954	0.0121	48.8	51	49.42
	GRG021.A0102.YC1.1	22235934	21618915	0	0	0	12064570	2193340	9871230	55.806	1.222	0.1952	0.8548	8.98	4.36	2.38	1.39	0.84	731	2.40359	12.32	0.0522	0.0113	0.0781	0.0114	62.03	66	48.97
GLN229	GRG022.A0102.IM1.1	22349602	21881590	0	0	0	12149524	7533168	4616356	55.524	2.632	0.0703	0.8398	3.5	1.3	0.44	0.21	0.13	5576	16.4765	234.52	0.0459	0.0151	0.0961	0.0124	47.81	51	53.28
	GRG022.A0102.SG1.1	5313186	4966794	0	0	0	287167	61486	225681	5.782	1.272	0.0034	0.069	0.27	0.06	0	0	0	106	0.300622	89.14	0.0736	0.0211	0.112	0.0121	46.91	51	44.11
	GRG022.A0102.TF1.1	17001550	16690677	0	0	0	11023942	3034016	7989926	66.049	1.38	0.125	0.6702	6.43	2.74	1.22	0.69	0.42	1403	4.13272	33.08	0.0364	0.0133	0.1049	0.0124	49.07	51	49.56
	GRG022.A0102.YC1.1	18280069	17348181	0	0	0	11460229	1385391	10074838	66.06	1.138	0.1976	0.8555	9.17	4.39	2.38	1.38	0.84	917	3.05553	15.46	0.059	0.0122	0.0862	0.0119	61.54	64	49.52
GLN231A	GRG023.A0102.IM1.1	21288972	20965834	0	0	0	3108469	2018735	1089734	14.826	2.853	0.0162	0.3941	1.08	0.3	0.07	0.04	0.02	1387	4.04901	249.74	0.053	0.0194	0.1065	0.0155	46.74	50	54.86
	GRG023.A0102.SG1.1	7316710	7056456	0	0	0	43437	10236	33201	0.616	1.308	0.0005	0.026	0.04	0.01	0	0	0	29	0.081236	166.77	0.0948	0.0247	0.1368	0.015	46.07	50	43.39
	GRG023.A0102.TF1.1	23628240	23291128	0	0	0	6396166	2934225	3461941	27.462	1.848	0.053	0.3695	3.42	1.21	0.34	0.14	0.06	659	1.91297	36.13	0.0481	0.017	0.1193	0.0145	47.99	51	50.46
	GRG023.A0102.YC1.1	20539963	19706293	0	0	0	8558985	2593376	5965609	43.433	1.435	0.1116	0.5835	6.2	2.46	1.14	0.58	0.32	395	1.26833	11.37	0.0682	0.0132	0.0948	0.0125	58.67	58	48.88
GLN235	GRG085.A0101.IM1.1	17927340	17170574	0	0	0	8768130	3264430	5503700	51.065	1.593	0.0933	0.823	5.29	1.54	0.61	0.29	0.17	2726	8.89686	95.38	0.0871	0.0183	0.0982	0.0154	53.2	51	52.24
	GRG085.A0101.TF1.1	23841143	22334954	0	0	0	8692047	875427	7816620	38.917	1.112	0.1355	0.548	9.48	2.47	0.86	0.34	0.15	1531	4.75189	35.08	0.0915	0.0186	0.1021	0.015	54.39	52	48.59
	GRG085.A0101.YC1.1	23629425	22885760	0	0	0	16554275	2107947	14446328	72.334	1.146	0.2616	1.1097	10.45	5.49	3.3	2.1	1.39	571	1.74241	6.66	0.0616	0.0131	0.0748	0.0111	56.82	56	49.19
GLN236B	GRG087.A0101.IM1.1	20474841	19825624	0	0	0	13431638	3728881	9702757	67.749	1.384	0.1695	1.8154	8.03	2.65	1.21	0.61	0.35	11918	40.2845	237.92	0.0898	0.0211	0.1034	0.0193	54.82	53	51.77
	GRG087.A0101.TF1.1	23404921	22285069	0	0	0	12671533	1087324	11584209	56.861	1.094	0.2043	0.74	13.43	3.78	1.51	0.69	0.35	6003	19.1509	93.8	0.0908	0.0208	0.1036	0.0181	55.33	54	48.11
	GRG087.A0101.YC1.1	26542240	25909182	0	0	0	20505148	2211031	18294117	79.142	1.121	0.3426	1.4207	12.69	6.56	4.14	2.75	1.92	2593	8.29097	24.2	0.0623	0.0149	0.0798	0.0138	58.76	59	49.43
GLN237A	GRG088.A0101.IM1.1	20380023	19764712	0	0	0	4913042	2570382	2342660	24.858	2.097	0.0404	0.44	2.96	0.62	0.18	0.08	0.04	2045	6.99258	173.16	0.11	0.0212	0.1331	0.018	54.13	52	53.1
	GRG088.A0101.TF1.1	25421590	24192892	0	0	0	3702139	692427	3009712	15.303	1.23	0.053	0.3123	4.39	0.66	0.14	0.04	0.02	956	3.15897	59.59	0.118	0.0205	0.1425	0.0173	55.28	54	49
	GRG088.A0101.YC1.1	25109553	24500729	0	0	0	14620212	4267246	10352966	59.673	1.412	0.1883	0.9023	8.27	4.03	2.25	1.37	0.89	511	1.68501	8.95	0.0759	0.0135	0.0989	0.0116	57.07	56	48.72
GLN241	GRG026.A0102.IM1.1	21104192	20914044	0	0	0	9440253	5545153	3895100	45.138	2.424	0.0595	0.4838	3.43	1.34	0.43	0.2	0.11	3634	10.7149	180.26	0.0452	0.0173	0.1035	0.0132	47.92	51	52.97
	GRG026.A0102.SG1.1	11630954	11360395	0	0	0	656634	139391	517243	5.78	1.269	0.0078	0.1124	0.59	0.17	0.01	0	0	179	0.506307	64.84	0.0771	0.0239	0.1267	0.0128	47.38	51	41.94
	GRG026.A0102.TF1.1	20605300	20442699	0	0	0	12829167	5243016	7586151	62.757	1.691	0.118	0.5963	6.35	2.81	1.16	0.61	0.33	1204	3.5261	29.88	0.043	0.0167	0.1177	0.0137	48.81	51	49.21
	GRG026.A0102.YC1.1	20435190	20015663	0	0	0	12935230	2593530	10341700	64.626	1.251	0.1965	0.8589	9.05	4.32	2.37	1.4	0.87	727	2.38361	12.13	0.0685	0.0141	0.0936	0.012	59.62	60	48.26
GLN243A	GRG027.A0102.IM1.1	24659964	24399938	0	0	0	15321922	8583351	6738571	62.795	2.274	0.1019	1.1301	4.66	1.98	0.75	0.37	0.21	5215	15.2619	149.94	0.0548	0.0163	0.115	0.0128	47.43	51	53.06
	GRG027.A0102.SG1.1	15330252	14882692	0	0	0	1912574	440946	1471628	12.851	1.3	0.022	0.1954	1.68	0.44	0.03	0.01	0.01	573	1.59841	72.68	0.0804	0.0207	0.1319	0.0121	46.9	51	43.87
	GRG027.A0102.TF1.1	22604760	22396036	0	0	0	15755693	3978128	11777565	70.35	1.338	0.1827	0.8503	8.79	4.11	1.91	1.1	0.67	1834	5.3652	29.37	0.0439	0.0148	0.1245	0.0131	48.66	51	49.62
	GRG027.A0102.YC1.1	21335257	20856170	0	0	0	15135917	1655695	13480222	72.573	1.123	0.256	1.0666	10.62	5.45	3.23	2.01	1.3	1021	3.27491	12.79	0.075	0.0136	0.1047	0.0124	59.58	60	49.42
GLN245A	GRG029.A0102.IM1.1	18938486	18742162	0	0	0	11454313	6107213	5347100	61.115	2.142	0.0815	0.8669	4.09	1.59	0.54	0.26	0.15	4147	12.186	149.7	0.0453	0.0149	0.0943	0.0124	47.8	51	53.12
	GRG029.A0102.SG1.1	7320696	7119283	0	0	0	873423	189451	683972	12.268	1.277	0.0103	0.1265	0.8	0.2	0.01	0	0	261	0.73378	71.4	0.0696	0.0196	0.1075	0.0121	47.16	51	44.09
	GRG029.A0102.TF1.1	21704628	21513142	0	0	0	15025027	3920610	11104417	69.841	1.353	0.173	0.8099	8.52	3.88	1.79	1.02	0.62	1664	4.89004	28.27	0.0374	0.0137	0.1012	0.0125	48.87	51	49.73
	GRG029.A0102.YC1.1	23683776	23162083	0	0	0	16374055	2323880	14050175	70.693	1.165	0.2741	1.1325	11.12	5.78	3.45	2.16	1.41	1158	3.86137	14.09	0.0593	0.0127	0.0862	0.012	61.2	63	49.63
GLN245B	GRG030.A0102.IM1.1	19988524	19766757	0	0	0	14566293	7149578	7416715	73.691	1.964	0.1116	1.1839	5.25	2.2	0.8	0.39	0.21	6506	18.864	169.21	0.0573	0.0174	0.1126	0.0133	47.2	51	52.98
	GRG030.A0102.SG1.1	8557684	8307704	0	0	0	2515421	599528	1915893	30.278	1.313	0.0284	0.2291	2.16	0.57	0.04	0.02	0.01	898	2.50685	88.26	0.0836	0.0223	0.1279	0.0129	46.54	50	44.53
	GRG030.A0102.TF1.1	23446090	23235704	0	0	0	18628029	4611802	14016227	80.17	1.329	0.2158	0.973	9.92	4.8	2.29	1.36	0.85	2859	8.24612	38.22	0.0491	0.0166	0.1202	0.0132	48.31	51	49.99
	GRG030.A0102.YC1.1	21399273	20947762	0	0	0	16811613	1663221	15148392	80.255	1.11	0.2807	1.117	11.92	5.86	3.5	2.17	1.4	1750	5.46973	19.49	0.0779	0.0144	0.1023	0.0132	58.14	58	49.92
GLN250	GRG063.A0101.IM1.1	18440710	17582180	0	0	0	11262939	1609522	9653417	64.059	1.167	0.17	0.8745	7.01	3.75	2.3	1.43	0.9	4246	14.1756	83.45	0.0731	0.0187	0.0908	0.0164	55.24	53	55.49
	GRG063.A0101.TF1.1	19232260	18282480	0	0	0	6427713	1187352	5240361	35.158	1.227	0.0938	0.4341	7.1	1.53	0.43	0.14	0.05	2199	7.29048	77.78	0.0965	0.0196	0.1156	0.0157	56.14	55	49.07
	GRG063.A0101.YC1.1	18825174	18347220	0	0	0	12532278	1924718	10607560	68.306	1.181	0.2014	0.8724	9.19	4.47	2.49	1.47	0.89	928	3.02118	15	0.0651	0.014	0.0891	0.0125	59.58	60	49.39
GLN253	GRG091.A0101.IM1.1	18943170	18367657	0	0	0	8058526	3868577	4189949	43.873	1.923	0.0764	0.6249	4.69	1.37	0.51	0.23	0.13	3197	11.2359	147.25	0.0842	0.0191	0.103	0.0166	57.18	56	53.24
	GRG091.A0101.TF1.1	24585870	23329761	0	0	0	6941466	992685	5948781	29.754	1.167	0.1104	0.4765	7.95	1.99	0.64	0.23	0.09	1692	5.69775	51.61	0.0873	0.019	0.1068	0.0158	58.24	58	49.58
	GRG091.A0101.YC1.1	22116766	21588406	0	0	0	14348191	3424654	10923537	66.462	1.314	0.211	0.9671	9.2	4.56	2.56	1.53	0.96	644	2.21383	10.49	0.0584	0.0133	0.0818	0.012	60.61	62	50.18
GLN255	GRG034.A0101.IM1.1	24133400	23818260	0	0	0	13831149	7738028	6093121	58.07	2.27	0.0906	1.0048	4.24	1.79	0.67	0.33	0.19	4621	13.3379	147.37	0.0658	0.02	0.1247	0.0147	46.64	50	53.4
	GRG034.A0101.SG1.1	6333158	6115724	0	0	0	605999	155831	450168	9.909	1.346	0.0066	0.0995	0.52	0.13	0.01	0	0	239	0.653208	99.36	0.1041	0.0252	0.1454	0.014	45.84	50	43.82
	GRG034.A0101.TF1.1	20780526	20543833	0	0	0	14259812	4094997	10164815	69.412	1.403	0.1556	0.7914	7.42	3.5	1.63	0.95	0.59	1446	4.16984	26.8	0.057	0.0186	0.1367	0.0151	48.03	51	49.94
	GRG034.A0101.YC1.1	21774419	21204862	0	0	0	15209531	1668229	13541302	71.727	1.123	0.2477	1.0535	10.22	5.31	3.15	1.95	1.26	890	2.71085	10.94	0.0829	0.0146	0.1096	0.0137	57.4	56	49.58
GLN256	GRG035.A0101.IM1.1	22887694	22620049	0	0	0	11253807	4971154	6282653	49.751	1.791	0.0947	0.8256	4.58	2.05	0.81	0.4	0.22	4645	13.4548	142.17	0.0586	0.0182	0.1263	0.0142	47.3	51	53.54
	GRG035.A0101.SG1.1	12244364	11989218	0	0	0	922691	234340	688351	7.696	1.34	0.0103	0.1294	0.79	0.21	0.01	0.01	0	304	0.848814	82.44	0.0857	0.0225	0.1494	0.0136	46.95	51	43.37
	GRG035.A0101.TF1.1	25570268	25249117	0	0	0	12833524	3229390	9604134	50.828	1.336	0.1481	0.6965	7.7	3.5	1.47	0.79	0.45	2079	6.01581	40.62	0.0508	0.0169	0.1426	0.0147	48.39	51	49.74
	GRG035.A0101.YC1.1	21206637	20752167	0	0	0	14405337	1673716	12731621	69.416	1.131	0.2374	1.0205	9.92	5.11	3	1.86	1.19	862	2.78466	11.73	0.0868	0.0148	0.1162	0.0137	58.5	58	49.59
GLN257	GRG064.A0101.IM1.1	16577309	16053851	0	0	0	10003739	1098437	8905302	62.314	1.123	0.1652	0.853	7.24	3.75	2.19	1.28	0.75	4020	14.2022	85.99	0.0739	0.0194	0.098	0.0181	58.22	58	54.99
	GRG064.A0101.TF1.1	18709493	18146237	0	0	0	6560496	936988	5623508	36.153	1.167	0.1072	0.4747	7.96	1.79	0.55	0.19	0.08	2075	7.32814	68.38	0.0904	0.0195	0.1164	0.0171	59.81	61	48.71
	GRG064.A0101.YC1.1	20457379	20116179	0	0	0	14086653	1798134	12288519	70.026	1.146	0.2408	1.0425	10.18	5.15	2.98	1.83	1.17	994	3.44384	14.3	0.0644	0.0142	0.0915	0.0135	61.48	63	49.61
GLN258	GRG036.A0101.IM1.1	24866070	24639664	0	0	0	11291225	6350666	4940559	45.825	2.285	0.0762	0.5538	4.13	1.77	0.64	0.3	0.16	5640	16.6281	218.34	0.0358	0.0153	0.0605	0.0123	48.42	51	53.61
	GRG036.A0101.SG1.1	13461582	13221231	0	0	0	796431	183543	612888	6.024	1.299	0.0094	0.129	0.71	0.2	0.01	0	0	277	0.797815	85.2	0.0531	0.0201	0.0706	0.0129	47.96	51	43.83
	GRG036.A0101.TF1.1	26049172	25781641	0	0	0	12239827	4260287	7979540	47.475	1.534	0.1252	0.6114	6.75	2.96	1.21	0.64	0.36	2345	6.90923	55.21	0.0321	0.014	0.0685	0.0131	49.22	51	49.42
	GRG036.A0101.YC1.1	18125278	17797987	0	0	0	11691033	2506003	9185030	65.687	1.273	0.1814	0.7991	8.77	4.05	2.14	1.21	0.72	815	2.76836	15.26	0.0449	0.0137	0.0573	0.012	61.96	64	49.29
GLN260	GRG037.A0101.IM1.1	20945552	20605592	0	0	0	11610323	5111954	6498369	56.345	1.787	0.0982	0.9343	4.67	2.04	0.79	0.39	0.22	4029	11.7173	119.45	0.0542	0.0173	0.1137	0.0139	47.39	51	53.13
	GRG037.A0101.SG1.1	11268824	10881561	0	0	0	1174220	298099	876121	10.791	1.34	0.0131	0.1457	1.01	0.26	0.01	0.01	0	271	0.753998	57.53	0.077	0.0217	0.133	0.0133	46.95	51	43.01
	GRG037.A0101.TF1.1	22949314	22542062	0	0	0	12819392	3121630	9697762	56.869	1.322	0.1502	0.7071	7.83	3.45	1.47	0.81	0.48	1744	5.04756	33.61	0.0442	0.0152	0.1255	0.014	48.6	51	49.11
	GRG037.A0101.YC1.1	15307005	14811442	0	0	0	10590398	1106539	9483859	71.501	1.117	0.1808	0.7969	8.8	3.99	2.11	1.2	0.71	587	1.84109	10.18	0.073	0.0139	0.1044	0.0132	59.81	60	49.17
GLN261	GRG065.A0101.IM1.1	23328377	22659375	0	0	0	14852730	1692069	13160661	65.548	1.129	0.2368	1.1595	8.32	4.77	3.23	2.21	1.52	4608	15.5404	65.65	0.0842	0.02	0.1084	0.0182	56.45	55	55.02
	GRG065.A0101.TF1.1	25143784	24292220	0	0	0	9051818	1862496	7189322	37.262	1.259	0.1285	0.5613	9.04	2.31	0.79	0.31	0.13	2314	7.5092	58.46	0.1069	0.0209	0.1263	0.0172	56.08	55	48.9
	GRG065.A0101.YC1.1	25138782	24650389	0	0	0	16400757	2116091	14284666	66.533	1.148	0.2719	1.1771	10.49	5.56	3.42	2.22	1.5	930	2.93041	10.78	0.0725	0.0146	0.1015	0.0139	59.72	60	49.59
GLN263	GRG067.A0101.IM1.1	22810743	21246688	0	0	0	13216238	1586051	11630187	62.204	1.136	0.2197	1.0804	7.89	4.68	3.09	2.05	1.36	3786	13.4091	61.04	0.075	0.0198	0.1029	0.0187	59.28	59	54.83
	GRG067.A0101.TF1.1	17422463	15394572	0	0	0	4816869	636944	4179925	31.289	1.152	0.0751	0.3818	5.88	1.13	0.29	0.09	0.03	1436	4.78719	63.76	0.0958	0.0208	0.1118	0.0167	56.37	55	49.23
	GRG067.A0101.YC1.1	21141872	19937965	0	0	0	13346113	1488185	11857928	66.938	1.126	0.2264	1.0081	9.38	4.87	2.85	1.77	1.14	671	2.17919	9.63	0.0643	0.0144	0.0879	0.0133	59.9	60	49.74
GLN265	GRG068.A0101.IM1.1	21126075	20448824	0	0	0	14218492	1740797	12477695	69.532	1.14	0.2117	1.0278	8.28	4.35	2.83	1.87	1.24	5988	19.0861	90.2	0.0982	0.0205	0.1166	0.0182	53.23	51	54.5
	GRG068.A0101.TF1.1	18651017	17781076	0	0	0	8025043	1275830	6749213	45.132	1.189	0.1087	0.5123	7.96	1.81	0.58	0.21	0.09	3111	9.3212	85.76	0.1288	0.0216	0.1398	0.0186	50.55	48	48.8
	GRG068.A0101.YC1.1	24739630	24102225	0	0	0	17882969	1709100	16173869	74.196	1.106	0.2759	1.1525	10.95	5.71	3.51	2.25	1.5	1727	5.04786	18.3	0.0893	0.0157	0.1035	0.0135	53.51	51	49.24
GLN266	GRG107.A0101.IM1.1	19014231	18360138	0	0	0	9274465	3731476	5542989	50.514	1.673	0.0914	0.6859	5.48	1.59	0.63	0.29	0.16	5351	17.3243	189.75	0.1183	0.0214	0.133	0.0187	51.73	49	52.37
	GRG107.A0101.TF1.1	23855356	22680904	0	0	0	8777193	884260	7892933	38.699	1.112	0.1322	0.5526	9.33	2.38	0.81	0.31	0.13	3337	10.3726	78.5	0.1261	0.0216	0.1395	0.0183	52.55	50	48.95
	GRG107.A0101.YC1.1	24565250	23946435	0	0	0	17249274	2262072	14987202	72.033	1.151	0.2674	1.1186	10.63	5.64	3.43	2.18	1.44	1351	4.1466	15.51	0.0852	0.0157	0.1045	0.0136	55.97	54	49.25
GLN268B	GRG103.A0101.IM1.1	18521391	17447612	0	0	0	291534	169949	121585	1.671	2.398	0.0019	0.3038	0.12	0	0	0	0	19749	68.3005	44994.7	0.0667	0.0198	0.0705	0.0147	48.47	45	54.03
	GRG103.A0101.TF1.1	45872630	42215667	0	0	0	284764	89688	195076	0.675	1.46	0.0031	0.1637	0.26	0.01	0	0	0	16480	54.8193	19735.4	0.095	0.021	0.0983	0.0196	49.33	46	50.18
	GRG103.A0101.YC1.1	26262811	24860366	0	0	0	4733283	2975677	1757606	19.039	2.693	0.0275	0.2835	1.96	0.5	0.16	0.06	0.02	11072	37.9722	1391.03	0.0338	0.0072	0.0377	0.0058	49.09	46	49.14
GLN270B	GRG102.A0101.IM1.1	21413169	20708696	0	0	0	447182	239012	208170	2.159	2.148	0.003	0.5014	0.16	0.02	0.01	0.01	0.01	113	0.383789	127.62	0.042	0.0233	0.0413	0.0159	45.34	42	57.88
	GRG102.A0101.TF1.1	48060261	45306401	0	0	0	527028	93148	433880	1.163	1.215	0.0064	0.3682	0.27	0.06	0.04	0.03	0.02	60	0.200193	31.5	0.0306	0.0126	0.0295	0.0081	45.95	43	50.94
	GRG102.A0101.YC1.1	25045207	24032655	0	0	0	3984984	2005820	1979164	16.582	2.013	0.0317	0.8371	1.68	0.41	0.16	0.09	0.06	44	0.142495	4.5	0.0256	0.0079	0.0277	0.0053	50.19	47	48.72
	GRG102.A0101.TF1.2	20383090	19236466	0	0	0	208619	24134	184485	1.084	1.131	0.0027	0.1717	0.15	0.03	0.02	0.01	0.01	26	0.086004	31.37	0.0329	0.0135	0.0333	0.0087	46.62	43	51.01
	GRG102.A0201.SG1.2	7476731	7142986	0	0	0	5793	275	2375	0.081	1116	0	0.0064	0	0	0	0	0	6	0.0185889	452.78							41.76
	GRG102.A0301.SG1.2	5755073	5540378	0	0	0	4614	157	1600	0.083	1098	0	0.0054	0	0	0	0	0	8	0.033617	1195.64							41.85
	GRG102.A0401.SG1.1	5625492	3351952	0	0	0	3804	257	1498	0.113	1172	0	0.0046	0	0	0	0	0	2	0.00681996	315.29							38.79
	GRG102.A0501.SG1.1	6539850	3800876	0	0	0	3548	142	1347	0.093	1105	0	0.0043	0	0	0	0	0	1	0.00199167	109.78							38.71
GLN275	GRG094.A0101.IM1.1	17005046	16557021	0	0	0	11360165	3856691	7503474	68.612	1.514	0.1256	0.8883	6.88	2.29	1.03	0.5	0.28	7098	22.804	181.79	0.1227	0.0235	0.1385	0.0204	52.5	50	52.14
	GRG094.A0101.TF1.1	23066469	22119484	0	0	0	12829563	1190813	11638750	58.001	1.102	0.1954	0.7821	12.54	3.7	1.52	0.7	0.35	4067	12.4578	63.77	0.1315	0.0237	0.1441	0.0195	52.68	51	48.36
	GRG094.A0101.YC1.1	19606027	19208053	0	0	0	15353706	1721318	13632388	79.934	1.126	0.2412	1.0398	10.3	4.94	2.9	1.83	1.21	1132	3.41451	14.16	0.092	0.0172	0.1081	0.0146	55.5	54	49.02
	GRG094.A0101.TF1.2	20357910	19578895	0	0	0	11118988	1117985	10001003	56.791	1.112	0.1696	0.6974	11.26	3.14	1.22	0.54	0.26	3214	9.89981	58.4	0.1305	0.0238	0.1433	0.0197	53.2	51	48.59
GLN276	GRG041.A0101.IM1.1	21240702	20851907	0	0	0	12478178	4938885	7539293	59.842	1.655	0.1132	1.2003	5.01	2.28	0.94	0.48	0.26	6819	19.6364	173.63	0.0602	0.0184	0.1159	0.0137	47.11	51	53.93
	GRG041.A0101.SG1.1	8041454	7730491	0	0	0	1056515	269535	786980	13.667	1.342	0.0117	0.1359	0.91	0.22	0.01	0.01	0	462	1.28644	110.45	0.0841	0.0228	0.1344	0.0137	46.46	50	44.62
	GRG041.A0101.TF1.1	22795798	22330926	0	0	0	12996968	2778229	10218739	58.202	1.272	0.1572	0.7383	8.11	3.62	1.53	0.84	0.49	3279	9.43956	60.08	0.0498	0.0169	0.1265	0.0138	48.25	51	50.34
	GRG041.A0101.YC1.1	26083893	25170890	0	0	0	18382719	1718414	16664305	73.032	1.103	0.308	1.2654	11.65	6.35	3.97	2.56	1.7	1879	5.8729	19.07	0.0809	0.0149	0.1058	0.0134	57.99	57	50.69
	GRG041.A0101.TF1.2	36954062	18161030	17591708	96.865	569318	12937513	2337090	10600423	71.238	1.22	0.2121	1.0725	9.78	3.9	2.13	1.33	0.9	2900	10.1275	47.77	0.1347	0.0176	0.1377	0.0167	62.76	58	50.02
	GRG041.A0101.TF1.3	63241780	31089346	30114303	96864	975042	22189026	4887301	12533220	71372	1390	0.2656	1393	10.4	4.38	2.63	1.8	1.32	2829	10.5793	39.84							48.78
GLN280	GRG043.A0101.IM1.1	21496726	21128178	0	0	0	16419315	6246338	10172977	77.713	1.614	0.1557	1.4193	7.04	3.15	1.27	0.64	0.35	19318	56.0491	360.63	0.0448	0.0146	0.1006	0.0127	48.02	51	52.45
	GRG043.A0101.SG1.1	11633214	11162648	0	0	0	4833538	1146168	3687370	43.301	1.311	0.0562	0.3621	4.2	1.08	0.1	0.04	0.03	1358	3.856	68.64	0.058	0.0175	0.1109	0.0121	47.82	51	43.98
	GRG043.A0101.TF1.1	25922746	25461161	0	0	0	19857064	4227058	15630006	77.99	1.27	0.2436	0.9873	12.14	5.37	2.33	1.33	0.83	3854	11.2227	46.08	0.0364	0.013	0.1082	0.0124	48.91	51	48.47
	GRG043.A0101.YC1.1	19144448	18495606	0	0	0	15606837	1494259	14112578	84.381	1.106	0.2747	1.0826	12.23	5.68	3.3	2.02	1.29	1625	5.25638	19.14	0.0665	0.0141	0.095	0.0131	61.07	63	49.35
GLN282	GRG095.A0101.IM1.1	20220894	19639672	0	0	0	7999371	3097722	4901649	40.731	1.632	0.0823	0.6994	4.78	1.44	0.57	0.26	0.15	5762	18.6903	227.36	0.0952	0.019	0.1076	0.0163	52.68	50	52.9
	GRG095.A0101.TF1.1	26810167	25654121	0	0	0	7565432	867351	6698081	29.49	1.129	0.1145	0.5002	8.11	2.08	0.69	0.26	0.11	3105	9.6001	83.88	0.1013	0.0195	0.1126	0.0157	53.63	51	49.32
	GRG095.A0101.YC1.1	20071071	19619941	0	0	0	13042670	1843125	11199545	66.477	1.165	0.201	0.9176	8.81	4.36	2.45	1.47	0.93	1018	3.16615	15.75	0.0671	0.0135	0.0814	0.0111	56.31	55	49.52
GLN285A	GRG045.B0101.IM1.1	26322453	25266067	0	0	0	16151852	2540933	13610919	63.927	1.187	0.2465	1.194	8.73	4.86	3.31	2.28	1.58	5513	18.9337	76.84	0.0789	0.019	0.1004	0.0173	56.82	56	55.26
	GRG045.B0101.SG1.1	6442926	6100350	0	0	0	765776	76067	689709	12.553	1.11	0.0119	0.1214	1.15	0.02	0.01	0	0	250	0.761784	63.78	0.1115	0.0181	0.1274	0.0151	54.35	52	44.03
	GRG045.B0101.TF1.1	18607203	17894379	0	0	0	7902787	820610	7082177	44.164	1.116	0.1325	0.5424	9.34	2.41	0.83	0.32	0.14	2063	7.0061	52.88	0.096	0.0191	0.1233	0.0169	58.72	59	49.29
	GRG045.B0101.YC1.1	25627350	25069393	0	0	0	17800007	2601717	15198290	71.003	1.171	0.2957	1.1881	11.8	6.25	3.78	2.38	1.55	984	3.21214	10.86	0.0686	0.014	0.0985	0.0136	61.04	63	49.53
GLN285B	GRG046.A0101.IM1.1	20789448	20510449	0	0	0	7987927	3515727	4472200	38.946	1.786	0.0683	0.7384	3.52	1.36	0.47	0.23	0.13	3603	10.6008	155.4	0.0495	0.0172	0.1071	0.0155	47.89	51	53.66
	GRG046.A0101.SG1.1	10558350	10292907	0	0	0	405981	102181	303800	3.944	1.336	0.0046	0.081	0.37	0.09	0	0	0	167	0.476613	103.98	0.072	0.0215	0.1235	0.0152	47.37	51	44.16
	GRG046.A0101.TF1.1	28173414	27774697	0	0	0	11604652	3075133	8529519	41.781	1.361	0.1333	0.6435	7.28	3	1.25	0.66	0.38	2020	5.95311	44.67	0.0371	0.0139	0.1151	0.0154	49.04	51	49.65
	GRG046.A0101.YC1.1	21784405	21218300	0	0	0	13176851	2035057	11141794	62.101	1.183	0.2216	0.9629	9.68	4.87	2.73	1.63	1.02	810	2.76534	12.48	0.0636	0.0142	0.0979	0.0152	62.41	66	49.66
GLN287	GRG047.A0101.IM1.1	22095654	21875852	0	0	0	5563388	2910836	2652552	25.432	2.097	0.0404	0.3679	2.49	0.88	0.25	0.12	0.07	1290	3.77838	93.48	0.0425	0.0152	0.0958	0.0121	47.83	51	53.94
	GRG047.A0101.SG1.1	16214606	16020005	0	0	0	297469	74632	222837	1.857	1.335	0.0034	0.071	0.27	0.07	0	0	0	63	0.17575	52.05	0.0621	0.018	0.1144	0.0126	47.56	51	43.78
	GRG047.A0101.TF1.1	27854666	27578130	0	0	0	8142594	2811733	5330861	29.526	1.527	0.083	0.4458	5.06	1.96	0.67	0.3	0.14	637	1.86058	22.42	0.0362	0.0136	0.1084	0.0126	48.84	51	49.99
	GRG047.A0101.YC1.1	37260727	36553709	0	0	0	20490058	6215105	14274953	56.055	1.435	0.2743	1.1693	10.63	5.84	3.52	2.22	1.47	578	1.91231	6.97	0.0607	0.0122	0.0845	0.0112	60.29	61	49.4
GLN291	GRG096.A0101.IM1.1	21294349	20723198	0	0	0	13071166	5464348	7606818	63.075	1.718	0.1341	0.9317	7.02	2.56	1.19	0.6	0.33	5777	19.665	146.8	0.0917	0.0187	0.1077	0.0154	55.29	54	52.98
	GRG096.A0101.TF1.1	21476320	20515301	0	0	0	10129154	1120033	9009121	49.374	1.124	0.161	0.6527	10.72	3.06	1.16	0.5	0.23	2419	7.87495	48.91	0.0967	0.019	0.1116	0.0146	56.09	55	49.29
	GRG096.A0101.YC1.1	22037566	21557799	0	0	0	16658346	2392326	14266020	77.273	1.168	0.2657	1.1482	10.57	5.48	3.3	2.1	1.4	891	2.91406	10.97	0.0678	0.0139	0.0858	0.0114	58.44	58	49.93
GLN299	GRG052.A0101.IM1.1	23778742	23525869	0	0	0	10871824	5084436	5787388	46.212	1.879	0.0871	0.7765	4.37	1.87	0.7	0.35	0.19	4307	12.4237	142.83	0.0578	0.0182	0.1168	0.0136	47.19	51	53.22
	GRG052.A0101.SG1.1	11685510	11462759	0	0	0	793577	210232	583345	6.923	1.36	0.0087	0.1169	0.67	0.17	0.01	0	0	236	0.649466	74.95	0.0879	0.023	0.1398	0.0136	46.62	51	42.99
	GRG052.A0101.TF1.1	28035108	27713130	0	0	0	13151101	3571766	9579335	47.454	1.373	0.1475	0.6945	7.7	3.45	1.46	0.79	0.45	2168	6.2658	42.49	0.0506	0.0169	0.1328	0.0142	48.31	51	49.46
	GRG052.A0101.YC1.1	22310754	21869512	0	0	0	14595468	1952812	12642656	66.739	1.154	0.2366	0.9976	10.07	5.15	2.99	1.83	1.16	940	2.95727	12.5	0.079	0.014	0.1073	0.0129	58.72	58	49.26
GLN300	GRG097.A0101.IM1.1	16798578	16378919	0	0	0	3601328	2099146	1502182	21.988	2.397	0.0253	0.3505	2.04	0.32	0.07	0.02	0.01	1240	4.17394	165.3	0.0992	0.0235	0.1135	0.0204	52.79	50	53.19
	GRG097.A0101.TF1.1	19960557	19129773	0	0	0	2352461	453908	1898553	12.297	1.239	0.0327	0.2495	2.83	0.31	0.06	0.02	0.01	527	1.70185	52.03	0.1118	0.0239	0.1259	0.0198	54.07	52	48.76
	GRG097.A0101.YC1.1	21755937	21263645	0	0	0	11653881	4138267	7515614	54.807	1.551	0.1328	0.697	6.68	2.83	1.46	0.84	0.51	301	0.989619	7.45	0.0675	0.0143	0.0809	0.0121	55.42	53	48.1
GLN302	GRG073.A0101.IM1.1	18462491	17640813	0	0	0	7671379	2745179	4926200	43.487	1.557	0.0794	0.6441	4.83	1.4	0.54	0.25	0.14	3616	11.3184	142.69	0.1276	0.0266	0.1428	0.0247	50.56	48	52.91
	GRG073.A0101.TF1.1	21777785	20372437	0	0	0	6431101	1016634	5414467	31.568	1.188	0.0878	0.4344	6.6	1.44	0.42	0.14	0.05	1883	5.71797	65.12	0.1347	0.0265	0.1482	0.0238	50.9	48	49.87
	GRG073.A0101.YC1.1	22975810	22238574	0	0	0	14489738	2099525	12390213	65.156	1.169	0.2159	0.9719	9.18	4.68	2.71	1.65	1.04	811	2.38705	11.06	0.0927	0.0197	0.1139	0.02	54.67	53	50.48
GLN305	GRG053.A0101.IM1.1	24435484	24123227	0	0	0	5642860	2479467	3163393	23.392	1.784	0.0481	0.5459	2.62	0.98	0.31	0.15	0.09	1748	5.11274	106.24	0.0563	0.0182	0.1321	0.0144	47.75	51	54.33
	GRG053.A0101.SG1.1	14364646	14019742	0	0	0	201853	50943	150910	1.44	1.338	0.0023	0.0574	0.18	0.04	0	0	0	41	0.115819	51.16	0.0818	0.0242	0.1516	0.0153	47.08	51	44.76
	GRG053.A0101.TF1.1	29947684	29490965	0	0	0	7885085	2215841	5669244	26.737	1.391	0.088	0.4914	5.07	2.1	0.77	0.37	0.19	953	2.79063	31.71	0.0463	0.0164	0.1458	0.0145	48.71	51	50.88
	GRG053.A0101.YC1.1	20176745	19615845	0	0	0	10410455	1531282	8879173	53.072	1.172	0.1692	0.7895	8	3.81	2.01	1.13	0.67	412	1.35228	7.99	0.0869	0.015	0.1218	0.0143	59.79	60	50.51
GLN308	GRG054.B0101.IM1.1	21979121	21169768	0	0	0	13412043	1880902	11531141	63.355	1.163	0.2203	1.0731	8.45	4.63	2.99	1.94	1.26	6066	22.1508	100.63	0.0603	0.0162	0.0811	0.0147	59.93	61	54.82
	GRG054.B0101.SG1.1	6135502	5788312	0	0	0	643308	59119	584189	11.114	1.101	0.0104	0.112	1	0.02	0.01	0	0	290	0.917134	88.55	0.0837	0.0148	0.0953	0.0109	55.65	54	44.17
	GRG054.B0101.TF1.1	23686594	22662038	0	0	0	9614201	939011	8675190	42.424	1.108	0.1658	0.6418	10.97	3.18	1.23	0.53	0.25	3181	11.207	67.62	0.0728	0.0162	0.0922	0.0132	59.96	62	49.1
	GRG054.B0101.YC1.1	22359823	21815972	0	0	0	15267482	1779352	13488130	69.983	1.132	0.2678	1.0905	11.21	5.73	3.35	2.06	1.33	1077	3.61036	13.48	0.0521	0.0119	0.0734	0.0109	62.29	66	49.27
GLN309	GRG055.A0101.IM1.1	25024163	24025109	0	0	0	16572145	2808609	13763536	68.978	1.204	0.2576	1.2266	9.67	5.05	3.36	2.27	1.54	10588	38.0581	147.87	0.0636	0.0168	0.0817	0.0148	58.72	59	54.39
	GRG055.A0101.SG1.1	4747523	4398141	0	0	0	871382	93028	778354	19.813	1.12	0.0133	0.1297	1.27	0.03	0.01	0.01	0	490	1.53286	115.36	0.0866	0.0152	0.0965	0.0124	53.59	51	44.32
	GRG055.A0101.TF1.1	22123685	20978455	0	0	0	10877883	1073528	9804355	51.853	1.109	0.1809	0.6809	12.07	3.4	1.31	0.57	0.27	5190	17.6742	97.74	0.0764	0.0168	0.092	0.0138	57.9	58	48.89
	GRG055.A0101.YC1.1	22732547	22081436	0	0	0	16662614	2178483	14484131	75.46	1.15	0.2796	1.1755	11.43	5.71	3.4	2.14	1.42	1919	6.41729	22.96	0.0531	0.0121	0.0715	0.0106	60.56	62	49.64
GLN310B	GRG076.A0101.IM1.1	18069532	17621576	0	0	0	7405225	2611514	4793711	42.024	1.545	0.0905	0.9119	5	1.45	0.56	0.27	0.16	3212	11.8964	131.56	0.0857	0.0196	0.1099	0.018	59.23	60	52.36
	GRG076.A0101.TF1.1	20452616	19672484	0	0	0	5835379	995883	4839496	29.663	1.206	0.0939	0.4327	7.08	1.54	0.45	0.15	0.06	1177	4.23508	45.12	0.0832	0.019	0.1104	0.0166	60.87	63	48.85
	GRG076.A0101.YC1.1	15751832	15436062	0	0	0	9690030	1354516	8335514	62.775	1.162	0.1716	0.7891	8.34	3.76	1.97	1.12	0.67	392	1.40087	8.17	0.0533	0.0123	0.0896	0.0141	64.58	71	49.19
GLN311	GRG109.A0101.IM1.1	22212318	21274814	0	0	0	1162977	766133	396844	5.466	2.931	0.0056	0.3469	0.45	0.03	0.01	0.01	0	2385	7.88871	1415.96	0.0669	0.0198	0.0723	0.0156	44.37	42	54.8
	GRG109.A0101.TF1.1	23913691	22268984	0	0	0	659679	210112	449567	2.962	1.467	0.0066	0.1718	0.53	0.04	0.02	0.01	0.01	964	3.13549	478.37	0.0847	0.0204	0.0896	0.0169	45.85	43	50.04
	GRG109.A0101.YC1.1	24290688	23148308	0	0	0	6554723	3663067	2891656	28.316	2.267	0.0438	0.4574	2.7	0.85	0.35	0.16	0.08	616	2.03525	46.47	0.0348	0.0076	0.0394	0.0059	47.53	44	48.24
GLN317	GRG057.A0101.IM1.1	24780066	24579600	0	0	0	9727920	4386291	5341629	39.577	1.821	0.0818	0.682	4.15	1.83	0.7	0.34	0.19	3722	10.9144	133.49	0.0491	0.0164	0.1199	0.0134	48.06	51	54.24
	GRG057.A0101.SG1.1	12827308	12628934	0	0	0	499214	120845	378369	3.953	1.319	0.0057	0.0925	0.45	0.12	0	0	0	150	0.426097	74.23	0.0773	0.0209	0.1431	0.0135	47.62	51	44.26
	GRG057.A0101.TF1.1	27984432	27723560	0	0	0	11030337	2874276	8156061	39.787	1.352	0.1271	0.6096	6.94	3.04	1.22	0.62	0.33	1718	5.02058	39.51	0.0421	0.0149	0.1335	0.0139	48.9	51	50.51
	GRG057.A0101.YC1.1	19658663	19338547	0	0	0	11903544	1852925	10050619	61.553	1.184	0.1952	0.8704	8.97	4.39	2.38	1.35	0.81	628	2.07774	10.65	0.0786	0.0144	0.1142	0.014	60.93	62	50.53
GLN319	GRG078.A0101.IM1.1	21957958	21275611	0	0	0	12120505	2796594	9323911	56.969	1.3	0.1553	1.759	7.1	2.48	1.17	0.61	0.35	4849	15.4755	99.68	0.1269	0.0227	0.1417	0.0199	52.27	50	52.15
	GRG078.A0101.TF1.1	22594215	21505186	0	0	0	9605952	1269571	8336381	44.668	1.152	0.1386	0.6392	9.76	2.41	0.84	0.33	0.14	2211	6.6581	48.06	0.1281	0.0221	0.1414	0.0186	52.16	50	48.65
	GRG078.A0101.YC1.1	23845766	23285075	0	0	0	16515482	1566989	14948493	70.927	1.105	0.2666	1.1561	10.65	5.52	3.36	2.14	1.41	884	2.71966	10.2	0.0891	0.0162	0.1104	0.0151	55.96	54	49.76
GLN320	GRG079.A0101.IM1.1	18427285	17818392	0	0	0	11212177	3476469	7735708	62.925	1.449	0.1326	1.1977	6.87	2.23	0.98	0.48	0.27	5897	19.4558	146.84	0.1135	0.0233	0.1317	0.0212	53.78	52	51.97
	GRG079.A0101.TF1.1	14338600	13633494	0	0	0	6889139	775447	6113692	50.531	1.127	0.1068	0.4736	7.97	1.72	0.53	0.19	0.08	2018	6.39242	59.86	0.1168	0.0233	0.1359	0.0208	54.82	53	48.4
	GRG079.A0101.YC1.1	20249854	19597134	0	0	0	14612685	1381291	13231394	74.565	1.104	0.2415	1.0356	10.3	5.01	2.95	1.85	1.21	1066	3.18245	13.18	0.0784	0.016	0.1031	0.0157	57.27	56	49.11
GLN321	GRG058.A0101.IM1.1	26085926	25131783	0	0	0	18207515	2921094	15286421	72.448	1.191	0.2596	1.2313	9.49	5	3.39	2.34	1.62	16494	54.1168	208.71	0.0921	0.0222	0.1067	0.0196	53.28	51	54.52
	GRG058.A0101.SG1.1	5952037	5467573	0	0	0	1087136	101841	985295	19.883	1.103	0.0146	0.1367	1.39	0.03	0.01	0.01	0	992	2.72907	187.67	0.1266	0.0217	0.1318	0.0191	46.35	43	44.81
	GRG058.A0101.TF1.1	11656865	10954925	0	0	0	5913944	478341	5435603	53.984	1.088	0.0867	0.4068	6.64	1.35	0.39	0.13	0.05	4450	13.5102	155.94	0.1138	0.0234	0.1224	0.0203	50.05	47	49.99
	GRG058.A0101.YC1.1	19921103	19284306	0	0	0	15074760	1628731	13446029	78.171	1.121	0.2268	0.9886	10.04	4.83	2.73	1.63	1.02	2751	8.29006	36.56	0.0801	0.0167	0.092	0.0147	52.92	51	50.47
GLN322	GRG059.A0101.IM1.1	16845088	16672344	0	0	0	6106351	2776051	3330300	36.626	1.834	0.0513	0.5418	2.84	1.02	0.32	0.16	0.09	2281	6.78991	132.52	0.042	0.0147	0.1023	0.0132	48.3	51	54.21
	GRG059.A0101.SG1.1	13570816	13330209	0	0	0	398550	87893	310657	2.99	1.283	0.0047	0.0821	0.38	0.09	0	0	0	115	0.329109	69.35	0.0617	0.0176	0.1192	0.0126	47.94	51	45
	GRG059.A0101.TF1.1	24209030	23947117	0	0	0	8989465	2192145	6797320	37.539	1.323	0.1067	0.5246	6.34	2.43	0.91	0.43	0.22	1513	4.49961	42.18	0.0312	0.0119	0.111	0.0134	49.25	51	50.32
	GRG059.A0101.YC1.1	18499017	18110112	0	0	0	10868128	1919372	8948756	60.011	1.214	0.1814	0.8153	8.71	4.08	2.12	1.18	0.69	529	1.90319	10.49	0.0592	0.0128	0.0963	0.0138	63.61	69	50.14
