# Supplementary material for: Extensive pedigrees reveal the social organization of a Neolithic community
Source: Nature. 2023 Jul 26;620(7974):600–6. doi: 10.1038/s41586-023-06350-8 (PMC10432279; doi:10.1038/s41586-023-06350-8)
Supplement: Supplementary file 4 — Supplementary Tables 1–25. [file 41586_2023_6350_MOESM4_ESM.zip › Supp_tables_zip/Supplementary_table_13_Report_eager_HLA.xlsx]

## Sheet: Ext_data_13_Report_eager_IM
Arch ID	Sample Name	# of Raw Reads prior Clip & Merge (C&M)	# reads after C&M prior mapping	# of Merged Reads	% Merged Reads	# reads not attempted to map	# mapped reads prior RMDup	# of Duplicates removed	Mapped Reads after RMDup	Endogenous DNA (%)	Cluster Factor	Mean Coverage	std. dev. Coverage	Coverage >= 1X in %	Coverage >= 2X in %	Coverage >= 3X in %	Coverage >= 4X in %	Coverage >= 5X in %	# of reads on mitochondrium	AVG Coverage on mitochondrium	MT/NUC Ratio	DMG 1st Base 3'	DMG 2nd Base 3'	DMG 1st Base 5'	DMG 2nd Base 5'	average fragment length	median fragment length	GC content in %
GLN201	GRG001.A0101.IM1.1	25525610	15291986	9505242	62.158	5786446	11602787	5268910	6333877	75.875	1.832	0.1097	1.2799	5.8	1.56	0.58	0.27	0.16	0	0	0	0.0811	0.0133	0.1084	0.016	54.36	51	51.43
GLN202	GRG002.A0101.IM1.1	20152318	11535631	8056358	69.839	3479140	8947238	3699617	5247621	77.562	1.705	0.0874	1.2601	4.66	1.03	0.35	0.17	0.11	0	0	0	0.1012	0.0144	0.1188	0.0153	52.27	51	51.64
GLN204	GRG003.B0101.IM1.1	21522538	13846376	7152730	51.658	6693372	10079399	5826208	4253191	72.794	2.37	0.0738	1.1276	3.92	0.78	0.25	0.13	0.1	0	0	0	0.0745	0.0133	0.1054	0.0169	54.46	51	51.41
GLN206	GRG004.A0101.IM1.1	25780149	24450131	0	0	0	17453326	3440765	14012561	71.383	1.246	0.2602	1.1584	9.97	5.06	3.39	2.3	1.56	10226	38.7223	148.96	0.0733	0.02	0.092	0.0183	57.48	57	54.11
GLN207A	GRG005.B0101.IM1.1	21009632	20227210	0	0	0	13456319	2108779	11347540	66.526	1.186	0.2077	0.9665	8.22	4.37	2.81	1.82	1.18	4066	14.3208	68.96	0.0876	0.0194	0.1115	0.0175	56.67	56	54.66
GLN207B	GRG006.B0101.IM1.1	25457372	24504673	0	0	0	15081077	3928211	11152866	61.544	1.352	0.2003	0.8957	7.95	4.5	2.86	1.8	1.13	3205	10.9273	54.57	0.0706	0.0172	0.0876	0.015	55.6	54	54.96
GLN208	GRG007.A0101.IM1.1	15171178	13864000	0	0	0	8129404	1222885	6906519	58.637	1.177	0.1227	0.6252	5.97	2.91	1.55	0.83	0.45	2978	10.1869	83.04	0.0603	0.0178	0.0736	0.0157	55.01	53	55.63
GLN209	GRG061.A0101.IM1.1	23506050	21568901	0	0	0	16197482	2515296	13682186	75.096	1.184	0.2297	1.0562	9.05	4.48	2.96	2	1.35	5462	17.4906	76.19	0.0848	0.0183	0.0984	0.0157	51.96	49	54.58
GLN210	GRG008.A0101.IM1.1	15823330	9878919	5525120	55.928	4353596	5109233	3412464	1696769	51.719	3.011	0.029	0.4467	1.79	0.28	0.1	0.07	0.06	0	0	0	0.0764	0.0124	0.0966	0.0142	53.55	51	52.13
GLN211A	GRG009.B0101.IM1.1	21906378	20438503	0	0	0	12134288	2416551	9717737	59.37	1.249	0.1736	0.8293	7.12	3.92	2.41	1.49	0.92	3228	10.9934	63.34	0.0601	0.0169	0.0759	0.015	55.31	53	55.5
GLN211B	GRG010.A0101.IM1.1	20800537	18467757	0	0	0	10963613	1679092	9284521	59.366	1.181	0.1737	0.8362	7.02	3.99	2.44	1.5	0.91	3875	14.2414	82.02	0.0694	0.0193	0.0907	0.0181	57.92	57	55.44
GLN212	GRG011.A0101.IM1.1	15784022	9249339	6051167	65.423	3198090	5662533	3295429	2367104	61.221	2.392	0.0395	0.5573	2.44	0.43	0.14	0.08	0.07	0	0	0	0.1028	0.0143	0.1214	0.0154	52.29	51	52.53
GLN213	GRG012.A0101.IM1.1	22916091	21881714	0	0	0	11336225	3421364	7914861	51.807	1.432	0.1271	0.6623	5.72	2.99	1.71	0.99	0.57	1271	3.91937	30.85	0.0825	0.0161	0.0934	0.0143	49.7	47	55.94
GLN214	GRG013.A0101.IM1.1	25366576	16181302	8517006	52.635	7664054	7580303	5582698	1997605	46.846	3.795	0.0343	0.5019	2.13	0.37	0.13	0.08	0.07	0	0	0	0.0706	0.0112	0.0943	0.0133	53.89	51	52.24
GLN215A	GRG014.A0101.IM1.1	22332549	20985127	0	0	0	15341348	2887797	12453551	73.106	1.232	0.2299	1.0129	9.84	4.6	2.91	1.87	1.2	7554	27.3284	118.97	0.0801	0.0193	0.098	0.0165	57.14	57	53.71
GLN215B	GRG015.A0202.IM1.1	28551754	18460472	9519414	51.566	8940694	15254626	8613834	6640792	82.634	2.297	0.1153	1.5732	6.11	1.36	0.46	0.21	0.13	0	0	0	0.0731	0.0111	0.0983	0.0132	54.46	51	51.04
GLN216	GRG081.A0101.IM1.1	23057318	22276564	0	0	0	8764477	4881088	3883389	39.344	2.257	0.0677	0.404	4.64	1.27	0.43	0.17	0.08	3237	11.0346	163.19	0.1105	0.0225	0.1293	0.0194	53.95	52	52.67
GLN219	GRG082.A0101.IM1.1	21193220	19230162	0	0	0	341662	254891	86771	1.777	3.938	0.0014	0.1454	0.09	0.01	0	0	0	11984	44.9682	39151.6	0.0479	0.0226	0.0491	0.0138	49.55	45	55.63
GLN220	GRG016.A0102.IM1.1	24460266	15405067	8655154	56.184	6749770	8524316	5144425	3379891	55.334	2.522	0.058	0.6925	3.52	0.72	0.24	0.12	0.09	0	0	0	0.077	0.0126	0.098	0.0141	53.85	51	52.07
GLN221A	GRG083.A0101.IM1.1	19811367	18660360	0	0	0	166525	104872	61653	0.892	2.701	0.0009	0.0827	0.07	0	0	0	0	307	1.10634	1186.47	0.0578	0.0324	0.0573	0.0256	47.09	43	57.75
GLN221B	GRG017.A0101.IM1.1	24001245	22945427	0	0	0	9838355	3109548	6728807	42.877	1.462	0.1208	0.6203	5.7	2.94	1.59	0.86	0.46	858	2.99396	24.78	0.0693	0.0165	0.0888	0.0152	55.59	54	55.92
GLN223	GRG018.A0102.IM1.1	23227908	13686283	8931148	65.256	4754950	3474903	2521415	953488	25.39	3.644	0.0164	0.3417	1.3	0.17	0.05	0.02	0.02	0	0	0	0.0742	0.0141	0.0993	0.0157	53.94	51	53.96
GLN224	GRG084.A0101.IM1.1	17783315	17115544	0	0	0	963594	416583	547011	5.63	1.762	0.0085	0.1451	0.72	0.07	0.02	0.01	0.01	346	1.01714	119.52	0.1227	0.0215	0.1301	0.0188	48.19	46	52.91
GLN225	GRG019.A0102.IM1.1	25305350	15740945	9255226	58.797	6485364	8513903	4259752	4254151	54.088	2.001	0.0756	0.8006	4.39	1.09	0.38	0.18	0.12	0	0	0	0.0768	0.012	0.1026	0.014	55.74	51	51.77
GLN226	GRG020.A0101.IM1.1	22567355	21647093	0	0	0	11453929	2659088	8794841	52.912	1.302	0.1628	0.7649	6.96	3.89	2.29	1.34	0.77	3446	11.9842	73.63	0.0629	0.0179	0.0813	0.0166	57.32	56	55.14
GLN227	GRG021.A0102.IM1.1	30829148	19054005	11039959	57.94	8013784	8514236	6029485	2484751	44.685	3.427	0.0424	0.557	2.6	0.52	0.17	0.1	0.08	0	0	0	0.0702	0.012	0.0931	0.0141	53.48	51	52.6
GLN229	GRG022.A0102.IM1.1	22349602	13252583	8170874	61.655	5081530	7889794	4810620	3079174	59.534	2.562	0.0532	0.7745	2.99	0.62	0.2	0.11	0.08	0	0	0	0.0799	0.0128	0.1035	0.0148	54.24	51	52.52
GLN230	GRG099.A0101.IM1.1	17041756	15713888	0	0	0	473572	356304	117268	3.014	4.038	0.0016	0.1173	0.08	0.02	0.01	0.01	0.01	61	0.167904	107.44	0.0248	0.0186	0.02	0.0105	41.26	39	55.75
GLN231A	GRG023.A0102.IM1.1	21288972	12299458	8352058	67.906	3947072	1849903	1170471	679432	15.041	2.723	0.0113	0.3496	0.87	0.11	0.04	0.02	0.01	0	0	0	0.096	0.0183	0.1155	0.0186	52.03	51	54.31
GLN232B	GRG024.A0101.IM1.1	16429356	15381462	0	0	0	5109959	2022450	3087509	33.222	1.655	0.0505	0.3415	3.2	1.12	0.43	0.17	0.07	369	1.22385	24.26	0.0582	0.0141	0.0714	0.013	50.59	47	56.49
GLN232C	GRG025.A0102.IM1.1	21388546	12348338	8545015	69.2	3802972	6591410	3993056	2598354	53.379	2.537	0.0425	0.439	2.88	0.56	0.18	0.1	0.07	0	0	0	0.11	0.0161	0.1242	0.017	51.27	50	52.16
GLN233(depositfromfauna->?)	GRG100.A0101.IM1.1	18800918	18082431	0	0	0	150111	113055	37056	0.83	4.051	0.0005	0.0715	0.03	0	0	0	0	28	0.0977729	184.82	0.0306	0.0239	0.028	0.0182	44.21	41	58.73
GLN235	GRG085.A0101.IM1.1	17927340	17170574	0	0	0	8730742	3515667	5215075	50.847	1.674	0.0902	0.7061	5.3	1.53	0.6	0.28	0.16	2534	8.37413	92.93	0.0868	0.0185	0.0975	0.0153	53.52	51	52.34
GLN236A	GRG086.A0101.IM1.1	20945317	19892146	0	0	0	12599352	1698758	10900594	63.338	1.156	0.1933	0.9405	7.33	4.14	2.68	1.75	1.14	3528	11.7927	61.03	0.0773	0.0185	0.0951	0.0162	54.89	53	55.73
GLN236B	GRG087.A0101.IM1.1	20474841	19825624	0	0	0	13361406	4585984	8775422	67.395	1.523	0.1578	1.3459	8.04	2.63	1.19	0.59	0.33	9062	32.3485	205.18	0.0869	0.0211	0.1015	0.0185	55.68	54	51.84
GLN237A	GRG088.A0101.IM1.1	20380023	19764712	0	0	0	4893840	2634455	2259385	24.76	2.166	0.0396	0.2963	2.97	0.61	0.17	0.07	0.04	1931	6.65321	168.21	0.1115	0.0214	0.1337	0.0182	54.24	52	53.1
GLN241	GRG026.A0102.IM1.1	21104192	12254593	8476093	69.167	3778124	5502006	3145078	2356928	44.898	2.334	0.0411	0.3764	2.9	0.59	0.18	0.09	0.06	0	0	0	0.0936	0.0151	0.1147	0.0163	54.73	51	52.24
GLN242	GRG089.A0101.IM1.1	20128723	19379748	0	0	0	3518480	1398792	2119688	18.155	1.66	0.0331	0.2865	2.47	0.47	0.14	0.06	0.04	1526	4.74929	143.46	0.122	0.0193	0.1292	0.0164	48.39	46	53.6
GLN243A	GRG027.A0102.IM1.1	24659964	14214339	9933725	69.885	4280252	9077115	4638664	4438451	63.859	2.045	0.0761	1.0767	4	0.96	0.34	0.17	0.11	0	0	0	0.1038	0.0143	0.1259	0.0155	53.78	51	52.27
GLN243B	GRG028.A0102.IM1.1	18657084	10523712	7714678	73.308	2808862	4526876	2151430	2375446	43.016	1.906	0.0385	0.463	2.54	0.51	0.17	0.09	0.07	0	0	0	0.127	0.0173	0.1391	0.0178	50.9	50	53.38
GLN244	GRG090.A0101.IM1.1	20660018	19221516	0	0	0	9407061	4449209	4957852	48.94	1.897	0.0899	0.7833	5.14	1.48	0.56	0.26	0.15	4316	15.5075	172.75	0.0842	0.0203	0.0987	0.0179	56.1	55	52.06
GLN245A	GRG029.A0102.IM1.1	18938486	11248982	7302991	64.921	3945822	7101331	3591362	3509969	63.129	2.023	0.0609	0.7798	3.54	0.76	0.25	0.13	0.09	0	0	0	0.0795	0.0129	0.1028	0.0148	54.41	51	52.37
GLN245B	GRG030.A0102.IM1.1	19988524	11436041	8115367	70.963	3320448	8503493	3622487	4881006	74.357	1.742	0.0829	1.1387	4.52	1.03	0.35	0.17	0.11	0	0	0	0.1045	0.0153	0.1237	0.0161	53.27	51	52.31
GLN246	GRG031.A0102.IM1.1	19985322	11706922	7806680	66.684	3900040	7701817	3167875	4533942	65.789	1.699	0.0789	0.8144	4.65	1.16	0.4	0.18	0.12	0	0	0	0.0826	0.0122	0.1073	0.0135	54.58	51	52.51
GLN248	GRG032.A0102.IM1.1	24653360	14971518	9227017	61.63	5744258	9807846	6183063	3624783	65.51	2.706	0.0637	0.5902	4.09	0.91	0.3	0.14	0.09	0	0	0	0.0864	0.0136	0.1137	0.0158	55.1	51	51.95
GLN249	GRG033.A0102.IM1.1	24180162	14411426	9289435	64.459	5121614	4640456	2767605	1872851	32.2	2.478	0.0302	0.3209	2.2	0.41	0.13	0.07	0.05	0	0	0	0.1157	0.0158	0.1275	0.0165	50.63	49	53.56
GLN250	GRG063.A0101.IM1.1	18440710	17582180	0	0	0	11238330	1884322	9354008	63.919	1.201	0.1675	0.8078	7.06	3.76	2.28	1.4	0.86	3605	12.3823	73.95	0.0734	0.0188	0.091	0.0165	55.44	54	55.46
GLN253	GRG091.A0101.IM1.1	18943170	18367657	0	0	0	8030160	3996334	4033826	43.719	1.991	0.0748	0.5126	4.71	1.36	0.5	0.22	0.12	2953	10.5607	141.38	0.0842	0.0193	0.103	0.0165	57.37	57	53.26
GLN255	GRG034.A0101.IM1.1	24133400	13650343	9860520	72.236	3789478	8008078	4078697	3929381	58.666	2.038	0.0651	0.8851	3.59	0.86	0.3	0.15	0.1	0	0	0	0.1179	0.0167	0.1364	0.018	51.99	51	52.67
GLN256	GRG035.A0101.IM1.1	22887694	12589820	9766744	77.577	2822934	6102233	2232818	3869415	48.47	1.577	0.0657	0.6843	3.89	1	0.35	0.17	0.11	0	0	0	0.1211	0.0168	0.1391	0.0174	53.25	51	52.85
GLN257	GRG064.A0101.IM1.1	16577309	16053851	0	0	0	9976080	1290915	8685165	62.141	1.149	0.1639	0.7854	7.28	3.76	2.18	1.26	0.72	3464	12.5806	76.78	0.0738	0.0195	0.098	0.0181	58.42	58	54.97
GLN258	GRG036.A0101.IM1.1	24866070	13977988	10443255	74.712	3534362	6508698	3490698	3018000	46.564	2.157	0.054	0.4563	3.59	0.85	0.28	0.13	0.08	0	0	0	0.0532	0.0137	0.0686	0.0154	56.14	52	52.95
GLN260	GRG037.A0101.IM1.1	20945552	11472981	8795939	76.667	2676912	6518453	2377555	4140898	56.816	1.574	0.0708	0.8246	4.02	1.02	0.36	0.17	0.11	0	0	0	0.1031	0.0153	0.1252	0.017	53.65	51	52.39
GLN261	GRG065.A0101.IM1.1	23328377	22659375	0	0	0	14815019	2144267	12670752	65.381	1.169	0.2323	1.0747	8.37	4.79	3.22	2.18	1.47	3861	13.3982	57.69	0.0847	0.0203	0.1089	0.0183	56.76	55	54.99
GLN262	GRG066.A0101.IM1.1	25759705	24931551	0	0	0	16083742	2504464	13579278	64.512	1.184	0.256	1.1541	9.04	5.2	3.55	2.42	1.65	6637	24.4235	95.45	0.0669	0.0185	0.0879	0.017	58.36	58	54.79
GLN263	GRG067.A0101.IM1.1	22810743	21246688	0	0	0	13186566	1915446	11271120	62.064	1.17	0.2169	1.0061	7.94	4.7	3.08	2.02	1.32	3287	11.96	55.16	0.0752	0.02	0.1031	0.0188	59.57	60	54.8
GLN264	GRG092.A0101.IM1.1	18030403	17186669	0	0	0	174267	122318	51949	1.014	3.355	0.0008	0.1087	0.03	0.01	0	0	0	3455	12.3229	17995.6	0.0587	0.0298	0.0436	0.0192	44.7	40	61.07
GLN265	GRG068.A0101.IM1.1	21126075	20448824	0	0	0	14172563	2158490	12014073	69.307	1.18	0.2076	0.9486	8.32	4.36	2.81	1.83	1.19	4924	16.2167	78.14	0.0989	0.0207	0.1169	0.0184	53.5	51	54.48
GLN266	GRG107.A0101.IM1.1	19014231	18360138	0	0	0	9227032	3936928	5290104	50.256	1.744	0.0887	0.5948	5.48	1.58	0.61	0.28	0.15	4578	15.2293	171.83	0.1179	0.0215	0.1319	0.0185	51.91	50	52.5
GLN267	GRG038.A0101.IM1.1	24060735	23004521	0	0	0	13244939	3556383	9688556	57.575	1.367	0.1719	0.7937	7.24	4.03	2.43	1.45	0.86	3932	13.5659	78.96	0.0699	0.0171	0.0863	0.015	54.92	53	55.07
GLN268A	GRG039.A0101.IM1.1	17225991	16031677	0	0	0	9747468	1332251	8415217	60.801	1.158	0.1458	0.7311	6.4	3.36	1.97	1.16	0.68	3530	11.8258	81.14	0.0627	0.0157	0.0744	0.0132	53.64	51	55.97
GLN268B	GRG103.A0101.IM1.1	18521391	17447612	0	0	0	290485	190308	100177	1.665	2.9	0.0016	0.138	0.12	0	0	0	0	12670	47.4227	35153.4	0.0772	0.0226	0.0833	0.0163	49.52	46	53.35
GLN269	GRG069.A0101.IM1.1	18143189	17119050	0	0	0	13196630	1440691	11755939	77.087	1.123	0.201	0.9653	8.79	3.94	2.46	1.57	1.02	5282	17.1819	85.51	0.075	0.0179	0.087	0.0148	52.94	51	54.6
GLN270B	GRG102.A0101.IM1.1	21413169	20708696	0	0	0	446086	287898	158188	2.154	2.82	0.0024	0.1324	0.16	0.02	0.01	0.01	0.01	116	0.391213	163.79	0.0461	0.0222	0.0476	0.0159	46.77	43	55.43
GLN271	GRG093.A0101.IM1.1	17169008	16545151	0	0	0	222648	150878	71770	1.346	3.102	0.001	0.0965	0.05	0.01	0.01	0	0	66	0.219506	224.56	0.0267	0.0196	0.0229	0.0131	42.19	40	56.21
GLN275	GRG094.A0101.IM1.1	17005046	16557021	0	0	0	11295977	4185224	7110753	68.225	1.589	0.1212	0.7616	6.88	2.27	1	0.48	0.26	5755	19.0522	157.33	0.1225	0.0238	0.1377	0.0202	52.77	51	52.3
GLN276	GRG041.A0101.IM1.1	21240702	11336331	9130103	80.538	2206142	6888827	1984107	4904720	60.768	1.405	0.083	1.1464	4.3	1.17	0.42	0.2	0.12	0	0	0	0.1087	0.0161	0.1279	0.0165	53.11	51	53.29
GLN277	GRG070.A0101.IM1.1	19461816	18936684	0	0	0	7440890	3832371	3608519	39.294	2.062	0.0668	0.4811	4.41	1.1	0.38	0.17	0.1	3659	13.1861	197.49	0.0833	0.0204	0.0996	0.0184	57.34	57	52.06
GLN279	GRG042.A0101.IM1.1	24675173	22858703	0	0	0	8202834	3783156	4419678	35.885	1.856	0.0627	0.4192	3.4	1.45	0.71	0.36	0.18	601	1.66123	26.48	0.0437	0.0094	0.0466	0.0087	43.95	41	56.55
GLN280	GRG043.A0101.IM1.1	21496726	12206700	8556044	70.093	3650470	9671319	2695805	6975514	79.23	1.386	0.1229	1.6064	6.25	1.67	0.62	0.28	0.17	0	0	0	0.0849	0.0142	0.111	0.0152	55.27	51	51.81
GLN282	GRG095.A0101.IM1.1	20220894	19639672	0	0	0	7964611	3285747	4678864	40.554	1.702	0.08	0.6028	4.79	1.43	0.55	0.25	0.14	4908	16.3339	204.4	0.0948	0.0191	0.1069	0.016	52.93	51	52.98
GLN284	GRG071.A0101.IM1.1	20568024	19787262	0	0	0	11396034	4408982	6987052	57.593	1.631	0.1161	0.9455	6.35	1.99	0.84	0.4	0.22	6785	22.1718	191.17	0.1183	0.0253	0.1308	0.0227	51.44	49	52.32
GLN285A	GRG045.B0101.IM1.1	26322453	25266067	0	0	0	16106046	3006416	13099630	63.746	1.23	0.2418	1.0997	8.78	4.88	3.29	2.25	1.53	4513	16.0842	66.55	0.0791	0.0192	0.1009	0.0174	57.13	56	55.22
GLN285B	GRG046.A0101.IM1.1	20789448	11814172	8420875	71.278	3393222	4770238	1853971	2916267	40.377	1.636	0.0506	0.6536	3.03	0.66	0.22	0.11	0.08	0	0	0	0.0876	0.0158	0.1165	0.0188	54.47	51	52.95
GLN287	GRG047.A0101.IM1.1	22095654	13328660	8330288	62.499	4998172	3198773	1576607	1622166	23.999	1.972	0.0282	0.2894	2.09	0.36	0.11	0.06	0.04	0	0	0	0.0853	0.0136	0.1062	0.015	54.59	51	53.25
GLN288	GRG048.A0101.IM1.1	24892828	24010473	0	0	0	15069780	3053744	12016036	62.763	1.254	0.2195	1.0148	7.99	4.62	3.08	2.07	1.39	6053	21.7049	98.91	0.0691	0.0171	0.0864	0.0147	56.56	55	55.78
GLN289B	GRG049.A0101.IM1.1	32921510	19569526	12645057	64.616	6924324	449317	227459	221858	2.296	2.025	0.0036	0.3158	0.28	0.02	0.01	0	0	0	0	0	0.0909	0.0254	0.0982	0.0229	51.18	50	55.23
GLN291	GRG096.A0101.IM1.1	21294349	20723198	0	0	0	13004010	5769026	7234984	62.751	1.797	0.1298	0.7998	7.03	2.55	1.17	0.57	0.31	4928	17.2047	132.65	0.0915	0.0189	0.1072	0.0152	55.53	54	53.09
GLN292	GRG106.A0101.IM1.1	19383850	18414326	0	0	0	217669	148748	68921	1.182	3.158	0.0011	0.0986	0.08	0	0	0	0	5694	21.421	21111.2	0.0664	0.0292	0.063	0.0205	50.71	47	56.49
GLN294	GRG050.A0101.IM1.1	23141184	13456465	9128911	67.84	4327386	2692044	1281841	1410203	20.006	1.909	0.0243	0.3922	1.71	0.29	0.1	0.06	0.05	0	0	0	0.098	0.0145	0.1206	0.0157	54.16	51	53.84
GLN295	GRG104.A0101.IM1.1	19467053	18952979	0	0	0	216440	135937	80503	1.142	2.689	0.0011	0.1092	0.05	0.02	0.01	0.01	0	21	0.0686221	60.37	0.0221	0.0181	0.0148	0.0153	43.7	41	55.67
GLN298	GRG051.B0101.IM1.1	23398122	22312540	0	0	0	13938033	3185346	10752687	62.467	1.296	0.1908	0.8977	7.41	4.21	2.69	1.73	1.11	3518	12.2654	64.3	0.096	0.0195	0.1194	0.0174	54.94	53	55.47
GLN299	GRG052.A0101.IM1.1	23778742	13482321	9795261	72.653	3686940	5999478	2406655	3592823	44.499	1.67	0.0608	0.6418	3.71	0.9	0.31	0.15	0.1	0	0	0	0.1096	0.0159	0.129	0.0168	53.05	51	52.53
GLN300	GRG097.A0101.IM1.1	16798578	16378919	0	0	0	3589530	2140710	1448820	21.916	2.478	0.0247	0.2119	2.05	0.3	0.06	0.02	0.01	1203	4.08112	165.09	0.1008	0.0237	0.1145	0.0203	52.87	51	53.16
GLN301	GRG108.A0101.IM1.1	19039058	18329855	0	0	0	7044015	5088432	1955583	38.429	3.602	0.0343	0.241	2.89	0.4	0.07	0.02	0.01	2256	7.90971	231.21	0.06	0.0169	0.0683	0.0142	54.22	52	51.49
GLN302	GRG073.A0101.IM1.1	18462491	17640813	0	0	0	7629271	2925771	4703500	43.248	1.622	0.0771	0.5368	4.83	1.38	0.53	0.24	0.13	3270	10.432	135.42	0.1278	0.0267	0.1419	0.0247	50.74	48	53.02
GLN305	GRG053.A0101.IM1.1	24435484	13739985	10076601	73.338	3663212	3107155	1178768	1928387	22.614	1.611	0.0332	0.4406	2.15	0.42	0.14	0.08	0.06	0	0	0	0.1223	0.017	0.1448	0.0178	54.02	51	53.67
GLN306	GRG074.A0101.IM1.1	16866769	15932847	0	0	0	2347254	1085108	1262146	14.732	1.86	0.0207	0.2019	1.68	0.24	0.06	0.03	0.02	1685	5.59255	270.08	0.0915	0.0181	0.1	0.0159	50.86	48	53.52
GLN307	GRG075.A0101.IM1.1	20296509	19679418	0	0	0	3875203	1999860	1875343	19.692	2.066	0.034	0.333	2.41	0.43	0.14	0.08	0.06	1680	5.82196	171.45	0.0738	0.0175	0.0854	0.0151	56.11	55	52.21
GLN308	GRG054.B0101.IM1.1	21979121	21169768	0	0	0	13372996	2161035	11211961	63.17	1.193	0.218	1.0065	8.51	4.65	2.98	1.92	1.23	5067	19.1873	88.06	0.06	0.0164	0.0811	0.0148	60.19	61	54.8
GLN309	GRG055.A0101.IM1.1	25024163	24025109	0	0	0	16511912	3205930	13305982	68.728	1.241	0.2537	1.1411	9.71	5.06	3.35	2.25	1.5	8056	30.6784	120.99	0.0636	0.017	0.0818	0.0149	59.03	60	54.37
GLN310B	GRG076.A0101.IM1.1	18069532	17621576	0	0	0	7370600	2825356	4545244	41.827	1.622	0.0876	0.7692	5.01	1.44	0.55	0.26	0.15	2939	11.0463	126.24	0.0851	0.0196	0.1098	0.0179	59.64	60	52.4
GLN311	GRG109.A0101.IM1.1	22212318	21274814	0	0	0	1159780	796412	363368	5.451	3.192	0.0052	0.1215	0.45	0.03	0.01	0.01	0	2171	7.29845	1403.48	0.0712	0.02	0.0755	0.0161	44.63	42	53.98
GLN312	GRG110.A0101.IM1.1	22015788	20983290	0	0	0	282734	186101	96633	1.347	2.926	0.0014	0.1034	0.07	0.02	0.01	0.01	0	897	3.12668	2304.41	0.0254	0.0168	0.0218	0.0114	43.98	40	55.36
GLN313	GRG056.A0101.IM1.1	18840888	11232181	7213703	64.224	4018398	2693826	1380303	1313523	23.983	2.051	0.0234	0.2925	1.65	0.26	0.09	0.06	0.05	0	0	0	0.0761	0.0132	0.1061	0.0157	55.94	51	53.14
GLN314	GRG105.A0101.IM1.1	19229230	18519658	0	0	0	185808	106887	78921	1.003	2.354	0.0012	0.1035	0.08	0.01	0	0	0	582	1.85998	1582.65	0.0593	0.0333	0.0536	0.0219	46.46	43	56.92
GLN315	GRG077.A0101.IM1.1	21521972	20641441	0	0	0	10491665	4485862	6005803	50.828	1.747	0.1068	0.6957	6.08	2.05	0.88	0.41	0.23	3828	13.3087	124.65	0.1127	0.0221	0.135	0.0202	55.07	54	53.15
GLN317	GRG057.A0101.IM1.1	24780066	13928188	10455713	75.069	3472334	5493566	2211835	3281731	39.442	1.674	0.0575	0.5638	3.57	0.92	0.31	0.15	0.09	0	0	0	0.1076	0.0153	0.1323	0.0165	54.98	51	53.56
GLN318	GRG098.A0101.IM1.1	14409332	14087462	0	0	0	206953	135503	71450	1.469	2.896	0.0011	0.0853	0.08	0.01	0	0	0	47	0.158368	145.86	0.0521	0.0263	0.047	0.0173	47.06	44	56.29
GLN319	GRG078.A0101.IM1.1	21957958	21275611	0	0	0	12033708	3722720	8310988	56.561	1.448	0.1423	1.223	7.1	2.45	1.15	0.58	0.33	4246	13.8573	97.41	0.1241	0.0229	0.1394	0.0193	53.02	51	52.26
GLN320	GRG079.A0101.IM1.1	18427285	17818392	0	0	0	11145574	3947416	7198158	62.551	1.548	0.1261	0.9582	6.88	2.21	0.96	0.46	0.26	5018	16.9983	134.86	0.1123	0.0235	0.1305	0.0208	54.25	52	52.08
GLN321	GRG058.A0101.IM1.1	26085926	25131783	0	0	0	18150398	3518288	14632110	72.221	1.24	0.2534	1.1215	9.54	5.01	3.37	2.3	1.57	10711	38.0863	150.43	0.0928	0.0225	0.107	0.0197	53.61	52	54.48
GLN322	GRG059.A0101.IM1.1	16845088	9830254	6672472	67.877	3157630	3670622	1534725	2135897	37.34	1.719	0.0377	0.4626	2.44	0.47	0.15	0.09	0.07	0	0	0	0.0826	0.0136	0.1115	0.016	55.41	51	53.5
GLN325	GRG080.A0101.IM1.1	17387242	16859417	0	0	0	11282560	4647021	6635539	66.921	1.7	0.1166	0.8001	6.83	2.04	0.84	0.39	0.21	6424	22.1166	189.84	0.0998	0.0197	0.1155	0.0169	54.41	53	52.33
GLN326	GRG060.B0101.IM1.1	14189662	13436617	0	0	0	8498112	1290846	7207266	63.246	1.179	0.1266	0.6445	6.07	2.95	1.61	0.89	0.49	3201	10.9756	86.76	0.0763	0.0185	0.0955	0.016	54.36	52	55.71
