# Supplementary material for: Extensive pedigrees reveal the social organization of a Neolithic community
Source: Nature. 2023 Jul 26;620(7974):600–6. doi: 10.1038/s41586-023-06350-8 (PMC10432279; doi:10.1038/s41586-023-06350-8)
Supplement: Supplementary file 4 — Supplementary Tables 1–25. [file 41586_2023_6350_MOESM4_ESM.zip › Supp_tables_zip/Supplementary_table_12_f3.xlsx]

## Sheet: Ext_data_12_f3outgroup
Ind1	Ind2	Target	f3	stderr	Z	SNPs
GLN201	GLN202	Mbuti.DG	0.424915	0.003722	114162	396886
GLN201	GLN204	Mbuti.DG	0.293901	0.003573	82255	405106
GLN201	GLN206	Mbuti.DG	0.292646	0.003534	82814	487062
GLN201	GLN207A	Mbuti.DG	0.300814	0.003872	77685	383778
GLN201	GLN207B	Mbuti.DG	0.290850	0.003584	81159	331833
GLN201	GLN208	Mbuti.DG	0.292613	0.003657	80015	315756
GLN201	GLN210	Mbuti.DG	0.307285	0.003935	78083	370238
GLN201	GLN211A	Mbuti.DG	0.290247	0.003670	79078	360881
GLN201	GLN211B	Mbuti.DG	0.297045	0.003824	77679	283386
GLN201	GLN212	Mbuti.DG	0.316060	0.003973	79543	366613
GLN201	GLN213	Mbuti.DG	0.318457	0.004438	71751	145224
GLN201	GLN214	Mbuti.DG	0.301156	0.003580	84123	340175
GLN201	GLN215A	Mbuti.DG	0.296252	0.003852	76907	393509
GLN201	GLN215B	Mbuti.DG	0.295910	0.003754	78821	424082
GLN201	GLN220	Mbuti.DG	0.290865	0.003676	79117	364904
GLN201	GLN221B	Mbuti.DG	0.312580	0.004273	73151	291374
GLN201	GLN223	Mbuti.DG	0.331094	0.004698	70477	212474
GLN201	GLN225	Mbuti.DG	0.288147	0.003543	81330	418932
GLN201	GLN226	Mbuti.DG	0.290192	0.003761	77150	259724
GLN201	GLN227	Mbuti.DG	0.302985	0.003940	76908	389649
GLN201	GLN229	Mbuti.DG	0.295042	0.003702	79702	381712
GLN201	GLN231A	Mbuti.DG	0.297360	0.003951	75268	218035
GLN201	GLN232B	Mbuti.DG	0.294952	0.004331	68097	115302
GLN201	GLN232C	Mbuti.DG	0.289451	0.003536	81864	381000
GLN201	GLN241	Mbuti.DG	0.290832	0.003840	75731	373448
GLN201	GLN243A	Mbuti.DG	0.318387	0.004090	77848	410650
GLN201	GLN243B	Mbuti.DG	0.294581	0.003514	83828	348059
GLN201	GLN245A	Mbuti.DG	0.294016	0.003504	83899	405057
GLN201	GLN245B	Mbuti.DG	0.291366	0.003649	79846	420531
GLN201	GLN246	Mbuti.DG	0.290281	0.003429	84656	412499
GLN201	GLN248	Mbuti.DG	0.295833	0.003557	83164	403005
GLN201	GLN249	Mbuti.DG	0.295249	0.003633	81265	305214
GLN201	GLN255	Mbuti.DG	0.324581	0.004191	77449	398192
GLN201	GLN256	Mbuti.DG	0.287750	0.003740	76947	331295
GLN201	GLN258	Mbuti.DG	0.292889	0.003765	77796	331178
GLN201	GLN260	Mbuti.DG	0.292329	0.003684	79352	342660
GLN201	GLN267	Mbuti.DG	0.304946	0.003935	77502	271691
GLN201	GLN268A	Mbuti.DG	0.310988	0.003811	81603	343007
GLN201	GLN276	Mbuti.DG	0.303568	0.003818	79520	510261
GLN201	GLN279	Mbuti.DG	0.300458	0.004548	66062	94858
GLN201	GLN280	Mbuti.DG	0.288840	0.003661	78889	378454
GLN201	GLN285A	Mbuti.DG	0.291895	0.003754	77746	383028
GLN201	GLN285B	Mbuti.DG	0.293716	0.003793	77431	328294
GLN201	GLN287	Mbuti.DG	0.288705	0.003744	77119	267339
GLN201	GLN288	Mbuti.DG	0.289001	0.003641	79374	320003
GLN201	GLN29B	Mbuti.DG	0.296761	0.005206	57007	50076
GLN201	GLN294	Mbuti.DG	0.297355	0.003986	74598	241527
GLN201	GLN298	Mbuti.DG	0.289665	0.003592	80650	336635
GLN201	GLN299	Mbuti.DG	0.296480	0.003805	77927	338080
GLN201	GLN305	Mbuti.DG	0.291990	0.003863	75582	265565
GLN201	GLN308	Mbuti.DG	0.292802	0.003797	77114	419985
GLN201	GLN309	Mbuti.DG	0.294648	0.003717	79273	421361
GLN201	GLN313	Mbuti.DG	0.293569	0.003725	78809	267323
GLN201	GLN317	Mbuti.DG	0.358054	0.004447	80510	302133
GLN201	GLN321	Mbuti.DG	0.297750	0.003755	79303	300330
GLN201	GLN322	Mbuti.DG	0.296689	0.003904	76004	276395
GLN201	GLN326	Mbuti.DG	0.312591	0.004076	76699	377607
GLN201	GLN209	Mbuti.DG	0.296485	0.003755	78965	433006
GLN201	GLN250	Mbuti.DG	0.290833	0.003820	76144	317406
GLN201	GLN257	Mbuti.DG	0.296610	0.003847	77111	352471
GLN201	GLN261	Mbuti.DG	0.293949	0.003696	79522	369750
GLN201	GLN262	Mbuti.DG	0.303980	0.004049	75072	402068
GLN201	GLN263	Mbuti.DG	0.297175	0.003769	78850	290204
GLN201	GLN265	Mbuti.DG	0.318223	0.004106	77510	337762
GLN201	GLN269	Mbuti.DG	0.296708	0.003482	85201	422822
GLN201	GLN277	Mbuti.DG	0.290163	0.003522	82380	321764
GLN201	GLN284	Mbuti.DG	0.290355	0.003573	81259	374582
GLN201	GLN302	Mbuti.DG	0.297518	0.003836	77569	292131
GLN201	GLN306	Mbuti.DG	0.292114	0.003709	78757	247124
GLN201	GLN307	Mbuti.DG	0.289097	0.003562	81157	385562
GLN201	GLN310B	Mbuti.DG	0.293345	0.003618	81080	339224
GLN201	GLN315	Mbuti.DG	0.365648	0.004371	83656	329371
GLN201	GLN319	Mbuti.DG	0.292715	0.003608	81132	362459
GLN201	GLN320	Mbuti.DG	0.300123	0.004057	73970	350566
GLN201	GLN325	Mbuti.DG	0.313373	0.003978	78772	515451
GLN201	GLN216	Mbuti.DG	0.301229	0.003774	79809	491770
GLN201	GLN224	Mbuti.DG	0.326639	0.004754	68703	94342
GLN201	GLN235	Mbuti.DG	0.299429	0.003642	82205	398101
GLN201	GLN236A	Mbuti.DG	0.293184	0.003653	80258	368631
GLN201	GLN236B	Mbuti.DG	0.297967	0.003805	78308	440951
GLN201	GLN237A	Mbuti.DG	0.306044	0.004200	72866	233254
GLN201	GLN242	Mbuti.DG	0.295992	0.004118	71877	214651
GLN201	GLN244	Mbuti.DG	0.292265	0.003580	81642	386315
GLN201	GLN253	Mbuti.DG	0.289900	0.003583	80912	365816
GLN201	GLN275	Mbuti.DG	0.295216	0.003522	83822	522968
GLN201	GLN282	Mbuti.DG	0.295824	0.003811	77624	370042
GLN201	GLN291	Mbuti.DG	0.289995	0.003687	78664	407535
GLN201	GLN300	Mbuti.DG	0.287699	0.003907	73632	164415
GLN201	GLN270B	Mbuti.DG	0.302570	0.006282	48164	31360
GLN201	GLN268B	Mbuti.DG	0.307519	0.009160	33573	11802
GLN201	GLN266	Mbuti.DG	0.309063	0.004050	76308	373403
GLN201	GLN301	Mbuti.DG	0.293883	0.003956	74287	223769
GLN201	GLN311	Mbuti.DG	0.287824	0.007222	39855	21497
GLN202	GLN204	Mbuti.DG	0.295701	0.003498	84543	386629
GLN202	GLN206	Mbuti.DG	0.299816	0.003440	87163	460784
GLN202	GLN207A	Mbuti.DG	0.304324	0.003951	77016	366305
GLN202	GLN207B	Mbuti.DG	0.292957	0.003763	77858	318018
GLN202	GLN208	Mbuti.DG	0.294735	0.003694	79788	301711
GLN202	GLN210	Mbuti.DG	0.328719	0.004216	77961	354034
GLN202	GLN211A	Mbuti.DG	0.300522	0.003688	81479	344324
GLN202	GLN211B	Mbuti.DG	0.303043	0.003804	79665	271558
GLN202	GLN212	Mbuti.DG	0.350439	0.004423	79223	350777
GLN202	GLN213	Mbuti.DG	0.363937	0.004871	74721	139776
GLN202	GLN214	Mbuti.DG	0.308160	0.003973	77555	325700
GLN202	GLN215A	Mbuti.DG	0.296149	0.003674	80598	375332
GLN202	GLN215B	Mbuti.DG	0.295918	0.003603	82141	404580
GLN202	GLN220	Mbuti.DG	0.296903	0.003732	79561	349409
GLN202	GLN221B	Mbuti.DG	0.335112	0.004426	75707	280465
GLN202	GLN223	Mbuti.DG	0.367885	0.004827	76221	203827
GLN202	GLN225	Mbuti.DG	0.289451	0.003509	82477	400137
GLN202	GLN226	Mbuti.DG	0.292979	0.003967	73849	249227
GLN202	GLN227	Mbuti.DG	0.317711	0.004122	77074	371755
GLN202	GLN229	Mbuti.DG	0.290844	0.003582	81190	366149
GLN202	GLN231A	Mbuti.DG	0.303475	0.004116	73731	210225
GLN202	GLN232B	Mbuti.DG	0.297032	0.004357	68168	111179
GLN202	GLN232C	Mbuti.DG	0.294576	0.003514	83838	364366
GLN202	GLN241	Mbuti.DG	0.297063	0.003774	78704	357141
GLN202	GLN243A	Mbuti.DG	0.347005	0.004831	71831	391477
GLN202	GLN243B	Mbuti.DG	0.297257	0.003470	85669	334665
GLN202	GLN245A	Mbuti.DG	0.298196	0.003607	82679	387214
GLN202	GLN245B	Mbuti.DG	0.292214	0.003432	85153	402113
GLN202	GLN246	Mbuti.DG	0.293831	0.003382	86872	394114
GLN202	GLN248	Mbuti.DG	0.296133	0.003619	81834	384399
GLN202	GLN249	Mbuti.DG	0.299843	0.003822	78450	294393
GLN202	GLN255	Mbuti.DG	0.369068	0.004440	83116	379868
GLN202	GLN256	Mbuti.DG	0.291453	0.003623	80450	319244
GLN202	GLN258	Mbuti.DG	0.293861	0.003635	80840	318111
GLN202	GLN260	Mbuti.DG	0.295705	0.003616	81776	329330
GLN202	GLN267	Mbuti.DG	0.324865	0.004103	79177	260349
GLN202	GLN268A	Mbuti.DG	0.320932	0.003915	81976	327940
GLN202	GLN276	Mbuti.DG	0.314129	0.003963	79265	481312
GLN202	GLN279	Mbuti.DG	0.298030	0.004440	67121	91357
GLN202	GLN280	Mbuti.DG	0.289835	0.003504	82726	362998
GLN202	GLN285A	Mbuti.DG	0.297436	0.003740	79539	364985
GLN202	GLN285B	Mbuti.DG	0.297399	0.003734	79637	315330
GLN202	GLN287	Mbuti.DG	0.289461	0.003766	76865	257774
GLN202	GLN288	Mbuti.DG	0.294343	0.003784	77783	306968
GLN202	GLN29B	Mbuti.DG	0.296510	0.005311	55833	48640
GLN202	GLN294	Mbuti.DG	0.294220	0.004015	73278	233361
GLN202	GLN298	Mbuti.DG	0.296636	0.003751	79083	322443
GLN202	GLN299	Mbuti.DG	0.295744	0.003870	76426	325646
GLN202	GLN305	Mbuti.DG	0.289387	0.003818	75792	256847
GLN202	GLN308	Mbuti.DG	0.291867	0.003607	80919	399690
GLN202	GLN309	Mbuti.DG	0.296727	0.003668	80907	400821
GLN202	GLN313	Mbuti.DG	0.294049	0.003786	77672	257960
GLN202	GLN317	Mbuti.DG	0.428306	0.003912	109487	289515
GLN202	GLN321	Mbuti.DG	0.302853	0.003998	75743	288438
GLN202	GLN322	Mbuti.DG	0.298279	0.004021	74184	266306
GLN202	GLN326	Mbuti.DG	0.323246	0.004109	78670	359868
GLN202	GLN209	Mbuti.DG	0.306012	0.003925	77965	411552
GLN202	GLN250	Mbuti.DG	0.290798	0.003632	80075	304113
GLN202	GLN257	Mbuti.DG	0.304267	0.003867	78685	336759
GLN202	GLN261	Mbuti.DG	0.297653	0.003691	80637	353643
GLN202	GLN262	Mbuti.DG	0.312599	0.004107	76112	383156
GLN202	GLN263	Mbuti.DG	0.307058	0.003988	77003	278451
GLN202	GLN265	Mbuti.DG	0.343967	0.004441	77445	323380
GLN202	GLN269	Mbuti.DG	0.296875	0.003521	84323	402937
GLN202	GLN277	Mbuti.DG	0.295743	0.003623	81634	307529
GLN202	GLN284	Mbuti.DG	0.291347	0.003548	82120	358541
GLN202	GLN302	Mbuti.DG	0.299118	0.003779	79152	280868
GLN202	GLN306	Mbuti.DG	0.297410	0.003782	78635	238102
GLN202	GLN307	Mbuti.DG	0.293836	0.003696	79501	368236
GLN202	GLN310B	Mbuti.DG	0.295815	0.003746	78973	324280
GLN202	GLN315	Mbuti.DG	0.421313	0.003839	109733	313805
GLN202	GLN319	Mbuti.DG	0.299571	0.003851	77800	346732
GLN202	GLN320	Mbuti.DG	0.303025	0.003962	76475	335853
GLN202	GLN325	Mbuti.DG	0.335163	0.004342	77184	484558
GLN202	GLN216	Mbuti.DG	0.309556	0.004077	75925	463899
GLN202	GLN224	Mbuti.DG	0.347152	0.005076	68384	90942
GLN202	GLN235	Mbuti.DG	0.322617	0.004127	78167	378929
GLN202	GLN236A	Mbuti.DG	0.293314	0.003454	84920	352521
GLN202	GLN236B	Mbuti.DG	0.302702	0.003809	79464	418919
GLN202	GLN237A	Mbuti.DG	0.322800	0.004419	73049	223515
GLN202	GLN242	Mbuti.DG	0.304620	0.004145	73490	207030
GLN202	GLN244	Mbuti.DG	0.294143	0.003717	79142	368490
GLN202	GLN253	Mbuti.DG	0.293691	0.003576	82122	349252
GLN202	GLN275	Mbuti.DG	0.296466	0.003407	87008	492292
GLN202	GLN282	Mbuti.DG	0.298555	0.003926	76054	353918
GLN202	GLN291	Mbuti.DG	0.290423	0.003657	79411	389331
GLN202	GLN300	Mbuti.DG	0.290723	0.004018	72356	157576
GLN202	GLN270B	Mbuti.DG	0.308921	0.006554	47132	30275
GLN202	GLN268B	Mbuti.DG	0.332318	0.010104	32889	11384
GLN202	GLN266	Mbuti.DG	0.333855	0.004496	74249	356146
GLN202	GLN301	Mbuti.DG	0.297070	0.004028	73745	212440
GLN202	GLN311	Mbuti.DG	0.293189	0.007220	40610	20731
GLN204	GLN206	Mbuti.DG	0.315702	0.004016	78616	465032
GLN204	GLN207A	Mbuti.DG	0.355103	0.004307	82442	366916
GLN204	GLN207B	Mbuti.DG	0.294260	0.003447	85356	319136
GLN204	GLN208	Mbuti.DG	0.333072	0.004333	76871	303177
GLN204	GLN210	Mbuti.DG	0.295196	0.003486	84682	357783
GLN204	GLN211A	Mbuti.DG	0.295059	0.003611	81717	347098
GLN204	GLN211B	Mbuti.DG	0.295620	0.003568	82859	273041
GLN204	GLN212	Mbuti.DG	0.294229	0.003471	84771	354464
GLN204	GLN213	Mbuti.DG	0.292139	0.004152	70369	140646
GLN204	GLN214	Mbuti.DG	0.292532	0.003460	84557	328822
GLN204	GLN215A	Mbuti.DG	0.296203	0.003554	83349	378350
GLN204	GLN215B	Mbuti.DG	0.296228	0.003614	81972	407884
GLN204	GLN220	Mbuti.DG	0.294641	0.003608	81674	351905
GLN204	GLN221B	Mbuti.DG	0.300306	0.003795	79130	281444
GLN204	GLN223	Mbuti.DG	0.294405	0.003878	75914	206440
GLN204	GLN225	Mbuti.DG	0.288821	0.003437	84032	403014
GLN204	GLN226	Mbuti.DG	0.288729	0.003823	75518	250671
GLN204	GLN227	Mbuti.DG	0.292447	0.003345	87426	375945
GLN204	GLN229	Mbuti.DG	0.289565	0.003717	77899	368474
GLN204	GLN231A	Mbuti.DG	0.294800	0.003812	77328	211223
GLN204	GLN232B	Mbuti.DG	0.298461	0.004201	71048	111372
GLN204	GLN232C	Mbuti.DG	0.295818	0.003561	83081	366776
GLN204	GLN241	Mbuti.DG	0.298940	0.003740	79928	359788
GLN204	GLN243A	Mbuti.DG	0.291536	0.003373	86431	396391
GLN204	GLN243B	Mbuti.DG	0.297366	0.003659	81262	335691
GLN204	GLN245A	Mbuti.DG	0.291259	0.003528	82566	390214
GLN204	GLN245B	Mbuti.DG	0.293660	0.003579	82061	404314
GLN204	GLN246	Mbuti.DG	0.289976	0.003394	85428	397231
GLN204	GLN248	Mbuti.DG	0.288476	0.003596	80228	387853
GLN204	GLN249	Mbuti.DG	0.294410	0.003573	82405	294639
GLN204	GLN255	Mbuti.DG	0.293755	0.003336	88068	384387
GLN204	GLN256	Mbuti.DG	0.287555	0.003620	79438	320183
GLN204	GLN258	Mbuti.DG	0.290395	0.003519	82519	320428
GLN204	GLN260	Mbuti.DG	0.297413	0.003810	78052	331099
GLN204	GLN267	Mbuti.DG	0.293671	0.003524	83337	262134
GLN204	GLN268A	Mbuti.DG	0.293528	0.003461	84813	331104
GLN204	GLN276	Mbuti.DG	0.300501	0.003563	84347	487554
GLN204	GLN279	Mbuti.DG	0.314670	0.004891	64337	91422
GLN204	GLN280	Mbuti.DG	0.287681	0.003527	81557	365304
GLN204	GLN285A	Mbuti.DG	0.293807	0.003535	83124	367785
GLN204	GLN285B	Mbuti.DG	0.292686	0.003622	80803	317639
GLN204	GLN287	Mbuti.DG	0.289699	0.003715	77974	259139
GLN204	GLN288	Mbuti.DG	0.292519	0.003728	78461	308164
GLN204	GLN29B	Mbuti.DG	0.298633	0.005216	57250	48646
GLN204	GLN294	Mbuti.DG	0.292984	0.003784	77428	234720
GLN204	GLN298	Mbuti.DG	0.291527	0.003534	82483	323836
GLN204	GLN299	Mbuti.DG	0.290010	0.003555	81588	327173
GLN204	GLN305	Mbuti.DG	0.290393	0.003695	78581	257698
GLN204	GLN308	Mbuti.DG	0.294803	0.003532	83477	402814
GLN204	GLN309	Mbuti.DG	0.291504	0.003589	81232	404442
GLN204	GLN313	Mbuti.DG	0.294192	0.003524	83493	259822
GLN204	GLN317	Mbuti.DG	0.293683	0.003512	83619	294432
GLN204	GLN321	Mbuti.DG	0.307123	0.003964	77468	289044
GLN204	GLN322	Mbuti.DG	0.289409	0.003777	76630	268184
GLN204	GLN326	Mbuti.DG	0.293940	0.003572	82283	363211
GLN204	GLN209	Mbuti.DG	0.300330	0.003504	85700	414548
GLN204	GLN250	Mbuti.DG	0.290767	0.003720	78167	305622
GLN204	GLN257	Mbuti.DG	0.298366	0.003859	77321	339282
GLN204	GLN261	Mbuti.DG	0.293807	0.003594	81756	355514
GLN204	GLN262	Mbuti.DG	0.295724	0.003524	83921	386544
GLN204	GLN263	Mbuti.DG	0.304383	0.003826	79548	279132
GLN204	GLN265	Mbuti.DG	0.305727	0.003657	83604	325585
GLN204	GLN269	Mbuti.DG	0.295365	0.003415	86493	405772
GLN204	GLN277	Mbuti.DG	0.289650	0.003617	80081	309683
GLN204	GLN284	Mbuti.DG	0.290898	0.003525	82535	360346
GLN204	GLN302	Mbuti.DG	0.291663	0.003733	78137	281369
GLN204	GLN306	Mbuti.DG	0.293827	0.003558	82583	238844
GLN204	GLN307	Mbuti.DG	0.290993	0.003526	82524	370972
GLN204	GLN310B	Mbuti.DG	0.294021	0.003504	83903	326919
GLN204	GLN315	Mbuti.DG	0.295662	0.003706	79776	318836
GLN204	GLN319	Mbuti.DG	0.296318	0.003577	82834	347818
GLN204	GLN320	Mbuti.DG	0.291726	0.003574	81633	337310
GLN204	GLN325	Mbuti.DG	0.301014	0.003649	82490	491936
GLN204	GLN216	Mbuti.DG	0.295359	0.003653	80855	469850
GLN204	GLN224	Mbuti.DG	0.294787	0.004290	68720	91413
GLN204	GLN235	Mbuti.DG	0.296036	0.003636	81414	382666
GLN204	GLN236A	Mbuti.DG	0.297685	0.003700	80453	354019
GLN204	GLN236B	Mbuti.DG	0.291594	0.003520	82844	423205
GLN204	GLN237A	Mbuti.DG	0.299807	0.003949	75922	225011
GLN204	GLN242	Mbuti.DG	0.289542	0.003815	75891	207229
GLN204	GLN244	Mbuti.DG	0.296452	0.003503	84633	371334
GLN204	GLN253	Mbuti.DG	0.288425	0.003589	80366	351316
GLN204	GLN275	Mbuti.DG	0.292519	0.003428	85328	498993
GLN204	GLN282	Mbuti.DG	0.344731	0.004443	77586	354352
GLN204	GLN291	Mbuti.DG	0.288562	0.003591	80356	391475
GLN204	GLN300	Mbuti.DG	0.291666	0.003863	75497	158666
GLN204	GLN270B	Mbuti.DG	0.302451	0.006476	46700	30234
GLN204	GLN268B	Mbuti.DG	0.276838	0.009442	29319	11442
GLN204	GLN266	Mbuti.DG	0.295033	0.003577	82480	358938
GLN204	GLN301	Mbuti.DG	0.291908	0.003856	75709	214251
GLN204	GLN311	Mbuti.DG	0.286789	0.007263	39487	20682
GLN206	GLN207A	Mbuti.DG	0.349936	0.004465	78374	449369
GLN206	GLN207B	Mbuti.DG	0.289621	0.003728	77697	386311
GLN206	GLN208	Mbuti.DG	0.415079	0.005501	75459	362558
GLN206	GLN210	Mbuti.DG	0.294407	0.003582	82179	422399
GLN206	GLN211A	Mbuti.DG	0.291584	0.003604	80907	422989
GLN206	GLN211B	Mbuti.DG	0.291421	0.003513	82958	325854
GLN206	GLN212	Mbuti.DG	0.299470	0.003694	81075	418572
GLN206	GLN213	Mbuti.DG	0.296322	0.004074	72726	165644
GLN206	GLN214	Mbuti.DG	0.292254	0.003668	79676	385554
GLN206	GLN215A	Mbuti.DG	0.294794	0.003663	80476	464656
GLN206	GLN215B	Mbuti.DG	0.295367	0.003659	80713	492403
GLN206	GLN220	Mbuti.DG	0.297779	0.003823	77886	414059
GLN206	GLN221B	Mbuti.DG	0.301948	0.003810	79258	330746
GLN206	GLN223	Mbuti.DG	0.296662	0.003687	80472	239707
GLN206	GLN225	Mbuti.DG	0.290315	0.003468	83714	483236
GLN206	GLN226	Mbuti.DG	0.294217	0.003826	76895	297992
GLN206	GLN227	Mbuti.DG	0.292645	0.003414	85719	447297
GLN206	GLN229	Mbuti.DG	0.289304	0.003420	84582	434781
GLN206	GLN231A	Mbuti.DG	0.298167	0.003837	77714	245047
GLN206	GLN232B	Mbuti.DG	0.299935	0.004208	71280	131229
GLN206	GLN232C	Mbuti.DG	0.293147	0.003552	82536	437802
GLN206	GLN241	Mbuti.DG	0.293051	0.003769	77743	428855
GLN206	GLN243A	Mbuti.DG	0.296766	0.003628	81788	475300
GLN206	GLN243B	Mbuti.DG	0.295491	0.003602	82037	394622
GLN206	GLN245A	Mbuti.DG	0.298845	0.003780	79056	465208
GLN206	GLN245B	Mbuti.DG	0.306485	0.003804	80578	485482
GLN206	GLN246	Mbuti.DG	0.293678	0.003509	83683	474858
GLN206	GLN248	Mbuti.DG	0.291970	0.003641	80189	465133
GLN206	GLN249	Mbuti.DG	0.293771	0.003763	78069	345479
GLN206	GLN255	Mbuti.DG	0.303956	0.003727	81564	458317
GLN206	GLN256	Mbuti.DG	0.311858	0.004192	74388	372678
GLN206	GLN258	Mbuti.DG	0.295618	0.003668	80588	374279
GLN206	GLN260	Mbuti.DG	0.294157	0.003821	76986	387326
GLN206	GLN267	Mbuti.DG	0.297851	0.003621	82267	312810
GLN206	GLN268A	Mbuti.DG	0.297321	0.003500	84943	398897
GLN206	GLN276	Mbuti.DG	0.300176	0.003681	81552	623352
GLN206	GLN279	Mbuti.DG	0.323071	0.004833	66850	109676
GLN206	GLN280	Mbuti.DG	0.288475	0.003624	79606	431821
GLN206	GLN285A	Mbuti.DG	0.294974	0.003622	81447	449035
GLN206	GLN285B	Mbuti.DG	0.292419	0.003659	79921	369143
GLN206	GLN287	Mbuti.DG	0.294338	0.003748	78523	299139
GLN206	GLN288	Mbuti.DG	0.289281	0.003584	80724	370599
GLN206	GLN29B	Mbuti.DG	0.293871	0.004968	59153	55148
GLN206	GLN294	Mbuti.DG	0.307111	0.003840	79978	267507
GLN206	GLN298	Mbuti.DG	0.291898	0.003712	78646	392344
GLN206	GLN299	Mbuti.DG	0.289686	0.003703	78222	382553
GLN206	GLN305	Mbuti.DG	0.290131	0.003812	76102	294842
GLN206	GLN308	Mbuti.DG	0.298937	0.003878	77088	496211
GLN206	GLN309	Mbuti.DG	0.297915	0.003677	81024	498929
GLN206	GLN313	Mbuti.DG	0.295504	0.003635	81304	297783
GLN206	GLN317	Mbuti.DG	0.301623	0.003720	81087	340742
GLN206	GLN321	Mbuti.DG	0.304303	0.003899	78053	346041
GLN206	GLN322	Mbuti.DG	0.294454	0.003820	77072	307298
GLN206	GLN326	Mbuti.DG	0.294800	0.003661	80520	443968
GLN206	GLN209	Mbuti.DG	0.300844	0.003782	79539	515544
GLN206	GLN250	Mbuti.DG	0.306502	0.003907	78443	368078
GLN206	GLN257	Mbuti.DG	0.301563	0.003734	80765	411046
GLN206	GLN261	Mbuti.DG	0.314170	0.004016	78238	431669
GLN206	GLN262	Mbuti.DG	0.293610	0.003501	83854	474592
GLN206	GLN263	Mbuti.DG	0.304152	0.003843	79148	333668
GLN206	GLN265	Mbuti.DG	0.306992	0.003865	79433	393817
GLN206	GLN269	Mbuti.DG	0.296281	0.003459	85650	501190
GLN206	GLN277	Mbuti.DG	0.290580	0.003704	78441	374616
GLN206	GLN284	Mbuti.DG	0.289243	0.003741	77311	439068
GLN206	GLN302	Mbuti.DG	0.297111	0.003788	78440	336767
GLN206	GLN306	Mbuti.DG	0.293350	0.003818	76842	279079
GLN206	GLN307	Mbuti.DG	0.290576	0.003512	82737	445009
GLN206	GLN310B	Mbuti.DG	0.294039	0.003497	84072	394472
GLN206	GLN315	Mbuti.DG	0.295059	0.003645	80958	385291
GLN206	GLN319	Mbuti.DG	0.300055	0.003731	80420	423306
GLN206	GLN320	Mbuti.DG	0.295310	0.003852	76658	409094
GLN206	GLN325	Mbuti.DG	0.306357	0.003680	83258	637789
GLN206	GLN216	Mbuti.DG	0.303690	0.003846	78963	602998
GLN206	GLN224	Mbuti.DG	0.305207	0.004402	69331	107157
GLN206	GLN235	Mbuti.DG	0.299016	0.003726	80246	469390
GLN206	GLN236A	Mbuti.DG	0.292070	0.003605	81023	430117
GLN206	GLN236B	Mbuti.DG	0.291294	0.003510	83000	525459
GLN206	GLN237A	Mbuti.DG	0.306142	0.004026	76045	268608
GLN206	GLN242	Mbuti.DG	0.288107	0.003691	78057	245212
GLN206	GLN244	Mbuti.DG	0.305783	0.003941	77588	453498
GLN206	GLN253	Mbuti.DG	0.295433	0.003693	79995	426230
GLN206	GLN275	Mbuti.DG	0.296832	0.003596	82539	649242
GLN206	GLN282	Mbuti.DG	0.349133	0.004470	78104	429071
GLN206	GLN291	Mbuti.DG	0.289340	0.003757	77020	479338
GLN206	GLN300	Mbuti.DG	0.290878	0.003980	73078	188963
GLN206	GLN270B	Mbuti.DG	0.308118	0.006177	49885	35448
GLN206	GLN268B	Mbuti.DG	0.284243	0.008528	33331	13534
GLN206	GLN266	Mbuti.DG	0.302624	0.003777	80112	438027
GLN206	GLN301	Mbuti.DG	0.292399	0.003664	79804	271699
GLN206	GLN311	Mbuti.DG	0.297660	0.007042	42269	25162
GLN207A	GLN207B	Mbuti.DG	0.291520	0.003636	80166	308090
GLN207A	GLN208	Mbuti.DG	0.353902	0.004887	72420	290291
GLN207A	GLN210	Mbuti.DG	0.296174	0.003811	77724	337840
GLN207A	GLN211A	Mbuti.DG	0.298201	0.003970	75106	333740
GLN207A	GLN211B	Mbuti.DG	0.308349	0.004105	75116	261763
GLN207A	GLN212	Mbuti.DG	0.306290	0.003964	77262	336496
GLN207A	GLN213	Mbuti.DG	0.303996	0.004476	67918	136370
GLN207A	GLN214	Mbuti.DG	0.295292	0.003543	83355	310343
GLN207A	GLN215A	Mbuti.DG	0.300846	0.003753	80151	363917
GLN207A	GLN215B	Mbuti.DG	0.295936	0.003810	77664	387975
GLN207A	GLN220	Mbuti.DG	0.307221	0.003867	79446	332582
GLN207A	GLN221B	Mbuti.DG	0.331460	0.004449	74504	269263
GLN207A	GLN223	Mbuti.DG	0.304000	0.004193	72505	195069
GLN207A	GLN225	Mbuti.DG	0.289652	0.003561	81339	382642
GLN207A	GLN226	Mbuti.DG	0.293834	0.003753	78293	239890
GLN207A	GLN227	Mbuti.DG	0.300737	0.003810	78937	354668
GLN207A	GLN229	Mbuti.DG	0.289038	0.003680	78541	348439
GLN207A	GLN231A	Mbuti.DG	0.301880	0.004220	71539	200541
GLN207A	GLN232B	Mbuti.DG	0.297550	0.004359	68256	107366
GLN207A	GLN232C	Mbuti.DG	0.296593	0.003857	76893	348892
GLN207A	GLN241	Mbuti.DG	0.304373	0.003966	76738	341700
GLN207A	GLN243A	Mbuti.DG	0.311036	0.003948	78782	376246
GLN207A	GLN243B	Mbuti.DG	0.293561	0.003557	82529	319761
GLN207A	GLN245A	Mbuti.DG	0.292670	0.003584	81661	369862
GLN207A	GLN245B	Mbuti.DG	0.295528	0.003614	81764	384668
GLN207A	GLN246	Mbuti.DG	0.290812	0.003555	81804	376778
GLN207A	GLN248	Mbuti.DG	0.288674	0.003606	80059	368579
GLN207A	GLN249	Mbuti.DG	0.295359	0.003752	78720	281372
GLN207A	GLN255	Mbuti.DG	0.308310	0.003929	78471	365378
GLN207A	GLN256	Mbuti.DG	0.302394	0.003832	78909	304007
GLN207A	GLN258	Mbuti.DG	0.295346	0.003718	79446	302785
GLN207A	GLN260	Mbuti.DG	0.296711	0.003880	76475	314407
GLN207A	GLN267	Mbuti.DG	0.303284	0.003882	78120	252413
GLN207A	GLN268A	Mbuti.DG	0.304374	0.003910	77848	318201
GLN207A	GLN276	Mbuti.DG	0.318860	0.004026	79195	471624
GLN207A	GLN279	Mbuti.DG	0.395192	0.005694	69408	87885
GLN207A	GLN280	Mbuti.DG	0.294160	0.003921	75021	346573
GLN207A	GLN285A	Mbuti.DG	0.298701	0.003927	76059	353875
GLN207A	GLN285B	Mbuti.DG	0.288708	0.003821	75559	300087
GLN207A	GLN287	Mbuti.DG	0.289805	0.003921	73913	245708
GLN207A	GLN288	Mbuti.DG	0.289356	0.003735	77474	296870
GLN207A	GLN29B	Mbuti.DG	0.291101	0.005389	54016	46528
GLN207A	GLN294	Mbuti.DG	0.294243	0.003829	76853	221888
GLN207A	GLN298	Mbuti.DG	0.302143	0.003858	78313	312486
GLN207A	GLN299	Mbuti.DG	0.288346	0.003534	81597	310670
GLN207A	GLN305	Mbuti.DG	0.291449	0.003970	73413	244398
GLN207A	GLN308	Mbuti.DG	0.293996	0.003613	81371	387631
GLN207A	GLN309	Mbuti.DG	0.294797	0.003779	78013	389141
GLN207A	GLN313	Mbuti.DG	0.292334	0.003717	78642	244817
GLN207A	GLN317	Mbuti.DG	0.311391	0.004212	73935	278685
GLN207A	GLN321	Mbuti.DG	0.356973	0.004509	79160	277302
GLN207A	GLN322	Mbuti.DG	0.297335	0.003926	75744	253047
GLN207A	GLN326	Mbuti.DG	0.301958	0.003930	76832	349688
GLN207A	GLN209	Mbuti.DG	0.322408	0.004286	75226	400155
GLN207A	GLN250	Mbuti.DG	0.299928	0.003783	79275	293756
GLN207A	GLN257	Mbuti.DG	0.332171	0.004633	71699	324556
GLN207A	GLN261	Mbuti.DG	0.304927	0.003862	78959	342337
GLN207A	GLN262	Mbuti.DG	0.303059	0.004026	75276	371899
GLN207A	GLN263	Mbuti.DG	0.360423	0.004620	78012	267059
GLN207A	GLN265	Mbuti.DG	0.348516	0.004536	76825	313034
GLN207A	GLN269	Mbuti.DG	0.292606	0.003537	82738	391978
GLN207A	GLN277	Mbuti.DG	0.292880	0.003828	76505	297045
GLN207A	GLN284	Mbuti.DG	0.291271	0.003626	80339	347621
GLN207A	GLN302	Mbuti.DG	0.294983	0.003820	77216	272109
GLN207A	GLN306	Mbuti.DG	0.294877	0.003854	76513	227981
GLN207A	GLN307	Mbuti.DG	0.294474	0.003713	79319	353277
GLN207A	GLN310B	Mbuti.DG	0.292427	0.003647	80175	313462
GLN207A	GLN315	Mbuti.DG	0.293333	0.003871	75784	307504
GLN207A	GLN319	Mbuti.DG	0.306076	0.003816	80217	336391
GLN207A	GLN320	Mbuti.DG	0.297081	0.003758	79060	325107
GLN207A	GLN325	Mbuti.DG	0.334782	0.004237	79022	478601
GLN207A	GLN216	Mbuti.DG	0.321251	0.004200	76485	456404
GLN207A	GLN224	Mbuti.DG	0.310679	0.004612	67364	88045
GLN207A	GLN235	Mbuti.DG	0.307601	0.003998	76946	368120
GLN207A	GLN236A	Mbuti.DG	0.299457	0.003945	75900	340365
GLN207A	GLN236B	Mbuti.DG	0.295364	0.003667	80550	407087
GLN207A	GLN237A	Mbuti.DG	0.332281	0.004411	75338	215815
GLN207A	GLN242	Mbuti.DG	0.293891	0.003987	73713	200634
GLN207A	GLN244	Mbuti.DG	0.294596	0.003547	83064	355970
GLN207A	GLN253	Mbuti.DG	0.294192	0.003738	78713	337299
GLN207A	GLN275	Mbuti.DG	0.295379	0.003637	81216	486999
GLN207A	GLN282	Mbuti.DG	0.425675	0.003806	111844	337949
GLN207A	GLN291	Mbuti.DG	0.293031	0.003709	79013	376695
GLN207A	GLN300	Mbuti.DG	0.295603	0.004172	70862	152422
GLN207A	GLN270B	Mbuti.DG	0.313586	0.006357	49333	29050
GLN207A	GLN268B	Mbuti.DG	0.294555	0.009541	30871	10968
GLN207A	GLN266	Mbuti.DG	0.328052	0.004171	78649	345528
GLN207A	GLN301	Mbuti.DG	0.296473	0.004102	72268	208649
GLN207A	GLN311	Mbuti.DG	0.295434	0.007451	39648	20183
GLN207B	GLN208	Mbuti.DG	0.293188	0.003865	75866	252913
GLN207B	GLN210	Mbuti.DG	0.289737	0.003513	82471	293854
GLN207B	GLN211A	Mbuti.DG	0.291877	0.003762	77593	288987
GLN207B	GLN211B	Mbuti.DG	0.294490	0.003703	79532	228426
GLN207B	GLN212	Mbuti.DG	0.290300	0.003687	78738	292952
GLN207B	GLN213	Mbuti.DG	0.288690	0.004144	69662	120003
GLN207B	GLN214	Mbuti.DG	0.293223	0.003670	79892	270201
GLN207B	GLN215A	Mbuti.DG	0.293556	0.003707	79187	314486
GLN207B	GLN215B	Mbuti.DG	0.291310	0.003546	82146	334882
GLN207B	GLN220	Mbuti.DG	0.286284	0.003530	81103	289178
GLN207B	GLN221B	Mbuti.DG	0.290908	0.003721	78181	235947
GLN207B	GLN223	Mbuti.DG	0.291195	0.003997	72854	170331
GLN207B	GLN225	Mbuti.DG	0.287384	0.003481	82558	330637
GLN207B	GLN226	Mbuti.DG	0.287683	0.003754	76630	209812
GLN207B	GLN227	Mbuti.DG	0.294224	0.003742	78626	307715
GLN207B	GLN229	Mbuti.DG	0.289636	0.003657	79196	302820
GLN207B	GLN231A	Mbuti.DG	0.300321	0.003989	75289	175711
GLN207B	GLN232B	Mbuti.DG	0.303255	0.004624	65586	94055
GLN207B	GLN232C	Mbuti.DG	0.287181	0.003625	79228	302520
GLN207B	GLN241	Mbuti.DG	0.286163	0.003694	77464	296789
GLN207B	GLN243A	Mbuti.DG	0.292417	0.003631	80537	325792
GLN207B	GLN243B	Mbuti.DG	0.288453	0.003572	80756	278030
GLN207B	GLN245A	Mbuti.DG	0.291192	0.003663	79488	320610
GLN207B	GLN245B	Mbuti.DG	0.292219	0.003602	81127	332807
GLN207B	GLN246	Mbuti.DG	0.289816	0.003625	79955	326364
GLN207B	GLN248	Mbuti.DG	0.298509	0.003848	77577	318754
GLN207B	GLN249	Mbuti.DG	0.292866	0.003834	76388	246069
GLN207B	GLN255	Mbuti.DG	0.289032	0.003504	82489	317435
GLN207B	GLN256	Mbuti.DG	0.285024	0.003544	80433	265935
GLN207B	GLN258	Mbuti.DG	0.292001	0.003958	73768	264834
GLN207B	GLN260	Mbuti.DG	0.286591	0.003669	78108	274409
GLN207B	GLN267	Mbuti.DG	0.294751	0.003742	78758	220865
GLN207B	GLN268A	Mbuti.DG	0.288796	0.003634	79477	276353
GLN207B	GLN276	Mbuti.DG	0.293549	0.003715	79011	403651
GLN207B	GLN279	Mbuti.DG	0.294092	0.004764	61734	77287
GLN207B	GLN280	Mbuti.DG	0.291944	0.003571	81764	302025
GLN207B	GLN285A	Mbuti.DG	0.291606	0.003733	78112	306742
GLN207B	GLN285B	Mbuti.DG	0.295579	0.003742	78992	262197
GLN207B	GLN287	Mbuti.DG	0.292837	0.003956	74022	215741
GLN207B	GLN288	Mbuti.DG	0.288407	0.003705	77838	258687
GLN207B	GLN29B	Mbuti.DG	0.296225	0.005449	54363	41140
GLN207B	GLN294	Mbuti.DG	0.299383	0.003953	75742	195313
GLN207B	GLN298	Mbuti.DG	0.296840	0.003899	76132	271633
GLN207B	GLN299	Mbuti.DG	0.289340	0.003875	74663	271265
GLN207B	GLN305	Mbuti.DG	0.291062	0.003775	77111	215379
GLN207B	GLN308	Mbuti.DG	0.295764	0.003618	81757	334622
GLN207B	GLN309	Mbuti.DG	0.289606	0.003741	77411	336024
GLN207B	GLN313	Mbuti.DG	0.294104	0.003809	77218	214743
GLN207B	GLN317	Mbuti.DG	0.291242	0.003750	77656	244872
GLN207B	GLN321	Mbuti.DG	0.297681	0.003710	80238	244017
GLN207B	GLN322	Mbuti.DG	0.297813	0.003883	76694	222618
GLN207B	GLN326	Mbuti.DG	0.292711	0.003645	80297	302981
GLN207B	GLN209	Mbuti.DG	0.297266	0.003646	81539	345025
GLN207B	GLN250	Mbuti.DG	0.289938	0.003643	79579	255089
GLN207B	GLN257	Mbuti.DG	0.295797	0.003628	81540	282580
GLN207B	GLN261	Mbuti.DG	0.292097	0.003580	81597	296642
GLN207B	GLN262	Mbuti.DG	0.292662	0.003729	78480	321438
GLN207B	GLN263	Mbuti.DG	0.294688	0.003758	78424	234296
GLN207B	GLN265	Mbuti.DG	0.295408	0.003739	79003	272993
GLN207B	GLN269	Mbuti.DG	0.291923	0.003586	81403	337720
GLN207B	GLN277	Mbuti.DG	0.294272	0.003829	76856	257583
GLN207B	GLN284	Mbuti.DG	0.290461	0.003725	77978	300919
GLN207B	GLN302	Mbuti.DG	0.298649	0.004140	72145	237103
GLN207B	GLN306	Mbuti.DG	0.294071	0.003900	75409	200115
GLN207B	GLN307	Mbuti.DG	0.289103	0.003601	80294	306082
GLN207B	GLN310B	Mbuti.DG	0.292692	0.003664	79874	271673
GLN207B	GLN315	Mbuti.DG	0.295014	0.003923	75208	267235
GLN207B	GLN319	Mbuti.DG	0.289830	0.003615	80181	292243
GLN207B	GLN320	Mbuti.DG	0.293260	0.003771	77766	282045
GLN207B	GLN325	Mbuti.DG	0.294593	0.003762	78305	408882
GLN207B	GLN216	Mbuti.DG	0.296106	0.003955	74876	390276
GLN207B	GLN224	Mbuti.DG	0.289272	0.004542	63690	77347
GLN207B	GLN235	Mbuti.DG	0.290762	0.003552	81869	317930
GLN207B	GLN236A	Mbuti.DG	0.291340	0.003568	81658	295417
GLN207B	GLN236B	Mbuti.DG	0.288356	0.003762	76646	349987
GLN207B	GLN237A	Mbuti.DG	0.291283	0.003799	76673	188661
GLN207B	GLN242	Mbuti.DG	0.286477	0.003912	73226	175802
GLN207B	GLN244	Mbuti.DG	0.288434	0.003529	81734	307019
GLN207B	GLN253	Mbuti.DG	0.293241	0.003824	76680	292263
GLN207B	GLN275	Mbuti.DG	0.293525	0.003755	78165	414131
GLN207B	GLN282	Mbuti.DG	0.292812	0.003641	80418	296502
GLN207B	GLN291	Mbuti.DG	0.290465	0.003618	80278	325561
GLN207B	GLN300	Mbuti.DG	0.288106	0.004198	68635	132844
GLN207B	GLN270B	Mbuti.DG	0.299000	0.006802	43958	25791
GLN207B	GLN268B	Mbuti.DG	0.278275	0.009964	27928	9608
GLN207B	GLN266	Mbuti.DG	0.293190	0.003740	78391	299846
GLN207B	GLN301	Mbuti.DG	0.293811	0.003937	74626	178635
GLN207B	GLN311	Mbuti.DG	0.284002	0.007788	36465	17574
GLN208	GLN210	Mbuti.DG	0.293312	0.003722	78807	279328
GLN208	GLN211A	Mbuti.DG	0.294876	0.003852	76559	274346
GLN208	GLN211B	Mbuti.DG	0.291675	0.003804	76677	216924
GLN208	GLN212	Mbuti.DG	0.298684	0.003667	81452	277754
GLN208	GLN213	Mbuti.DG	0.297068	0.004561	65137	112795
GLN208	GLN214	Mbuti.DG	0.291629	0.003677	79301	257951
GLN208	GLN215A	Mbuti.DG	0.293585	0.003889	75485	298298
GLN208	GLN215B	Mbuti.DG	0.292684	0.003835	76325	318887
GLN208	GLN220	Mbuti.DG	0.299943	0.003928	76358	275367
GLN208	GLN221B	Mbuti.DG	0.297222	0.003981	74653	223183
GLN208	GLN223	Mbuti.DG	0.295405	0.003995	73944	162613
GLN208	GLN225	Mbuti.DG	0.289990	0.003696	78462	314608
GLN208	GLN226	Mbuti.DG	0.293007	0.003888	75365	199006
GLN208	GLN227	Mbuti.DG	0.292436	0.003650	80128	293639
GLN208	GLN229	Mbuti.DG	0.290539	0.003741	77667	287664
GLN208	GLN231A	Mbuti.DG	0.296999	0.004104	72371	167229
GLN208	GLN232B	Mbuti.DG	0.296203	0.004844	61148	88767
GLN208	GLN232C	Mbuti.DG	0.290792	0.003654	79575	287250
GLN208	GLN241	Mbuti.DG	0.298606	0.003902	76520	281559
GLN208	GLN243A	Mbuti.DG	0.294738	0.003712	79409	309902
GLN208	GLN243B	Mbuti.DG	0.291530	0.003653	79806	263754
GLN208	GLN245A	Mbuti.DG	0.296092	0.003733	79318	304681
GLN208	GLN245B	Mbuti.DG	0.299093	0.003764	79468	315591
GLN208	GLN246	Mbuti.DG	0.289850	0.003588	80781	309926
GLN208	GLN248	Mbuti.DG	0.291726	0.003690	79054	303461
GLN208	GLN249	Mbuti.DG	0.292389	0.003819	76558	232698
GLN208	GLN255	Mbuti.DG	0.302593	0.003906	77471	300670
GLN208	GLN256	Mbuti.DG	0.312718	0.004306	72630	252024
GLN208	GLN258	Mbuti.DG	0.294194	0.003571	82394	252085
GLN208	GLN260	Mbuti.DG	0.295475	0.003943	74929	260299
GLN208	GLN267	Mbuti.DG	0.297526	0.003953	75261	208856
GLN208	GLN268A	Mbuti.DG	0.295730	0.003771	78414	262180
GLN208	GLN276	Mbuti.DG	0.299115	0.003888	76933	382787
GLN208	GLN279	Mbuti.DG	0.324429	0.005339	60767	72951
GLN208	GLN280	Mbuti.DG	0.286630	0.003674	78015	286653
GLN208	GLN285A	Mbuti.DG	0.298729	0.003940	75825	290838
GLN208	GLN285B	Mbuti.DG	0.292254	0.003891	75112	250028
GLN208	GLN287	Mbuti.DG	0.291272	0.004097	71088	205001
GLN208	GLN288	Mbuti.DG	0.292203	0.003919	74560	244950
GLN208	GLN29B	Mbuti.DG	0.294928	0.005771	51102	39128
GLN208	GLN294	Mbuti.DG	0.302607	0.004023	75214	186139
GLN208	GLN298	Mbuti.DG	0.291205	0.003879	75068	257230
GLN208	GLN299	Mbuti.DG	0.292323	0.003901	74945	257475
GLN208	GLN305	Mbuti.DG	0.287746	0.003879	74173	204422
GLN208	GLN308	Mbuti.DG	0.296621	0.003857	76907	317567
GLN208	GLN309	Mbuti.DG	0.296146	0.003868	76563	318696
GLN208	GLN313	Mbuti.DG	0.294644	0.003823	77080	205059
GLN208	GLN317	Mbuti.DG	0.297628	0.003833	77658	232336
GLN208	GLN321	Mbuti.DG	0.302155	0.004254	71021	230203
GLN208	GLN322	Mbuti.DG	0.296029	0.003900	75902	211747
GLN208	GLN326	Mbuti.DG	0.294559	0.003756	78433	287070
GLN208	GLN209	Mbuti.DG	0.298136	0.003953	75429	326718
GLN208	GLN250	Mbuti.DG	0.308297	0.004179	73781	242131
GLN208	GLN257	Mbuti.DG	0.302011	0.003944	76569	267931
GLN208	GLN261	Mbuti.DG	0.309648	0.004257	72737	280679
GLN208	GLN262	Mbuti.DG	0.291801	0.003718	78493	305054
GLN208	GLN263	Mbuti.DG	0.301676	0.004202	71800	222047
GLN208	GLN265	Mbuti.DG	0.303510	0.004092	74179	258075
GLN208	GLN269	Mbuti.DG	0.297860	0.003542	84084	319343
GLN208	GLN277	Mbuti.DG	0.288188	0.003853	74795	245452
GLN208	GLN284	Mbuti.DG	0.291004	0.003804	76507	284522
GLN208	GLN302	Mbuti.DG	0.296664	0.004002	74127	223643
GLN208	GLN306	Mbuti.DG	0.290956	0.003965	73373	189474
GLN208	GLN307	Mbuti.DG	0.288482	0.003659	78848	291593
GLN208	GLN310B	Mbuti.DG	0.296795	0.003673	80809	257997
GLN208	GLN315	Mbuti.DG	0.292660	0.003737	78317	253068
GLN208	GLN319	Mbuti.DG	0.300632	0.003908	76927	275579
GLN208	GLN320	Mbuti.DG	0.299296	0.003998	74854	266815
GLN208	GLN325	Mbuti.DG	0.301749	0.003968	76044	387711
GLN208	GLN216	Mbuti.DG	0.300570	0.003940	76282	370105
GLN208	GLN224	Mbuti.DG	0.296297	0.004862	60946	73221
GLN208	GLN235	Mbuti.DG	0.296611	0.003966	74781	301553
GLN208	GLN236A	Mbuti.DG	0.294398	0.003844	76590	279365
GLN208	GLN236B	Mbuti.DG	0.293797	0.003664	80187	332648
GLN208	GLN237A	Mbuti.DG	0.302508	0.004366	69283	178448
GLN208	GLN242	Mbuti.DG	0.290169	0.003868	75024	165275
GLN208	GLN244	Mbuti.DG	0.301084	0.003895	77293	291802
GLN208	GLN253	Mbuti.DG	0.293677	0.003695	79484	276979
GLN208	GLN275	Mbuti.DG	0.293378	0.003518	83384	393171
GLN208	GLN282	Mbuti.DG	0.356577	0.004702	75829	279487
GLN208	GLN291	Mbuti.DG	0.287557	0.003752	76637	308806
GLN208	GLN300	Mbuti.DG	0.285991	0.004340	65892	126200
GLN208	GLN270B	Mbuti.DG	0.296761	0.007007	42353	24250
GLN208	GLN268B	Mbuti.DG	0.279629	0.010235	27321	9098
GLN208	GLN266	Mbuti.DG	0.294538	0.003859	76326	283737
GLN208	GLN301	Mbuti.DG	0.291780	0.004121	70797	169204
GLN208	GLN311	Mbuti.DG	0.293975	0.007902	37201	16522
GLN210	GLN211A	Mbuti.DG	0.294344	0.003809	77285	318067
GLN210	GLN211B	Mbuti.DG	0.294165	0.003855	76305	251924
GLN210	GLN212	Mbuti.DG	0.356212	0.004440	80235	324848
GLN210	GLN213	Mbuti.DG	0.346195	0.004895	70720	130231
GLN210	GLN214	Mbuti.DG	0.296562	0.003579	82865	303807
GLN210	GLN215A	Mbuti.DG	0.303411	0.003818	79462	345477
GLN210	GLN215B	Mbuti.DG	0.297055	0.003785	78484	373227
GLN210	GLN220	Mbuti.DG	0.296137	0.003698	80085	323915
GLN210	GLN221B	Mbuti.DG	0.310701	0.004066	76410	260498
GLN210	GLN223	Mbuti.DG	0.309310	0.004127	74947	190755
GLN210	GLN225	Mbuti.DG	0.298391	0.003649	81773	369116
GLN210	GLN226	Mbuti.DG	0.299400	0.003826	78255	231004
GLN210	GLN227	Mbuti.DG	0.298943	0.003768	79345	344734
GLN210	GLN229	Mbuti.DG	0.291137	0.003683	79040	338960
GLN210	GLN231A	Mbuti.DG	0.300761	0.004021	74792	195633
GLN210	GLN232B	Mbuti.DG	0.300947	0.004485	67102	103711
GLN210	GLN232C	Mbuti.DG	0.293919	0.003785	77655	337006
GLN210	GLN241	Mbuti.DG	0.295382	0.003712	79581	330981
GLN210	GLN243A	Mbuti.DG	0.303636	0.003893	78001	362727
GLN210	GLN243B	Mbuti.DG	0.290596	0.003588	80987	310629
GLN210	GLN245A	Mbuti.DG	0.292375	0.003692	79186	358683
GLN210	GLN245B	Mbuti.DG	0.294487	0.003598	81840	370838
GLN210	GLN246	Mbuti.DG	0.290994	0.003500	83130	364170
GLN210	GLN248	Mbuti.DG	0.296213	0.003538	83731	355604
GLN210	GLN249	Mbuti.DG	0.293055	0.003681	79618	273365
GLN210	GLN255	Mbuti.DG	0.357114	0.004316	82734	351303
GLN210	GLN256	Mbuti.DG	0.298012	0.003827	77879	295804
GLN210	GLN258	Mbuti.DG	0.293716	0.003638	80735	295510
GLN210	GLN260	Mbuti.DG	0.300273	0.003881	77364	305537
GLN210	GLN267	Mbuti.DG	0.303508	0.003960	76635	242141
GLN210	GLN268A	Mbuti.DG	0.300481	0.003662	82062	303989
GLN210	GLN276	Mbuti.DG	0.310166	0.003902	79489	440705
GLN210	GLN279	Mbuti.DG	0.296330	0.004706	62962	84702
GLN210	GLN280	Mbuti.DG	0.292922	0.003669	79836	336119
GLN210	GLN285A	Mbuti.DG	0.291953	0.003800	76836	336826
GLN210	GLN285B	Mbuti.DG	0.297524	0.003677	80912	293422
GLN210	GLN287	Mbuti.DG	0.292388	0.003695	79130	240057
GLN210	GLN288	Mbuti.DG	0.313277	0.004422	70848	283086
GLN210	GLN29B	Mbuti.DG	0.300060	0.005556	54003	45552
GLN210	GLN294	Mbuti.DG	0.293454	0.004013	73119	218219
GLN210	GLN298	Mbuti.DG	0.291756	0.003734	78133	297528
GLN210	GLN299	Mbuti.DG	0.287141	0.003668	78285	302248
GLN210	GLN305	Mbuti.DG	0.292385	0.003829	76370	239897
GLN210	GLN308	Mbuti.DG	0.294362	0.003698	79599	367992
GLN210	GLN309	Mbuti.DG	0.295350	0.003581	82476	369195
GLN210	GLN313	Mbuti.DG	0.292615	0.003687	79356	240447
GLN210	GLN317	Mbuti.DG	0.356239	0.004308	82696	271548
GLN210	GLN321	Mbuti.DG	0.297829	0.003904	76295	267072
GLN210	GLN322	Mbuti.DG	0.295416	0.004031	73289	248881
GLN210	GLN326	Mbuti.DG	0.293471	0.003614	81200	332597
GLN210	GLN209	Mbuti.DG	0.301339	0.003877	77717	378509
GLN210	GLN250	Mbuti.DG	0.296391	0.003751	79009	280903
GLN210	GLN257	Mbuti.DG	0.295075	0.003813	77383	311345
GLN210	GLN261	Mbuti.DG	0.300425	0.003939	76277	326040
GLN210	GLN262	Mbuti.DG	0.298327	0.003795	78603	353349
GLN210	GLN263	Mbuti.DG	0.306335	0.003916	78221	257694
GLN210	GLN265	Mbuti.DG	0.329416	0.004189	78638	298627
GLN210	GLN269	Mbuti.DG	0.294505	0.003473	84794	370408
GLN210	GLN277	Mbuti.DG	0.290577	0.003687	78803	284346
GLN210	GLN284	Mbuti.DG	0.291631	0.003721	78372	330475
GLN210	GLN302	Mbuti.DG	0.295098	0.003935	75001	259662
GLN210	GLN306	Mbuti.DG	0.296855	0.003628	81822	221406
GLN210	GLN307	Mbuti.DG	0.289794	0.003559	81423	340888
GLN210	GLN310B	Mbuti.DG	0.294405	0.003670	80217	300072
GLN210	GLN315	Mbuti.DG	0.295270	0.003804	77611	293359
GLN210	GLN319	Mbuti.DG	0.296525	0.003793	78183	319996
GLN210	GLN320	Mbuti.DG	0.303175	0.003914	77462	310020
GLN210	GLN325	Mbuti.DG	0.324678	0.004140	78425	443525
GLN210	GLN216	Mbuti.DG	0.307331	0.003990	77032	424488
GLN210	GLN224	Mbuti.DG	0.338526	0.005118	66141	84653
GLN210	GLN235	Mbuti.DG	0.305070	0.003864	78947	350245
GLN210	GLN236A	Mbuti.DG	0.293613	0.003582	81976	325168
GLN210	GLN236B	Mbuti.DG	0.291748	0.003689	79095	385445
GLN210	GLN237A	Mbuti.DG	0.311593	0.004278	72844	207556
GLN210	GLN242	Mbuti.DG	0.294499	0.003894	75624	192146
GLN210	GLN244	Mbuti.DG	0.291714	0.003637	80197	339644
GLN210	GLN253	Mbuti.DG	0.288801	0.003683	78417	322644
GLN210	GLN275	Mbuti.DG	0.295366	0.003548	83239	450200
GLN210	GLN282	Mbuti.DG	0.289888	0.003761	77084	327025
GLN210	GLN291	Mbuti.DG	0.291404	0.003745	77819	358259
GLN210	GLN300	Mbuti.DG	0.288464	0.004007	71998	146651
GLN210	GLN270B	Mbuti.DG	0.313195	0.006919	45269	28106
GLN210	GLN268B	Mbuti.DG	0.294126	0.010265	28653	10503
GLN210	GLN266	Mbuti.DG	0.312594	0.004103	76187	329200
GLN210	GLN301	Mbuti.DG	0.293643	0.003796	77349	194879
GLN210	GLN311	Mbuti.DG	0.294369	0.007547	39006	19063
GLN211A	GLN211B	Mbuti.DG	0.424498	0.005321	79770	243266
GLN211A	GLN212	Mbuti.DG	0.306303	0.003783	80973	316469
GLN211A	GLN213	Mbuti.DG	0.297731	0.004351	68425	128024
GLN211A	GLN214	Mbuti.DG	0.297830	0.003608	82545	292780
GLN211A	GLN215A	Mbuti.DG	0.300682	0.003748	80227	341803
GLN211A	GLN215B	Mbuti.DG	0.298811	0.003572	83665	364510
GLN211A	GLN220	Mbuti.DG	0.300242	0.003829	78420	313099
GLN211A	GLN221B	Mbuti.DG	0.311356	0.004194	74233	253190
GLN211A	GLN223	Mbuti.DG	0.292040	0.003953	73876	183659
GLN211A	GLN225	Mbuti.DG	0.289597	0.003507	82581	359728
GLN211A	GLN226	Mbuti.DG	0.292348	0.003929	74406	225941
GLN211A	GLN227	Mbuti.DG	0.304185	0.003835	79317	334029
GLN211A	GLN229	Mbuti.DG	0.291055	0.003688	78921	327770
GLN211A	GLN231A	Mbuti.DG	0.297979	0.003903	76349	189196
GLN211A	GLN232B	Mbuti.DG	0.300323	0.004398	68283	100894
GLN211A	GLN232C	Mbuti.DG	0.293344	0.003753	78158	327661
GLN211A	GLN241	Mbuti.DG	0.294275	0.003797	77497	321681
GLN211A	GLN243A	Mbuti.DG	0.304535	0.003760	80991	353764
GLN211A	GLN243B	Mbuti.DG	0.295189	0.003999	73818	300018
GLN211A	GLN245A	Mbuti.DG	0.297102	0.003738	79480	347835
GLN211A	GLN245B	Mbuti.DG	0.290565	0.003636	79906	361273
GLN211A	GLN246	Mbuti.DG	0.288701	0.003694	78148	353826
GLN211A	GLN248	Mbuti.DG	0.294188	0.003821	76995	346143
GLN211A	GLN249	Mbuti.DG	0.297562	0.003936	75594	263972
GLN211A	GLN255	Mbuti.DG	0.305472	0.003854	79258	343602
GLN211A	GLN256	Mbuti.DG	0.295559	0.003802	77736	286152
GLN211A	GLN258	Mbuti.DG	0.292031	0.003698	78978	285829
GLN211A	GLN260	Mbuti.DG	0.294663	0.003660	80520	295232
GLN211A	GLN267	Mbuti.DG	0.299536	0.003902	76755	237201
GLN211A	GLN268A	Mbuti.DG	0.296802	0.003731	79556	298700
GLN211A	GLN276	Mbuti.DG	0.306866	0.003783	81120	442264
GLN211A	GLN279	Mbuti.DG	0.293620	0.004832	60760	83449
GLN211A	GLN280	Mbuti.DG	0.295043	0.003724	79224	325873
GLN211A	GLN285A	Mbuti.DG	0.294265	0.003745	78581	332717
GLN211A	GLN285B	Mbuti.DG	0.293048	0.003882	75486	282748
GLN211A	GLN287	Mbuti.DG	0.290563	0.003813	76206	231883
GLN211A	GLN288	Mbuti.DG	0.289978	0.003668	79066	278719
GLN211A	GLN29B	Mbuti.DG	0.290375	0.005457	53212	43927
GLN211A	GLN294	Mbuti.DG	0.296013	0.003842	77039	209466
GLN211A	GLN298	Mbuti.DG	0.293952	0.003715	79118	293505
GLN211A	GLN299	Mbuti.DG	0.293294	0.003521	83289	292360
GLN211A	GLN305	Mbuti.DG	0.293701	0.003700	79374	230577
GLN211A	GLN308	Mbuti.DG	0.292889	0.003593	81513	364023
GLN211A	GLN309	Mbuti.DG	0.294922	0.003623	81411	365898
GLN211A	GLN313	Mbuti.DG	0.295421	0.003746	78856	231340
GLN211A	GLN317	Mbuti.DG	0.307508	0.003836	80163	262814
GLN211A	GLN321	Mbuti.DG	0.297596	0.004161	71526	261986
GLN211A	GLN322	Mbuti.DG	0.294313	0.003817	77098	238783
GLN211A	GLN326	Mbuti.DG	0.294695	0.003706	79526	328543
GLN211A	GLN209	Mbuti.DG	0.301585	0.003995	75498	375469
GLN211A	GLN250	Mbuti.DG	0.298459	0.003773	79094	275887
GLN211A	GLN257	Mbuti.DG	0.301826	0.004123	73214	305956
GLN211A	GLN261	Mbuti.DG	0.294833	0.003622	81400	321364
GLN211A	GLN262	Mbuti.DG	0.294376	0.003692	79733	348808
GLN211A	GLN263	Mbuti.DG	0.309223	0.004363	70870	252309
GLN211A	GLN265	Mbuti.DG	0.320537	0.004379	73198	294211
GLN211A	GLN269	Mbuti.DG	0.294442	0.003643	80819	367565
GLN211A	GLN277	Mbuti.DG	0.298043	0.003781	78825	279213
GLN211A	GLN284	Mbuti.DG	0.290962	0.003698	78690	325846
GLN211A	GLN302	Mbuti.DG	0.294071	0.003832	76737	254914
GLN211A	GLN306	Mbuti.DG	0.294310	0.003679	79987	214840
GLN211A	GLN307	Mbuti.DG	0.296144	0.003794	78057	332279
GLN211A	GLN310B	Mbuti.DG	0.292594	0.003649	80176	294655
GLN211A	GLN315	Mbuti.DG	0.293922	0.003751	78358	288667
GLN211A	GLN319	Mbuti.DG	0.300797	0.003696	81373	315631
GLN211A	GLN320	Mbuti.DG	0.295994	0.003685	80328	305092
GLN211A	GLN325	Mbuti.DG	0.317416	0.004079	77810	448825
GLN211A	GLN216	Mbuti.DG	0.303330	0.003762	80626	427843
GLN211A	GLN224	Mbuti.DG	0.298722	0.004598	64974	82880
GLN211A	GLN235	Mbuti.DG	0.311637	0.003870	80535	345269
GLN211A	GLN236A	Mbuti.DG	0.288194	0.003654	78867	319886
GLN211A	GLN236B	Mbuti.DG	0.294252	0.003538	83166	382115
GLN211A	GLN237A	Mbuti.DG	0.304422	0.004110	74060	202926
GLN211A	GLN242	Mbuti.DG	0.286921	0.003792	75658	188299
GLN211A	GLN244	Mbuti.DG	0.294701	0.003718	79263	334017
GLN211A	GLN253	Mbuti.DG	0.293242	0.003696	79332	316662
GLN211A	GLN275	Mbuti.DG	0.297479	0.003481	85462	455578
GLN211A	GLN282	Mbuti.DG	0.290304	0.003858	75249	321091
GLN211A	GLN291	Mbuti.DG	0.294439	0.003699	79592	353219
GLN211A	GLN300	Mbuti.DG	0.290122	0.003984	72828	143041
GLN211A	GLN270B	Mbuti.DG	0.292079	0.006399	45645	27327
GLN211A	GLN268B	Mbuti.DG	0.276306	0.010000	27630	10337
GLN211A	GLN266	Mbuti.DG	0.314214	0.004083	76958	324121
GLN211A	GLN301	Mbuti.DG	0.295600	0.003928	75256	195358
GLN211A	GLN311	Mbuti.DG	0.288687	0.007641	37780	18945
GLN211B	GLN212	Mbuti.DG	0.302159	0.003867	78140	250876
GLN211B	GLN213	Mbuti.DG	0.302946	0.004717	64224	103169
GLN211B	GLN214	Mbuti.DG	0.297635	0.003775	78848	232128
GLN211B	GLN215A	Mbuti.DG	0.302314	0.003868	78159	267276
GLN211B	GLN215B	Mbuti.DG	0.297616	0.003826	77781	285562
GLN211B	GLN220	Mbuti.DG	0.303373	0.003692	82181	248647
GLN211B	GLN221B	Mbuti.DG	0.325491	0.004246	76652	202466
GLN211B	GLN223	Mbuti.DG	0.299021	0.004369	68444	147497
GLN211B	GLN225	Mbuti.DG	0.296339	0.003684	80429	282415
GLN211B	GLN226	Mbuti.DG	0.300692	0.003940	76323	180227
GLN211B	GLN227	Mbuti.DG	0.303815	0.003832	79277	263482
GLN211B	GLN229	Mbuti.DG	0.293338	0.003762	77971	259379
GLN211B	GLN231A	Mbuti.DG	0.305733	0.004075	75019	151773
GLN211B	GLN232B	Mbuti.DG	0.300671	0.004739	63444	80963
GLN211B	GLN232C	Mbuti.DG	0.295711	0.003748	78904	258886
GLN211B	GLN241	Mbuti.DG	0.295794	0.003696	80023	254130
GLN211B	GLN243A	Mbuti.DG	0.304627	0.003667	83064	278161
GLN211B	GLN243B	Mbuti.DG	0.293623	0.003717	78988	238643
GLN211B	GLN245A	Mbuti.DG	0.296854	0.003747	79223	273804
GLN211B	GLN245B	Mbuti.DG	0.293318	0.003584	81838	283894
GLN211B	GLN246	Mbuti.DG	0.290307	0.003534	82138	278638
GLN211B	GLN248	Mbuti.DG	0.293473	0.003653	80337	272428
GLN211B	GLN249	Mbuti.DG	0.296978	0.003899	76159	211260
GLN211B	GLN255	Mbuti.DG	0.306233	0.003891	78694	271102
GLN211B	GLN256	Mbuti.DG	0.304062	0.004032	75410	228936
GLN211B	GLN258	Mbuti.DG	0.295416	0.003807	77604	228102
GLN211B	GLN260	Mbuti.DG	0.298003	0.003847	77455	235783
GLN211B	GLN267	Mbuti.DG	0.303196	0.003968	76405	188869
GLN211B	GLN268A	Mbuti.DG	0.305615	0.004048	75492	236298
GLN211B	GLN276	Mbuti.DG	0.308832	0.003882	79552	339154
GLN211B	GLN279	Mbuti.DG	0.297467	0.005109	58228	66049
GLN211B	GLN280	Mbuti.DG	0.296306	0.003887	76233	258586
GLN211B	GLN285A	Mbuti.DG	0.297618	0.004016	74110	260803
GLN211B	GLN285B	Mbuti.DG	0.294325	0.003914	75191	226404
GLN211B	GLN287	Mbuti.DG	0.289864	0.003827	75733	186426
GLN211B	GLN288	Mbuti.DG	0.292140	0.003779	77309	221108
GLN211B	GLN29B	Mbuti.DG	0.297995	0.005908	50441	36005
GLN211B	GLN294	Mbuti.DG	0.294169	0.004001	73531	170175
GLN211B	GLN298	Mbuti.DG	0.291166	0.003743	77780	231902
GLN211B	GLN299	Mbuti.DG	0.294347	0.003749	78522	233342
GLN211B	GLN305	Mbuti.DG	0.300561	0.004059	74040	186688
GLN211B	GLN308	Mbuti.DG	0.299502	0.003941	75992	284339
GLN211B	GLN309	Mbuti.DG	0.293691	0.003696	79462	285547
GLN211B	GLN313	Mbuti.DG	0.296076	0.003786	78199	186494
GLN211B	GLN317	Mbuti.DG	0.306409	0.003954	77499	211252
GLN211B	GLN321	Mbuti.DG	0.306199	0.004215	72643	208529
GLN211B	GLN322	Mbuti.DG	0.302319	0.004052	74611	193314
GLN211B	GLN326	Mbuti.DG	0.299022	0.003827	78145	258027
GLN211B	GLN209	Mbuti.DG	0.299668	0.003911	76613	292255
GLN211B	GLN250	Mbuti.DG	0.299175	0.003957	75608	218094
GLN211B	GLN257	Mbuti.DG	0.301290	0.003956	76168	241155
GLN211B	GLN261	Mbuti.DG	0.298684	0.003865	77277	252915
GLN211B	GLN262	Mbuti.DG	0.298832	0.003694	80904	273226
GLN211B	GLN263	Mbuti.DG	0.307140	0.004397	69856	200791
GLN211B	GLN265	Mbuti.DG	0.325630	0.004449	73192	232363
GLN211B	GLN269	Mbuti.DG	0.294087	0.003723	78996	286391
GLN211B	GLN277	Mbuti.DG	0.295746	0.003717	79567	220164
GLN211B	GLN284	Mbuti.DG	0.292833	0.003708	78981	255934
GLN211B	GLN302	Mbuti.DG	0.294811	0.003902	75545	202697
GLN211B	GLN306	Mbuti.DG	0.297525	0.003899	76310	172500
GLN211B	GLN307	Mbuti.DG	0.299366	0.003840	77963	261614
GLN211B	GLN310B	Mbuti.DG	0.295500	0.003808	77606	232213
GLN211B	GLN315	Mbuti.DG	0.297079	0.003682	80674	228033
GLN211B	GLN319	Mbuti.DG	0.305750	0.003764	81224	248110
GLN211B	GLN320	Mbuti.DG	0.293696	0.003787	77560	240736
GLN211B	GLN325	Mbuti.DG	0.319064	0.004212	75745	342767
GLN211B	GLN216	Mbuti.DG	0.312674	0.004053	77139	327762
GLN211B	GLN224	Mbuti.DG	0.306631	0.004847	63259	66650
GLN211B	GLN235	Mbuti.DG	0.304177	0.003802	79998	270137
GLN211B	GLN236A	Mbuti.DG	0.293069	0.003755	78039	251435
GLN211B	GLN236B	Mbuti.DG	0.295551	0.003640	81198	297134
GLN211B	GLN237A	Mbuti.DG	0.327541	0.004513	72584	160744
GLN211B	GLN242	Mbuti.DG	0.289149	0.003826	75567	150677
GLN211B	GLN244	Mbuti.DG	0.300300	0.003766	79747	262058
GLN211B	GLN253	Mbuti.DG	0.296255	0.003927	75438	249528
GLN211B	GLN275	Mbuti.DG	0.298854	0.003727	80191	347325
GLN211B	GLN282	Mbuti.DG	0.303236	0.004034	75165	252540
GLN211B	GLN291	Mbuti.DG	0.295011	0.003742	78832	276563
GLN211B	GLN300	Mbuti.DG	0.289727	0.004260	68008	113903
GLN211B	GLN270B	Mbuti.DG	0.309996	0.007214	42971	22085
GLN211B	GLN268B	Mbuti.DG	0.304179	0.011165	27244	8364
GLN211B	GLN266	Mbuti.DG	0.319569	0.004030	79289	254490
GLN211B	GLN301	Mbuti.DG	0.293752	0.004015	73156	150762
GLN211B	GLN311	Mbuti.DG	0.291815	0.008553	34119	14979
GLN212	GLN213	Mbuti.DG	0.417491	0.005685	73443	129799
GLN212	GLN214	Mbuti.DG	0.304091	0.003739	81340	301533
GLN212	GLN215A	Mbuti.DG	0.299824	0.003841	78062	343466
GLN212	GLN215B	Mbuti.DG	0.297865	0.003665	81263	370923
GLN212	GLN220	Mbuti.DG	0.301869	0.003871	77990	322515
GLN212	GLN221B	Mbuti.DG	0.354168	0.004323	81930	259533
GLN212	GLN223	Mbuti.DG	0.323777	0.004165	77731	189497
GLN212	GLN225	Mbuti.DG	0.288605	0.003511	82205	366730
GLN212	GLN226	Mbuti.DG	0.292121	0.003762	77652	230496
GLN212	GLN227	Mbuti.DG	0.316337	0.004114	76887	341526
GLN212	GLN229	Mbuti.DG	0.291204	0.003537	82337	337006
GLN212	GLN231A	Mbuti.DG	0.311978	0.004140	75356	195409
GLN212	GLN232B	Mbuti.DG	0.295121	0.004482	65850	103621
GLN212	GLN232C	Mbuti.DG	0.301325	0.003798	79336	335310
GLN212	GLN241	Mbuti.DG	0.308339	0.004099	75227	328956
GLN212	GLN243A	Mbuti.DG	0.330116	0.004239	77885	360978
GLN212	GLN243B	Mbuti.DG	0.291077	0.003548	82049	309413
GLN212	GLN245A	Mbuti.DG	0.294854	0.003589	82147	355596
GLN212	GLN245B	Mbuti.DG	0.300932	0.003789	79422	368028
GLN212	GLN246	Mbuti.DG	0.290737	0.003520	82607	361441
GLN212	GLN248	Mbuti.DG	0.291295	0.003556	81921	353876
GLN212	GLN249	Mbuti.DG	0.295403	0.003672	80447	272966
GLN212	GLN255	Mbuti.DG	0.437803	0.005228	83750	347738
GLN212	GLN256	Mbuti.DG	0.303817	0.004053	74954	296258
GLN212	GLN258	Mbuti.DG	0.294283	0.003640	80857	294958
GLN212	GLN260	Mbuti.DG	0.308956	0.003933	78549	305132
GLN212	GLN267	Mbuti.DG	0.315769	0.004226	74719	240725
GLN212	GLN268A	Mbuti.DG	0.315962	0.003950	79991	302593
GLN212	GLN276	Mbuti.DG	0.323107	0.004018	80423	436108
GLN212	GLN279	Mbuti.DG	0.300026	0.004687	64008	84574
GLN212	GLN280	Mbuti.DG	0.290693	0.003544	82017	335435
GLN212	GLN285A	Mbuti.DG	0.292460	0.003665	79797	335617
GLN212	GLN285B	Mbuti.DG	0.295115	0.003712	79504	292380
GLN212	GLN287	Mbuti.DG	0.288583	0.003777	76404	240605
GLN212	GLN288	Mbuti.DG	0.289872	0.003644	79558	283473
GLN212	GLN29B	Mbuti.DG	0.294697	0.005060	58242	45804
GLN212	GLN294	Mbuti.DG	0.296056	0.003757	78808	218175
GLN212	GLN298	Mbuti.DG	0.293275	0.003753	78154	297480
GLN212	GLN299	Mbuti.DG	0.290138	0.003622	80113	302436
GLN212	GLN305	Mbuti.DG	0.290908	0.003691	78821	240325
GLN212	GLN308	Mbuti.DG	0.291490	0.003433	84914	365956
GLN212	GLN309	Mbuti.DG	0.294711	0.003469	84960	367082
GLN212	GLN313	Mbuti.DG	0.295031	0.003640	81060	240359
GLN212	GLN317	Mbuti.DG	0.404713	0.005048	80176	270437
GLN212	GLN321	Mbuti.DG	0.309055	0.004021	76858	266641
GLN212	GLN322	Mbuti.DG	0.298098	0.004040	73794	248756
GLN212	GLN326	Mbuti.DG	0.297105	0.003671	80925	331349
GLN212	GLN209	Mbuti.DG	0.302883	0.004008	75577	376059
GLN212	GLN250	Mbuti.DG	0.302859	0.004196	72180	279873
GLN212	GLN257	Mbuti.DG	0.305887	0.004124	74173	309706
GLN212	GLN261	Mbuti.DG	0.314786	0.004032	78076	324451
GLN212	GLN262	Mbuti.DG	0.305124	0.003722	81986	350827
GLN212	GLN263	Mbuti.DG	0.322365	0.004363	73880	256458
GLN212	GLN265	Mbuti.DG	0.368054	0.004582	80319	297126
GLN212	GLN269	Mbuti.DG	0.296676	0.003404	87143	368760
GLN212	GLN277	Mbuti.DG	0.292438	0.003614	80919	283008
GLN212	GLN284	Mbuti.DG	0.291080	0.003597	80931	329214
GLN212	GLN302	Mbuti.DG	0.294267	0.003621	81264	259733
GLN212	GLN306	Mbuti.DG	0.293585	0.003711	79108	221250
GLN212	GLN307	Mbuti.DG	0.292012	0.003570	81801	338857
GLN212	GLN310B	Mbuti.DG	0.288391	0.003528	81744	298541
GLN212	GLN315	Mbuti.DG	0.297351	0.003734	79643	292574
GLN212	GLN319	Mbuti.DG	0.306652	0.003916	78306	318970
GLN212	GLN320	Mbuti.DG	0.305951	0.004071	75152	308687
GLN212	GLN325	Mbuti.DG	0.361310	0.004369	82691	437700
GLN212	GLN216	Mbuti.DG	0.333734	0.004325	77155	420276
GLN212	GLN224	Mbuti.DG	0.403191	0.005727	70401	84273
GLN212	GLN235	Mbuti.DG	0.333877	0.004277	78064	347652
GLN212	GLN236A	Mbuti.DG	0.292092	0.003464	84316	324406
GLN212	GLN236B	Mbuti.DG	0.298834	0.003753	79630	382584
GLN212	GLN237A	Mbuti.DG	0.352399	0.004509	78154	206496
GLN212	GLN242	Mbuti.DG	0.291786	0.003826	76265	192641
GLN212	GLN244	Mbuti.DG	0.301055	0.003780	79635	337395
GLN212	GLN253	Mbuti.DG	0.289318	0.003522	82153	321408
GLN212	GLN275	Mbuti.DG	0.296232	0.003461	85583	445308
GLN212	GLN282	Mbuti.DG	0.297654	0.003840	77508	325647
GLN212	GLN291	Mbuti.DG	0.290347	0.003496	83049	356893
GLN212	GLN300	Mbuti.DG	0.287438	0.003838	74893	146305
GLN212	GLN270B	Mbuti.DG	0.334001	0.006891	48468	28032
GLN212	GLN268B	Mbuti.DG	0.287718	0.009761	29475	10541
GLN212	GLN266	Mbuti.DG	0.357188	0.004431	80607	326863
GLN212	GLN301	Mbuti.DG	0.292610	0.003720	78658	193203
GLN212	GLN311	Mbuti.DG	0.285652	0.007523	37969	19235
GLN213	GLN214	Mbuti.DG	0.302632	0.004475	67627	121259
GLN213	GLN215A	Mbuti.DG	0.297335	0.004253	69912	138074
GLN213	GLN215B	Mbuti.DG	0.297679	0.004150	71730	146705
GLN213	GLN220	Mbuti.DG	0.297210	0.004361	68151	128961
GLN213	GLN221B	Mbuti.DG	0.352842	0.005072	69568	107331
GLN213	GLN223	Mbuti.DG	0.329714	0.005364	61466	77536
GLN213	GLN225	Mbuti.DG	0.288952	0.003805	75934	145599
GLN213	GLN226	Mbuti.DG	0.292203	0.004280	68268	94646
GLN213	GLN227	Mbuti.DG	0.320268	0.004410	72630	135610
GLN213	GLN229	Mbuti.DG	0.282623	0.004039	69981	134426
GLN213	GLN231A	Mbuti.DG	0.302667	0.004860	62280	80490
GLN213	GLN232B	Mbuti.DG	0.296937	0.005447	54517	43764
GLN213	GLN232C	Mbuti.DG	0.299064	0.004361	68583	134510
GLN213	GLN241	Mbuti.DG	0.305124	0.004260	71625	131988
GLN213	GLN243A	Mbuti.DG	0.329224	0.004709	69917	143420
GLN213	GLN243B	Mbuti.DG	0.291481	0.004029	72347	125719
GLN213	GLN245A	Mbuti.DG	0.294827	0.004133	71341	141856
GLN213	GLN245B	Mbuti.DG	0.299713	0.004161	72035	146551
GLN213	GLN246	Mbuti.DG	0.288424	0.004030	71577	143881
GLN213	GLN248	Mbuti.DG	0.290463	0.004153	69946	140479
GLN213	GLN249	Mbuti.DG	0.292079	0.004289	68104	112311
GLN213	GLN255	Mbuti.DG	0.417266	0.005450	76567	139025
GLN213	GLN256	Mbuti.DG	0.301574	0.004560	66130	120723
GLN213	GLN258	Mbuti.DG	0.295321	0.004335	68131	119020
GLN213	GLN260	Mbuti.DG	0.303902	0.004433	68562	123431
GLN213	GLN267	Mbuti.DG	0.315545	0.004561	69180	99802
GLN213	GLN268A	Mbuti.DG	0.318503	0.004488	70968	123109
GLN213	GLN276	Mbuti.DG	0.323148	0.004522	71465	171248
GLN213	GLN279	Mbuti.DG	0.299246	0.005852	51136	35835
GLN213	GLN280	Mbuti.DG	0.288387	0.004025	71645	134424
GLN213	GLN285A	Mbuti.DG	0.293273	0.004307	68087	135676
GLN213	GLN285B	Mbuti.DG	0.292167	0.004291	68085	118261
GLN213	GLN287	Mbuti.DG	0.284000	0.004179	67960	99087
GLN213	GLN288	Mbuti.DG	0.291278	0.004362	66776	116033
GLN213	GLN29B	Mbuti.DG	0.287402	0.007501	38315	19745
GLN213	GLN294	Mbuti.DG	0.292492	0.004427	66071	90504
GLN213	GLN298	Mbuti.DG	0.288892	0.004316	66935	121690
GLN213	GLN299	Mbuti.DG	0.289314	0.004112	70356	122712
GLN213	GLN305	Mbuti.DG	0.292135	0.004395	66466	99631
GLN213	GLN308	Mbuti.DG	0.290258	0.004087	71019	146123
GLN213	GLN309	Mbuti.DG	0.290393	0.004118	70517	146799
GLN213	GLN313	Mbuti.DG	0.289090	0.004130	69994	98385
GLN213	GLN317	Mbuti.DG	0.408714	0.005634	72547	110273
GLN213	GLN321	Mbuti.DG	0.319431	0.004838	66032	110311
GLN213	GLN322	Mbuti.DG	0.295456	0.004426	66759	102066
GLN213	GLN326	Mbuti.DG	0.300526	0.004204	71486	133847
GLN213	GLN209	Mbuti.DG	0.300131	0.004400	68216	150207
GLN213	GLN250	Mbuti.DG	0.297957	0.004373	68129	114443
GLN213	GLN257	Mbuti.DG	0.302206	0.004382	68964	125367
GLN213	GLN261	Mbuti.DG	0.311567	0.004504	69174	131843
GLN213	GLN262	Mbuti.DG	0.303135	0.004356	69586	140993
GLN213	GLN263	Mbuti.DG	0.314054	0.004834	64965	105765
GLN213	GLN265	Mbuti.DG	0.359544	0.004872	73796	122339
GLN213	GLN269	Mbuti.DG	0.296350	0.003802	77953	147666
GLN213	GLN277	Mbuti.DG	0.290973	0.004297	67723	114508
GLN213	GLN284	Mbuti.DG	0.291030	0.004230	68802	133638
GLN213	GLN302	Mbuti.DG	0.295883	0.004271	69272	108009
GLN213	GLN306	Mbuti.DG	0.294722	0.004402	66951	91618
GLN213	GLN307	Mbuti.DG	0.289737	0.004167	69534	135751
GLN213	GLN310B	Mbuti.DG	0.290763	0.004100	70926	121158
GLN213	GLN315	Mbuti.DG	0.295377	0.004227	69885	119685
GLN213	GLN319	Mbuti.DG	0.308157	0.004384	70286	130194
GLN213	GLN320	Mbuti.DG	0.297166	0.004417	67280	125955
GLN213	GLN325	Mbuti.DG	0.351882	0.004668	75381	172456
GLN213	GLN216	Mbuti.DG	0.321632	0.004632	69431	166410
GLN213	GLN224	Mbuti.DG	0.400821	0.006840	58600	36295
GLN213	GLN235	Mbuti.DG	0.324876	0.004717	68876	139400
GLN213	GLN236A	Mbuti.DG	0.288535	0.004016	71843	130973
GLN213	GLN236B	Mbuti.DG	0.303286	0.004297	70581	151939
GLN213	GLN237A	Mbuti.DG	0.357816	0.005046	70906	85252
GLN213	GLN242	Mbuti.DG	0.288393	0.004310	66913	81983
GLN213	GLN244	Mbuti.DG	0.295901	0.004280	69132	135064
GLN213	GLN253	Mbuti.DG	0.292545	0.003921	74604	129671
GLN213	GLN275	Mbuti.DG	0.292094	0.004006	72913	175216
GLN213	GLN282	Mbuti.DG	0.295814	0.004223	70052	131454
GLN213	GLN291	Mbuti.DG	0.286712	0.004076	70343	143351
GLN213	GLN300	Mbuti.DG	0.285731	0.005177	55194	60715
GLN213	GLN270B	Mbuti.DG	0.322821	0.009709	33250	11723
GLN213	GLN268B	Mbuti.DG	0.301926	0.013797	21883	4446
GLN213	GLN266	Mbuti.DG	0.352589	0.004770	73911	132469
GLN213	GLN301	Mbuti.DG	0.290841	0.004809	60473	77360
GLN213	GLN311	Mbuti.DG	0.306415	0.011244	27253	7977
GLN214	GLN215A	Mbuti.DG	0.297941	0.003746	79541	317174
GLN214	GLN215B	Mbuti.DG	0.293952	0.003695	79564	343173
GLN214	GLN220	Mbuti.DG	0.297175	0.003747	79307	299522
GLN214	GLN221B	Mbuti.DG	0.318088	0.004264	74606	241231
GLN214	GLN223	Mbuti.DG	0.300973	0.004078	73812	176548
GLN214	GLN225	Mbuti.DG	0.294431	0.003610	81568	339116
GLN214	GLN226	Mbuti.DG	0.296036	0.003891	76077	213802
GLN214	GLN227	Mbuti.DG	0.313394	0.003973	78877	317107
GLN214	GLN229	Mbuti.DG	0.290182	0.003678	78904	312094
GLN214	GLN231A	Mbuti.DG	0.302113	0.003883	77796	181759
GLN214	GLN232B	Mbuti.DG	0.296004	0.004288	69035	95894
GLN214	GLN232C	Mbuti.DG	0.294645	0.003569	82558	310897
GLN214	GLN241	Mbuti.DG	0.293929	0.003673	80018	305248
GLN214	GLN243A	Mbuti.DG	0.362945	0.004430	81925	332242
GLN214	GLN243B	Mbuti.DG	0.293510	0.003745	78379	286293
GLN214	GLN245A	Mbuti.DG	0.288148	0.003581	80475	329283
GLN214	GLN245B	Mbuti.DG	0.288439	0.003526	81800	340159
GLN214	GLN246	Mbuti.DG	0.291515	0.003558	81943	334305
GLN214	GLN248	Mbuti.DG	0.294352	0.003607	81597	327396
GLN214	GLN249	Mbuti.DG	0.294205	0.003876	75914	252945
GLN214	GLN255	Mbuti.DG	0.306515	0.003814	80360	325528
GLN214	GLN256	Mbuti.DG	0.295475	0.003709	79655	274558
GLN214	GLN258	Mbuti.DG	0.289929	0.003637	79724	273976
GLN214	GLN260	Mbuti.DG	0.295568	0.003700	79882	283656
GLN214	GLN267	Mbuti.DG	0.311216	0.003937	79050	223422
GLN214	GLN268A	Mbuti.DG	0.306336	0.003795	80730	279656
GLN214	GLN276	Mbuti.DG	0.307117	0.004121	74521	401253
GLN214	GLN279	Mbuti.DG	0.287289	0.004567	62912	78344
GLN214	GLN280	Mbuti.DG	0.291184	0.003561	81764	310535
GLN214	GLN285A	Mbuti.DG	0.290652	0.003625	80187	309677
GLN214	GLN285B	Mbuti.DG	0.293872	0.003680	79858	272691
GLN214	GLN287	Mbuti.DG	0.291582	0.003631	80305	223339
GLN214	GLN288	Mbuti.DG	0.293143	0.003698	79265	261393
GLN214	GLN29B	Mbuti.DG	0.302218	0.005599	53977	42792
GLN214	GLN294	Mbuti.DG	0.296139	0.003852	76876	203493
GLN214	GLN298	Mbuti.DG	0.291835	0.003596	81151	274032
GLN214	GLN299	Mbuti.DG	0.293591	0.003748	78325	280281
GLN214	GLN305	Mbuti.DG	0.289587	0.003645	79454	223615
GLN214	GLN308	Mbuti.DG	0.293731	0.003725	78846	337443
GLN214	GLN309	Mbuti.DG	0.294242	0.003721	79083	338385
GLN214	GLN313	Mbuti.DG	0.296623	0.003759	78910	224582
GLN214	GLN317	Mbuti.DG	0.306430	0.003919	78182	253350
GLN214	GLN321	Mbuti.DG	0.298683	0.003860	77382	246101
GLN214	GLN322	Mbuti.DG	0.294742	0.003899	75600	232038
GLN214	GLN326	Mbuti.DG	0.302227	0.004028	75024	305598
GLN214	GLN209	Mbuti.DG	0.291758	0.003806	76652	346776
GLN214	GLN250	Mbuti.DG	0.298035	0.003736	79781	258943
GLN214	GLN257	Mbuti.DG	0.300458	0.003989	75315	286125
GLN214	GLN261	Mbuti.DG	0.296762	0.003715	79880	299593
GLN214	GLN262	Mbuti.DG	0.349970	0.004491	77920	322257
GLN214	GLN263	Mbuti.DG	0.298992	0.003724	80281	238030
GLN214	GLN265	Mbuti.DG	0.307879	0.003926	78411	275441
GLN214	GLN269	Mbuti.DG	0.296936	0.003617	82090	339044
GLN214	GLN277	Mbuti.DG	0.296000	0.003727	79416	262068
GLN214	GLN284	Mbuti.DG	0.295480	0.003636	81271	303548
GLN214	GLN302	Mbuti.DG	0.295646	0.003725	79370	239337
GLN214	GLN306	Mbuti.DG	0.291839	0.003811	76576	204949
GLN214	GLN307	Mbuti.DG	0.292057	0.003623	80617	313941
GLN214	GLN310B	Mbuti.DG	0.294313	0.003681	79961	276207
GLN214	GLN315	Mbuti.DG	0.303158	0.003952	76712	269852
GLN214	GLN319	Mbuti.DG	0.298928	0.003702	80743	293689
GLN214	GLN320	Mbuti.DG	0.298856	0.003668	81477	285092
GLN214	GLN325	Mbuti.DG	0.314111	0.004036	77823	403804
GLN214	GLN216	Mbuti.DG	0.302029	0.003967	76135	387141
GLN214	GLN224	Mbuti.DG	0.304820	0.004768	63936	78802
GLN214	GLN235	Mbuti.DG	0.303706	0.003810	79722	321283
GLN214	GLN236A	Mbuti.DG	0.349107	0.004433	78758	297586
GLN214	GLN236B	Mbuti.DG	0.321570	0.004024	79907	352127
GLN214	GLN237A	Mbuti.DG	0.311163	0.004200	74094	191725
GLN214	GLN242	Mbuti.DG	0.296591	0.003941	75263	177966
GLN214	GLN244	Mbuti.DG	0.294147	0.003684	79838	312039
GLN214	GLN253	Mbuti.DG	0.292070	0.003647	80090	296517
GLN214	GLN275	Mbuti.DG	0.294765	0.003573	82496	409406
GLN214	GLN282	Mbuti.DG	0.290985	0.003719	78233	300314
GLN214	GLN291	Mbuti.DG	0.286845	0.003547	80874	328971
GLN214	GLN300	Mbuti.DG	0.284361	0.004055	70129	135619
GLN214	GLN270B	Mbuti.DG	0.306930	0.006529	47009	26159
GLN214	GLN268B	Mbuti.DG	0.318392	0.010189	31249	9694
GLN214	GLN266	Mbuti.DG	0.326445	0.004447	73408	302146
GLN214	GLN301	Mbuti.DG	0.291417	0.003829	76105	178128
GLN214	GLN311	Mbuti.DG	0.291919	0.007883	37034	17679
GLN215A	GLN215B	Mbuti.DG	0.438597	0.005064	86619	392541
GLN215A	GLN220	Mbuti.DG	0.292069	0.003650	80016	340118
GLN215A	GLN221B	Mbuti.DG	0.306396	0.004194	73049	273756
GLN215A	GLN223	Mbuti.DG	0.299675	0.004104	73027	199157
GLN215A	GLN225	Mbuti.DG	0.290343	0.003605	80540	391651
GLN215A	GLN226	Mbuti.DG	0.295144	0.003812	77420	245544
GLN215A	GLN227	Mbuti.DG	0.299242	0.003787	79014	363651
GLN215A	GLN229	Mbuti.DG	0.292619	0.003651	80146	356123
GLN215A	GLN231A	Mbuti.DG	0.309444	0.004130	74933	204050
GLN215A	GLN232B	Mbuti.DG	0.299749	0.004409	67988	108897
GLN215A	GLN232C	Mbuti.DG	0.290976	0.003538	82239	356713
GLN215A	GLN241	Mbuti.DG	0.294470	0.003806	77369	349493
GLN215A	GLN243A	Mbuti.DG	0.300035	0.003728	80481	385375
GLN215A	GLN243B	Mbuti.DG	0.294246	0.003608	81556	325341
GLN215A	GLN245A	Mbuti.DG	0.298070	0.003829	77850	378584
GLN215A	GLN245B	Mbuti.DG	0.295719	0.003640	81245	393817
GLN215A	GLN246	Mbuti.DG	0.293166	0.003506	83613	385853
GLN215A	GLN248	Mbuti.DG	0.293253	0.003644	80465	377332
GLN215A	GLN249	Mbuti.DG	0.296024	0.003895	76010	285844
GLN215A	GLN255	Mbuti.DG	0.300034	0.003757	79857	373969
GLN215A	GLN256	Mbuti.DG	0.299518	0.003913	76547	309944
GLN215A	GLN258	Mbuti.DG	0.292160	0.003725	78426	309855
GLN215A	GLN260	Mbuti.DG	0.292994	0.003755	78029	320341
GLN215A	GLN267	Mbuti.DG	0.298489	0.003933	75887	257609
GLN215A	GLN268A	Mbuti.DG	0.294731	0.003625	81299	325361
GLN215A	GLN276	Mbuti.DG	0.372165	0.004605	80822	483333
GLN215A	GLN279	Mbuti.DG	0.294750	0.004717	62489	90008
GLN215A	GLN280	Mbuti.DG	0.289783	0.003554	81548	354372
GLN215A	GLN285A	Mbuti.DG	0.295100	0.003675	80298	362176
GLN215A	GLN285B	Mbuti.DG	0.297741	0.003810	78147	306762
GLN215A	GLN287	Mbuti.DG	0.292970	0.003871	75687	250028
GLN215A	GLN288	Mbuti.DG	0.287028	0.003680	77991	304019
GLN215A	GLN29B	Mbuti.DG	0.294977	0.005404	54581	46951
GLN215A	GLN294	Mbuti.DG	0.294227	0.003831	76801	226089
GLN215A	GLN298	Mbuti.DG	0.293108	0.003658	80119	319423
GLN215A	GLN299	Mbuti.DG	0.302472	0.004054	74617	316624
GLN215A	GLN305	Mbuti.DG	0.289398	0.003626	79808	248400
GLN215A	GLN308	Mbuti.DG	0.295775	0.003779	78274	397490
GLN215A	GLN309	Mbuti.DG	0.293555	0.003681	79743	399631
GLN215A	GLN313	Mbuti.DG	0.294152	0.003760	78223	249796
GLN215A	GLN317	Mbuti.DG	0.300992	0.003928	76625	284308
GLN215A	GLN321	Mbuti.DG	0.298032	0.003831	77790	284922
GLN215A	GLN322	Mbuti.DG	0.304605	0.003963	76871	257952
GLN215A	GLN326	Mbuti.DG	0.300235	0.003749	80087	358049
GLN215A	GLN209	Mbuti.DG	0.295872	0.003563	83038	411037
GLN215A	GLN250	Mbuti.DG	0.302154	0.003899	77490	299757
GLN215A	GLN257	Mbuti.DG	0.299639	0.003870	77421	333006
GLN215A	GLN261	Mbuti.DG	0.301279	0.003849	78277	349367
GLN215A	GLN262	Mbuti.DG	0.296472	0.003663	80934	381343
GLN215A	GLN263	Mbuti.DG	0.296675	0.003770	78691	273816
GLN215A	GLN265	Mbuti.DG	0.311419	0.004053	76839	320361
GLN215A	GLN269	Mbuti.DG	0.297135	0.003551	83671	400768
GLN215A	GLN277	Mbuti.DG	0.291794	0.003687	79138	304314
GLN215A	GLN284	Mbuti.DG	0.292850	0.003833	76394	355267
GLN215A	GLN302	Mbuti.DG	0.292649	0.003811	76793	276590
GLN215A	GLN306	Mbuti.DG	0.295839	0.003904	75778	232645
GLN215A	GLN307	Mbuti.DG	0.289202	0.003656	79097	361900
GLN215A	GLN310B	Mbuti.DG	0.293625	0.003686	79656	320324
GLN215A	GLN315	Mbuti.DG	0.293090	0.003743	78306	313662
GLN215A	GLN319	Mbuti.DG	0.297772	0.003569	83432	343224
GLN215A	GLN320	Mbuti.DG	0.300083	0.003923	76491	332176
GLN215A	GLN325	Mbuti.DG	0.328307	0.004323	75945	493371
GLN215A	GLN216	Mbuti.DG	0.337705	0.004591	73559	468760
GLN215A	GLN224	Mbuti.DG	0.293700	0.004567	64309	89062
GLN215A	GLN235	Mbuti.DG	0.301388	0.003690	81682	376566
GLN215A	GLN236A	Mbuti.DG	0.296042	0.003615	81888	348396
GLN215A	GLN236B	Mbuti.DG	0.293709	0.003581	82015	418185
GLN215A	GLN237A	Mbuti.DG	0.308895	0.004369	70707	220123
GLN215A	GLN242	Mbuti.DG	0.291832	0.003860	75597	203108
GLN215A	GLN244	Mbuti.DG	0.296301	0.003821	77543	365418
GLN215A	GLN253	Mbuti.DG	0.313476	0.004072	76982	344449
GLN215A	GLN275	Mbuti.DG	0.337997	0.004358	77558	500067
GLN215A	GLN282	Mbuti.DG	0.293913	0.003725	78907	349403
GLN215A	GLN291	Mbuti.DG	0.288432	0.003573	80719	385754
GLN215A	GLN300	Mbuti.DG	0.287809	0.003974	72416	155232
GLN215A	GLN270B	Mbuti.DG	0.309619	0.006675	46388	29731
GLN215A	GLN268B	Mbuti.DG	0.287731	0.009253	31097	11291
GLN215A	GLN266	Mbuti.DG	0.304934	0.003955	77097	353535
GLN215A	GLN301	Mbuti.DG	0.293678	0.003906	75194	213942
GLN215A	GLN311	Mbuti.DG	0.285282	0.007395	38576	20434
GLN215B	GLN220	Mbuti.DG	0.289142	0.003597	80380	368132
GLN215B	GLN221B	Mbuti.DG	0.302863	0.004284	70690	294660
GLN215B	GLN223	Mbuti.DG	0.297369	0.003983	74668	214503
GLN215B	GLN225	Mbuti.DG	0.290595	0.003532	82280	422801
GLN215B	GLN226	Mbuti.DG	0.289402	0.003750	77175	261728
GLN215B	GLN227	Mbuti.DG	0.293128	0.003570	82107	392747
GLN215B	GLN229	Mbuti.DG	0.290678	0.003445	84369	385000
GLN215B	GLN231A	Mbuti.DG	0.303748	0.004280	70968	220147
GLN215B	GLN232B	Mbuti.DG	0.297645	0.004408	67519	116604
GLN215B	GLN232C	Mbuti.DG	0.291486	0.003663	79578	384784
GLN215B	GLN241	Mbuti.DG	0.289450	0.003753	77133	377249
GLN215B	GLN243A	Mbuti.DG	0.294169	0.003628	81081	415856
GLN215B	GLN243B	Mbuti.DG	0.293379	0.003571	82153	350944
GLN215B	GLN245A	Mbuti.DG	0.295033	0.003784	77961	408361
GLN215B	GLN245B	Mbuti.DG	0.293645	0.003654	80366	424168
GLN215B	GLN246	Mbuti.DG	0.291278	0.003525	82638	416041
GLN215B	GLN248	Mbuti.DG	0.295184	0.003633	81247	406732
GLN215B	GLN249	Mbuti.DG	0.298303	0.003863	77219	308421
GLN215B	GLN255	Mbuti.DG	0.302588	0.003802	79590	403243
GLN215B	GLN256	Mbuti.DG	0.295399	0.003964	74516	334453
GLN215B	GLN258	Mbuti.DG	0.292300	0.003647	80145	334455
GLN215B	GLN260	Mbuti.DG	0.290682	0.003763	77256	345989
GLN215B	GLN267	Mbuti.DG	0.294524	0.003699	79623	274469
GLN215B	GLN268A	Mbuti.DG	0.293420	0.003565	82306	347240
GLN215B	GLN276	Mbuti.DG	0.359646	0.004560	78865	513320
GLN215B	GLN279	Mbuti.DG	0.292969	0.004501	65085	95954
GLN215B	GLN280	Mbuti.DG	0.286893	0.003609	79490	382979
GLN215B	GLN285A	Mbuti.DG	0.290207	0.003713	78164	386911
GLN215B	GLN285B	Mbuti.DG	0.294469	0.003680	80024	331784
GLN215B	GLN287	Mbuti.DG	0.291245	0.003870	75264	270230
GLN215B	GLN288	Mbuti.DG	0.289509	0.003694	78370	323202
GLN215B	GLN29B	Mbuti.DG	0.298445	0.005061	58967	50536
GLN215B	GLN294	Mbuti.DG	0.295879	0.003898	75905	243914
GLN215B	GLN298	Mbuti.DG	0.289791	0.003536	81963	339704
GLN215B	GLN299	Mbuti.DG	0.300899	0.003939	76380	342047
GLN215B	GLN305	Mbuti.DG	0.288269	0.003617	79707	268423
GLN215B	GLN308	Mbuti.DG	0.291281	0.003572	81550	424317
GLN215B	GLN309	Mbuti.DG	0.292859	0.003738	78342	426151
GLN215B	GLN313	Mbuti.DG	0.291341	0.003662	79552	270296
GLN215B	GLN317	Mbuti.DG	0.300161	0.003717	80758	306888
GLN215B	GLN321	Mbuti.DG	0.300094	0.003820	78557	303194
GLN215B	GLN322	Mbuti.DG	0.294783	0.003915	75293	279187
GLN215B	GLN326	Mbuti.DG	0.294862	0.003759	78440	381632
GLN215B	GLN209	Mbuti.DG	0.295114	0.003622	81475	436710
GLN215B	GLN250	Mbuti.DG	0.298546	0.004008	74488	319591
GLN215B	GLN257	Mbuti.DG	0.296124	0.003780	78348	355651
GLN215B	GLN261	Mbuti.DG	0.299030	0.003784	79032	373096
GLN215B	GLN262	Mbuti.DG	0.291874	0.003745	77934	406125
GLN215B	GLN263	Mbuti.DG	0.294727	0.003860	76363	292653
GLN215B	GLN265	Mbuti.DG	0.309571	0.003826	80912	341118
GLN215B	GLN269	Mbuti.DG	0.294867	0.003559	82848	427114
GLN215B	GLN277	Mbuti.DG	0.289896	0.003596	80607	324582
GLN215B	GLN284	Mbuti.DG	0.288774	0.003537	81651	378350
GLN215B	GLN302	Mbuti.DG	0.295594	0.003787	78049	294690
GLN215B	GLN306	Mbuti.DG	0.290586	0.003671	79159	248982
GLN215B	GLN307	Mbuti.DG	0.287020	0.003605	79627	388988
GLN215B	GLN310B	Mbuti.DG	0.295715	0.003736	79144	342557
GLN215B	GLN315	Mbuti.DG	0.290145	0.003686	78709	334760
GLN215B	GLN319	Mbuti.DG	0.293053	0.003658	80103	365939
GLN215B	GLN320	Mbuti.DG	0.299975	0.003999	75003	353923
GLN215B	GLN325	Mbuti.DG	0.323167	0.004211	76736	520157
GLN215B	GLN216	Mbuti.DG	0.326953	0.004441	73616	495348
GLN215B	GLN224	Mbuti.DG	0.307483	0.004563	67383	95188
GLN215B	GLN235	Mbuti.DG	0.298347	0.003642	81917	402860
GLN215B	GLN236A	Mbuti.DG	0.294671	0.003719	79236	372263
GLN215B	GLN236B	Mbuti.DG	0.290992	0.003509	82929	445780
GLN215B	GLN237A	Mbuti.DG	0.307065	0.004318	71113	235124
GLN215B	GLN242	Mbuti.DG	0.289982	0.003936	73681	216827
GLN215B	GLN244	Mbuti.DG	0.297595	0.003781	78707	390041
GLN215B	GLN253	Mbuti.DG	0.309763	0.003997	77500	368510
GLN215B	GLN275	Mbuti.DG	0.328703	0.004281	76775	526771
GLN215B	GLN282	Mbuti.DG	0.294027	0.003876	75851	374036
GLN215B	GLN291	Mbuti.DG	0.288065	0.003575	80579	412578
GLN215B	GLN300	Mbuti.DG	0.287326	0.003953	72691	166237
GLN215B	GLN270B	Mbuti.DG	0.308474	0.006347	48605	31792
GLN215B	GLN268B	Mbuti.DG	0.282422	0.008901	31731	11891
GLN215B	GLN266	Mbuti.DG	0.304678	0.003921	77697	377433
GLN215B	GLN301	Mbuti.DG	0.292595	0.003811	76785	226578
GLN215B	GLN311	Mbuti.DG	0.286874	0.006994	41015	21837
GLN220	GLN221B	Mbuti.DG	0.319613	0.004340	73639	257608
GLN220	GLN223	Mbuti.DG	0.296492	0.004045	73306	188624
GLN220	GLN225	Mbuti.DG	0.288499	0.003515	82069	363585
GLN220	GLN226	Mbuti.DG	0.357924	0.004583	78096	227404
GLN220	GLN227	Mbuti.DG	0.292722	0.003555	82350	339732
GLN220	GLN229	Mbuti.DG	0.288707	0.003513	82190	334421
GLN220	GLN231A	Mbuti.DG	0.315209	0.004221	74670	193593
GLN220	GLN232B	Mbuti.DG	0.296067	0.004262	69471	102064
GLN220	GLN232C	Mbuti.DG	0.334758	0.004295	77948	331096
GLN220	GLN241	Mbuti.DG	0.415614	0.004962	83756	322530
GLN220	GLN243A	Mbuti.DG	0.305635	0.003918	78006	357688
GLN220	GLN243B	Mbuti.DG	0.290753	0.003586	81075	305845
GLN220	GLN245A	Mbuti.DG	0.294453	0.003628	81152	352343
GLN220	GLN245B	Mbuti.DG	0.306782	0.004022	76267	364006
GLN220	GLN246	Mbuti.DG	0.288559	0.003613	79872	358621
GLN220	GLN248	Mbuti.DG	0.290541	0.003610	80481	350596
GLN220	GLN249	Mbuti.DG	0.294682	0.003882	75905	269621
GLN220	GLN255	Mbuti.DG	0.301882	0.003795	79551	348381
GLN220	GLN256	Mbuti.DG	0.327623	0.004301	76169	292719
GLN220	GLN258	Mbuti.DG	0.298132	0.003900	76447	292812
GLN220	GLN260	Mbuti.DG	0.414157	0.005388	76868	299730
GLN220	GLN267	Mbuti.DG	0.295950	0.003821	77448	238760
GLN220	GLN268A	Mbuti.DG	0.294301	0.003574	82353	299937
GLN220	GLN276	Mbuti.DG	0.311784	0.004131	75468	431823
GLN220	GLN279	Mbuti.DG	0.298981	0.004763	62772	83013
GLN220	GLN280	Mbuti.DG	0.290004	0.003728	77789	332496
GLN220	GLN285A	Mbuti.DG	0.297885	0.003879	76785	331737
GLN220	GLN285B	Mbuti.DG	0.298670	0.003911	76365	291228
GLN220	GLN287	Mbuti.DG	0.288594	0.003858	74811	238201
GLN220	GLN288	Mbuti.DG	0.288290	0.003622	79602	280106
GLN220	GLN29B	Mbuti.DG	0.293860	0.005391	54507	45338
GLN220	GLN294	Mbuti.DG	0.294322	0.003791	77630	216949
GLN220	GLN298	Mbuti.DG	0.292239	0.003826	76375	293438
GLN220	GLN299	Mbuti.DG	0.292040	0.003558	82069	299590
GLN220	GLN305	Mbuti.DG	0.288124	0.003691	78059	238047
GLN220	GLN308	Mbuti.DG	0.293421	0.003637	80682	362020
GLN220	GLN309	Mbuti.DG	0.291959	0.003724	78395	363797
GLN220	GLN313	Mbuti.DG	0.294575	0.003681	80033	239437
GLN220	GLN317	Mbuti.DG	0.302551	0.003773	80192	270757
GLN220	GLN321	Mbuti.DG	0.305388	0.004019	75994	263820
GLN220	GLN322	Mbuti.DG	0.298097	0.003814	78165	247172
GLN220	GLN326	Mbuti.DG	0.330744	0.004370	75690	326463
GLN220	GLN209	Mbuti.DG	0.297114	0.003859	77002	371792
GLN220	GLN250	Mbuti.DG	0.311369	0.004232	73579	276286
GLN220	GLN257	Mbuti.DG	0.304000	0.004113	73911	306254
GLN220	GLN261	Mbuti.DG	0.331853	0.004249	78108	319397
GLN220	GLN262	Mbuti.DG	0.295527	0.003622	81585	347859
GLN220	GLN263	Mbuti.DG	0.310122	0.004224	73424	254141
GLN220	GLN265	Mbuti.DG	0.328574	0.004186	78497	294001
GLN220	GLN269	Mbuti.DG	0.292053	0.003548	82315	364316
GLN220	GLN277	Mbuti.DG	0.291108	0.003638	80008	280251
GLN220	GLN284	Mbuti.DG	0.293152	0.003681	79628	325269
GLN220	GLN302	Mbuti.DG	0.291919	0.003783	77171	255815
GLN220	GLN306	Mbuti.DG	0.296422	0.003882	76362	218435
GLN220	GLN307	Mbuti.DG	0.289416	0.003758	77023	335380
GLN220	GLN310B	Mbuti.DG	0.289998	0.003623	80053	295359
GLN220	GLN315	Mbuti.DG	0.290979	0.003754	77521	289107
GLN220	GLN319	Mbuti.DG	0.445677	0.005490	81176	310531
GLN220	GLN320	Mbuti.DG	0.299663	0.003972	75449	304925
GLN220	GLN325	Mbuti.DG	0.320183	0.004267	75046	434382
GLN220	GLN216	Mbuti.DG	0.302011	0.003796	79569	416310
GLN220	GLN224	Mbuti.DG	0.304345	0.004651	65438	83781
GLN220	GLN235	Mbuti.DG	0.308858	0.003880	79596	344050
GLN220	GLN236A	Mbuti.DG	0.288738	0.003508	82310	320594
GLN220	GLN236B	Mbuti.DG	0.291701	0.003629	80370	378549
GLN220	GLN237A	Mbuti.DG	0.351968	0.004541	77507	203768
GLN220	GLN242	Mbuti.DG	0.292487	0.003832	76334	189867
GLN220	GLN244	Mbuti.DG	0.305425	0.003937	77582	334427
GLN220	GLN253	Mbuti.DG	0.290913	0.003750	77580	317861
GLN220	GLN275	Mbuti.DG	0.294810	0.003588	82174	440464
GLN220	GLN282	Mbuti.DG	0.301550	0.003864	78032	321711
GLN220	GLN291	Mbuti.DG	0.284550	0.003563	79858	353457
GLN220	GLN300	Mbuti.DG	0.287394	0.004072	70583	144488
GLN220	GLN270B	Mbuti.DG	0.335327	0.007214	46484	27816
GLN220	GLN268B	Mbuti.DG	0.293022	0.010192	28750	10343
GLN220	GLN266	Mbuti.DG	0.319142	0.004124	77391	323485
GLN220	GLN301	Mbuti.DG	0.289608	0.003824	75734	191265
GLN220	GLN311	Mbuti.DG	0.288325	0.007979	36134	19015
GLN221B	GLN223	Mbuti.DG	0.319185	0.004626	69001	153240
GLN221B	GLN225	Mbuti.DG	0.288892	0.003606	80112	291786
GLN221B	GLN226	Mbuti.DG	0.297642	0.003941	75524	186329
GLN221B	GLN227	Mbuti.DG	0.335251	0.004304	77890	271342
GLN221B	GLN229	Mbuti.DG	0.287361	0.003861	74435	269157
GLN221B	GLN231A	Mbuti.DG	0.322843	0.004406	73277	158060
GLN221B	GLN232B	Mbuti.DG	0.293128	0.004778	61343	84375
GLN221B	GLN232C	Mbuti.DG	0.299861	0.003796	78984	268155
GLN221B	GLN241	Mbuti.DG	0.317513	0.004365	72737	262730
GLN221B	GLN243A	Mbuti.DG	0.367276	0.004852	75702	286010
GLN221B	GLN243B	Mbuti.DG	0.293344	0.003637	80665	248769
GLN221B	GLN245A	Mbuti.DG	0.295943	0.003739	79158	283249
GLN221B	GLN245B	Mbuti.DG	0.300401	0.003961	75842	292952
GLN221B	GLN246	Mbuti.DG	0.289930	0.003602	80486	288527
GLN221B	GLN248	Mbuti.DG	0.292499	0.003729	78443	281485
GLN221B	GLN249	Mbuti.DG	0.295461	0.003744	78918	220249
GLN221B	GLN255	Mbuti.DG	0.344122	0.004299	80054	279944
GLN221B	GLN256	Mbuti.DG	0.309846	0.004258	72764	238976
GLN221B	GLN258	Mbuti.DG	0.298034	0.003995	74602	237306
GLN221B	GLN260	Mbuti.DG	0.319424	0.004365	73180	245301
GLN221B	GLN267	Mbuti.DG	0.328746	0.004414	74484	195170
GLN221B	GLN268A	Mbuti.DG	0.340382	0.004391	77521	243032
GLN221B	GLN276	Mbuti.DG	0.356127	0.004590	77587	342336
GLN221B	GLN279	Mbuti.DG	0.309135	0.005124	60328	68593
GLN221B	GLN280	Mbuti.DG	0.291387	0.003910	74523	268736
GLN221B	GLN285A	Mbuti.DG	0.298809	0.003965	75365	268490
GLN221B	GLN285B	Mbuti.DG	0.294909	0.003803	77547	235989
GLN221B	GLN287	Mbuti.DG	0.291322	0.003698	78770	195005
GLN221B	GLN288	Mbuti.DG	0.292527	0.003888	75232	228928
GLN221B	GLN29B	Mbuti.DG	0.300024	0.005986	50118	37976
GLN221B	GLN294	Mbuti.DG	0.292701	0.003760	77839	177562
GLN221B	GLN298	Mbuti.DG	0.295705	0.003820	77416	239429
GLN221B	GLN299	Mbuti.DG	0.289979	0.003898	74385	243459
GLN221B	GLN305	Mbuti.DG	0.292775	0.003864	75778	195662
GLN221B	GLN308	Mbuti.DG	0.290265	0.003763	77144	291801
GLN221B	GLN309	Mbuti.DG	0.292932	0.003688	79432	292885
GLN221B	GLN313	Mbuti.DG	0.294076	0.003903	75351	194844
GLN221B	GLN317	Mbuti.DG	0.353640	0.004319	81889	219826
GLN221B	GLN321	Mbuti.DG	0.345379	0.004683	73756	215318
GLN221B	GLN322	Mbuti.DG	0.305123	0.003985	76573	201684
GLN221B	GLN326	Mbuti.DG	0.312339	0.004306	72535	265238
GLN221B	GLN209	Mbuti.DG	0.322811	0.004307	74945	298889
GLN221B	GLN250	Mbuti.DG	0.303476	0.004272	71042	225410
GLN221B	GLN257	Mbuti.DG	0.322449	0.004478	72011	248116
GLN221B	GLN261	Mbuti.DG	0.315969	0.004285	73745	260268
GLN221B	GLN262	Mbuti.DG	0.324022	0.004476	72396	279913
GLN221B	GLN263	Mbuti.DG	0.356369	0.004469	79743	206969
GLN221B	GLN265	Mbuti.DG	0.426011	0.005280	80679	238535
GLN221B	GLN269	Mbuti.DG	0.295731	0.003672	80536	293861
GLN221B	GLN277	Mbuti.DG	0.293474	0.003753	78193	226976
GLN221B	GLN284	Mbuti.DG	0.288989	0.003776	76528	264273
GLN221B	GLN302	Mbuti.DG	0.293605	0.003980	73762	210446
GLN221B	GLN306	Mbuti.DG	0.294621	0.003786	77817	179864
GLN221B	GLN307	Mbuti.DG	0.292909	0.003829	76503	270970
GLN221B	GLN310B	Mbuti.DG	0.294389	0.003887	75729	239527
GLN221B	GLN315	Mbuti.DG	0.296653	0.003877	76522	236340
GLN221B	GLN319	Mbuti.DG	0.320158	0.004232	75658	256232
GLN221B	GLN320	Mbuti.DG	0.306912	0.004306	71278	247911
GLN221B	GLN325	Mbuti.DG	0.421793	0.005209	80968	342382
GLN221B	GLN216	Mbuti.DG	0.355472	0.004629	76796	330250
GLN221B	GLN224	Mbuti.DG	0.360760	0.005298	68097	68804
GLN221B	GLN235	Mbuti.DG	0.349676	0.004387	79709	276416
GLN221B	GLN236A	Mbuti.DG	0.288987	0.003701	78083	259560
GLN221B	GLN236B	Mbuti.DG	0.302933	0.003909	77487	303446
GLN221B	GLN237A	Mbuti.DG	0.420014	0.004036	104069	165791
GLN221B	GLN242	Mbuti.DG	0.290026	0.003853	75267	157480
GLN221B	GLN244	Mbuti.DG	0.299822	0.003906	76750	268822
GLN221B	GLN253	Mbuti.DG	0.292838	0.003796	77153	257012
GLN221B	GLN275	Mbuti.DG	0.296535	0.003613	82075	349919
GLN221B	GLN282	Mbuti.DG	0.310967	0.004388	70868	260507
GLN221B	GLN291	Mbuti.DG	0.290435	0.003763	77175	284646
GLN221B	GLN300	Mbuti.DG	0.291265	0.004288	67920	118452
GLN221B	GLN270B	Mbuti.DG	0.358804	0.007595	47245	22683
GLN221B	GLN268B	Mbuti.DG	0.333167	0.010712	31102	8566
GLN221B	GLN266	Mbuti.DG	0.423374	0.005248	80671	260063
GLN221B	GLN301	Mbuti.DG	0.292763	0.003972	73704	152935
GLN221B	GLN311	Mbuti.DG	0.290472	0.008300	34996	15533
GLN223	GLN225	Mbuti.DG	0.293272	0.003958	74099	212218
GLN223	GLN226	Mbuti.DG	0.293280	0.004198	69864	135865
GLN223	GLN227	Mbuti.DG	0.300597	0.004095	73406	199123
GLN223	GLN229	Mbuti.DG	0.289894	0.003915	74045	196666
GLN223	GLN231A	Mbuti.DG	0.303447	0.004398	68994	115989
GLN223	GLN232B	Mbuti.DG	0.290091	0.005087	57028	61088
GLN223	GLN232C	Mbuti.DG	0.290833	0.003831	75917	195308
GLN223	GLN241	Mbuti.DG	0.292022	0.004160	70200	191642
GLN223	GLN243A	Mbuti.DG	0.322794	0.004397	73419	208600
GLN223	GLN243B	Mbuti.DG	0.300370	0.004035	74435	181211
GLN223	GLN245A	Mbuti.DG	0.297469	0.004041	73609	206833
GLN223	GLN245B	Mbuti.DG	0.291550	0.003903	74701	213494
GLN223	GLN246	Mbuti.DG	0.292648	0.003736	78336	209783
GLN223	GLN248	Mbuti.DG	0.295672	0.003913	75566	204951
GLN223	GLN249	Mbuti.DG	0.299991	0.004356	68867	160410
GLN223	GLN255	Mbuti.DG	0.335048	0.004578	73191	203481
GLN223	GLN256	Mbuti.DG	0.294678	0.003958	74455	173697
GLN223	GLN258	Mbuti.DG	0.292218	0.004014	72806	172818
GLN223	GLN260	Mbuti.DG	0.296150	0.004242	69820	178472
GLN223	GLN267	Mbuti.DG	0.307494	0.004312	71318	142003
GLN223	GLN268A	Mbuti.DG	0.309225	0.004104	75356	176364
GLN223	GLN276	Mbuti.DG	0.312432	0.004000	78112	248912
GLN223	GLN279	Mbuti.DG	0.303747	0.005555	54684	49729
GLN223	GLN280	Mbuti.DG	0.290828	0.003920	74199	195100
GLN223	GLN285A	Mbuti.DG	0.295017	0.003993	73892	194654
GLN223	GLN285B	Mbuti.DG	0.299582	0.004073	73559	171972
GLN223	GLN287	Mbuti.DG	0.288751	0.004114	70188	142095
GLN223	GLN288	Mbuti.DG	0.290686	0.003979	73050	165484
GLN223	GLN29B	Mbuti.DG	0.291008	0.006382	45598	27651
GLN223	GLN294	Mbuti.DG	0.294194	0.004118	71447	129843
GLN223	GLN298	Mbuti.DG	0.289415	0.003902	74174	172962
GLN223	GLN299	Mbuti.DG	0.292434	0.003944	74152	176772
GLN223	GLN305	Mbuti.DG	0.290461	0.004275	67938	142567
GLN223	GLN308	Mbuti.DG	0.294678	0.003981	74024	211429
GLN223	GLN309	Mbuti.DG	0.293287	0.003899	75229	212077
GLN223	GLN313	Mbuti.DG	0.293066	0.004036	72612	142498
GLN223	GLN317	Mbuti.DG	0.354556	0.005071	69919	160474
GLN223	GLN321	Mbuti.DG	0.304777	0.004070	74884	156517
GLN223	GLN322	Mbuti.DG	0.295448	0.004401	67130	147580
GLN223	GLN326	Mbuti.DG	0.310561	0.004076	76201	191643
GLN223	GLN209	Mbuti.DG	0.302838	0.004135	73235	216574
GLN223	GLN250	Mbuti.DG	0.298156	0.003968	75148	163512
GLN223	GLN257	Mbuti.DG	0.308927	0.004363	70804	180388
GLN223	GLN261	Mbuti.DG	0.295732	0.004079	72506	188853
GLN223	GLN262	Mbuti.DG	0.305870	0.003980	76861	203176
GLN223	GLN263	Mbuti.DG	0.302396	0.004384	68978	150960
GLN223	GLN265	Mbuti.DG	0.321289	0.004454	72131	174188
GLN223	GLN269	Mbuti.DG	0.294443	0.003890	75692	212288
GLN223	GLN277	Mbuti.DG	0.294764	0.003913	75336	165380
GLN223	GLN284	Mbuti.DG	0.291558	0.003888	74986	191044
GLN223	GLN302	Mbuti.DG	0.299504	0.004121	72685	152256
GLN223	GLN306	Mbuti.DG	0.294925	0.004133	71352	130790
GLN223	GLN307	Mbuti.DG	0.293253	0.003985	73587	196800
GLN223	GLN310B	Mbuti.DG	0.294285	0.004060	72478	174237
GLN223	GLN315	Mbuti.DG	0.366100	0.004826	75862	169528
GLN223	GLN319	Mbuti.DG	0.297858	0.004172	71393	185324
GLN223	GLN320	Mbuti.DG	0.295849	0.004212	70244	180081
GLN223	GLN325	Mbuti.DG	0.317424	0.004294	73921	250383
GLN223	GLN216	Mbuti.DG	0.312218	0.004154	75152	240485
GLN223	GLN224	Mbuti.DG	0.332369	0.005730	58006	50495
GLN223	GLN235	Mbuti.DG	0.304071	0.004045	75180	201170
GLN223	GLN236A	Mbuti.DG	0.290517	0.003965	73266	188417
GLN223	GLN236B	Mbuti.DG	0.298256	0.003825	77971	220408
GLN223	GLN237A	Mbuti.DG	0.320516	0.004652	68902	121518
GLN223	GLN242	Mbuti.DG	0.294954	0.004464	66068	113923
GLN223	GLN244	Mbuti.DG	0.295839	0.003993	74093	195711
GLN223	GLN253	Mbuti.DG	0.310105	0.004460	69529	186523
GLN223	GLN275	Mbuti.DG	0.309436	0.004043	76542	253442
GLN223	GLN282	Mbuti.DG	0.302987	0.004193	72268	189365
GLN223	GLN291	Mbuti.DG	0.290716	0.003922	74125	206175
GLN223	GLN300	Mbuti.DG	0.290525	0.004690	61943	86236
GLN223	GLN270B	Mbuti.DG	0.312163	0.008080	38636	16846
GLN223	GLN268B	Mbuti.DG	0.294281	0.012147	24226	6164
GLN223	GLN266	Mbuti.DG	0.315873	0.004307	73345	190070
GLN223	GLN301	Mbuti.DG	0.292782	0.004387	66746	110970
GLN223	GLN311	Mbuti.DG	0.285665	0.009162	31179	11292
GLN225	GLN226	Mbuti.DG	0.417390	0.003865	107984	255739
GLN225	GLN227	Mbuti.DG	0.289647	0.003576	81008	388434
GLN225	GLN229	Mbuti.DG	0.290646	0.003686	78860	381001
GLN225	GLN231A	Mbuti.DG	0.295554	0.003812	77540	217837
GLN225	GLN232B	Mbuti.DG	0.297675	0.004388	67841	115398
GLN225	GLN232C	Mbuti.DG	0.302705	0.003979	76084	379072
GLN225	GLN241	Mbuti.DG	0.291135	0.003624	80336	372408
GLN225	GLN243A	Mbuti.DG	0.291587	0.003440	84771	410196
GLN225	GLN243B	Mbuti.DG	0.291010	0.003651	79702	347504
GLN225	GLN245A	Mbuti.DG	0.292062	0.003535	82609	403915
GLN225	GLN245B	Mbuti.DG	0.288665	0.003471	83164	418939
GLN225	GLN246	Mbuti.DG	0.290569	0.003597	80773	411121
GLN225	GLN248	Mbuti.DG	0.290554	0.003644	79724	401079
GLN225	GLN249	Mbuti.DG	0.293266	0.003754	78118	305045
GLN225	GLN255	Mbuti.DG	0.292134	0.003430	85182	398222
GLN225	GLN256	Mbuti.DG	0.287552	0.003663	78507	330987
GLN225	GLN258	Mbuti.DG	0.290543	0.003597	80781	330650
GLN225	GLN260	Mbuti.DG	0.290238	0.003514	82604	342594
GLN225	GLN267	Mbuti.DG	0.292817	0.003607	81174	271294
GLN225	GLN268A	Mbuti.DG	0.288704	0.003488	82765	342601
GLN225	GLN276	Mbuti.DG	0.290769	0.003586	81078	506719
GLN225	GLN279	Mbuti.DG	0.287456	0.004476	64216	94757
GLN225	GLN280	Mbuti.DG	0.287189	0.003741	76769	377909
GLN225	GLN285A	Mbuti.DG	0.297107	0.003710	80089	380907
GLN225	GLN285B	Mbuti.DG	0.295095	0.003648	80896	327670
GLN225	GLN287	Mbuti.DG	0.288847	0.003792	76165	266931
GLN225	GLN288	Mbuti.DG	0.297487	0.003809	78108	319032
GLN225	GLN29B	Mbuti.DG	0.301905	0.005312	56837	50015
GLN225	GLN294	Mbuti.DG	0.292666	0.003739	78280	241461
GLN225	GLN298	Mbuti.DG	0.290814	0.003635	79996	335934
GLN225	GLN299	Mbuti.DG	0.291612	0.003579	81485	338282
GLN225	GLN305	Mbuti.DG	0.289697	0.003691	78489	265519
GLN225	GLN308	Mbuti.DG	0.293733	0.003779	77719	417734
GLN225	GLN309	Mbuti.DG	0.286505	0.003620	79139	419513
GLN225	GLN313	Mbuti.DG	0.291126	0.003671	79306	267406
GLN225	GLN317	Mbuti.DG	0.294181	0.003441	85487	303880
GLN225	GLN321	Mbuti.DG	0.288356	0.003586	80419	300109
GLN225	GLN322	Mbuti.DG	0.294770	0.003698	79714	275964
GLN225	GLN326	Mbuti.DG	0.291933	0.003553	82155	376372
GLN225	GLN209	Mbuti.DG	0.291050	0.003599	80879	430713
GLN225	GLN250	Mbuti.DG	0.291659	0.003787	77024	316082
GLN225	GLN257	Mbuti.DG	0.292258	0.003784	77231	351182
GLN225	GLN261	Mbuti.DG	0.289025	0.003568	80996	368760
GLN225	GLN262	Mbuti.DG	0.291409	0.003641	80031	400197
GLN225	GLN263	Mbuti.DG	0.288870	0.003764	76739	289797
GLN225	GLN265	Mbuti.DG	0.291010	0.003512	82871	337782
GLN225	GLN269	Mbuti.DG	0.290928	0.003651	79689	420707
GLN225	GLN277	Mbuti.DG	0.291967	0.003601	81086	320544
GLN225	GLN284	Mbuti.DG	0.292242	0.003634	80418	373503
GLN225	GLN302	Mbuti.DG	0.293974	0.003688	79705	291462
GLN225	GLN306	Mbuti.DG	0.292502	0.003728	78458	246696
GLN225	GLN307	Mbuti.DG	0.290052	0.003651	79449	384165
GLN225	GLN310B	Mbuti.DG	0.296372	0.003593	82491	337916
GLN225	GLN315	Mbuti.DG	0.290916	0.003595	80924	330734
GLN225	GLN319	Mbuti.DG	0.289730	0.003511	82529	361379
GLN225	GLN320	Mbuti.DG	0.290702	0.003663	79356	349874
GLN225	GLN325	Mbuti.DG	0.290023	0.003386	85647	511186
GLN225	GLN216	Mbuti.DG	0.290178	0.003565	81401	487569
GLN225	GLN224	Mbuti.DG	0.296423	0.004319	68625	94402
GLN225	GLN235	Mbuti.DG	0.292175	0.003492	83671	397048
GLN225	GLN236A	Mbuti.DG	0.288116	0.003541	81354	367096
GLN225	GLN236B	Mbuti.DG	0.287660	0.003466	83004	438461
GLN225	GLN237A	Mbuti.DG	0.290580	0.003745	77593	232622
GLN225	GLN242	Mbuti.DG	0.290733	0.003853	75449	214908
GLN225	GLN244	Mbuti.DG	0.293335	0.003624	80942	384363
GLN225	GLN253	Mbuti.DG	0.290712	0.003633	80028	364004
GLN225	GLN275	Mbuti.DG	0.290743	0.003573	81367	517623
GLN225	GLN282	Mbuti.DG	0.287787	0.003547	81135	369229
GLN225	GLN291	Mbuti.DG	0.287675	0.003555	80927	406570
GLN225	GLN300	Mbuti.DG	0.290439	0.003932	73858	163979
GLN225	GLN270B	Mbuti.DG	0.303180	0.006244	48557	31381
GLN225	GLN268B	Mbuti.DG	0.280005	0.009023	31033	11752
GLN225	GLN266	Mbuti.DG	0.292123	0.003490	83713	372129
GLN225	GLN301	Mbuti.DG	0.289583	0.003777	76675	222054
GLN225	GLN311	Mbuti.DG	0.284421	0.007126	39911	21556
GLN226	GLN227	Mbuti.DG	0.295106	0.003815	77361	241756
GLN226	GLN229	Mbuti.DG	0.290585	0.003841	75646	238242
GLN226	GLN231A	Mbuti.DG	0.304748	0.004412	69070	139507
GLN226	GLN232B	Mbuti.DG	0.298945	0.004742	63038	74405
GLN226	GLN232C	Mbuti.DG	0.317139	0.004502	70440	236938
GLN226	GLN241	Mbuti.DG	0.354507	0.004619	76752	231634
GLN226	GLN243A	Mbuti.DG	0.295646	0.003834	77112	254962
GLN226	GLN243B	Mbuti.DG	0.291122	0.003833	75958	219164
GLN226	GLN245A	Mbuti.DG	0.292997	0.003782	77474	250971
GLN226	GLN245B	Mbuti.DG	0.293126	0.003688	79486	260454
GLN226	GLN246	Mbuti.DG	0.289869	0.003817	75945	255532
GLN226	GLN248	Mbuti.DG	0.291013	0.003743	77750	249740
GLN226	GLN249	Mbuti.DG	0.293402	0.003972	73876	194400
GLN226	GLN255	Mbuti.DG	0.295492	0.003781	78151	248588
GLN226	GLN256	Mbuti.DG	0.300532	0.004068	73870	210016
GLN226	GLN258	Mbuti.DG	0.293891	0.003864	76063	210183
GLN226	GLN260	Mbuti.DG	0.356864	0.004509	79139	215434
GLN226	GLN267	Mbuti.DG	0.292418	0.003918	74631	174219
GLN226	GLN268A	Mbuti.DG	0.289429	0.003846	75254	217285
GLN226	GLN276	Mbuti.DG	0.296605	0.003822	77611	310127
GLN226	GLN279	Mbuti.DG	0.287830	0.005034	57176	60903
GLN226	GLN280	Mbuti.DG	0.289496	0.003772	76741	237116
GLN226	GLN285A	Mbuti.DG	0.292628	0.003980	73521	239403
GLN226	GLN285B	Mbuti.DG	0.290757	0.003912	74333	208593
GLN226	GLN287	Mbuti.DG	0.287333	0.003966	72451	171586
GLN226	GLN288	Mbuti.DG	0.296222	0.004031	73479	202924
GLN226	GLN29B	Mbuti.DG	0.298866	0.006118	48854	33075
GLN226	GLN294	Mbuti.DG	0.296702	0.003991	74340	156544
GLN226	GLN298	Mbuti.DG	0.289611	0.003836	75493	212658
GLN226	GLN299	Mbuti.DG	0.288330	0.003730	77306	214955
GLN226	GLN305	Mbuti.DG	0.288634	0.003963	72837	171777
GLN226	GLN308	Mbuti.DG	0.292100	0.003816	76548	260632
GLN226	GLN309	Mbuti.DG	0.290750	0.004063	71563	261580
GLN226	GLN313	Mbuti.DG	0.291853	0.004151	70317	171814
GLN226	GLN317	Mbuti.DG	0.299168	0.003919	76332	194467
GLN226	GLN321	Mbuti.DG	0.294925	0.003954	74586	192633
GLN226	GLN322	Mbuti.DG	0.298050	0.004117	72394	177818
GLN226	GLN326	Mbuti.DG	0.335132	0.004334	77328	235495
GLN226	GLN209	Mbuti.DG	0.292352	0.003691	79199	267875
GLN226	GLN250	Mbuti.DG	0.298763	0.004105	72781	200171
GLN226	GLN257	Mbuti.DG	0.293042	0.003927	74620	220827
GLN226	GLN261	Mbuti.DG	0.302905	0.004089	74086	231580
GLN226	GLN262	Mbuti.DG	0.291434	0.003968	73438	250662
GLN226	GLN263	Mbuti.DG	0.293572	0.003954	74251	184384
GLN226	GLN265	Mbuti.DG	0.303249	0.004084	74251	213801
GLN226	GLN269	Mbuti.DG	0.289665	0.003776	76721	262432
GLN226	GLN277	Mbuti.DG	0.287672	0.003910	73577	202303
GLN226	GLN284	Mbuti.DG	0.293825	0.003876	75813	234928
GLN226	GLN302	Mbuti.DG	0.290351	0.003802	76378	186368
GLN226	GLN306	Mbuti.DG	0.290978	0.004125	70534	158936
GLN226	GLN307	Mbuti.DG	0.288569	0.003885	74286	240181
GLN226	GLN310B	Mbuti.DG	0.293486	0.003810	77029	213374
GLN226	GLN315	Mbuti.DG	0.291082	0.003923	74200	209217
GLN226	GLN319	Mbuti.DG	0.353977	0.004674	75734	226400
GLN226	GLN320	Mbuti.DG	0.300492	0.003982	75465	220470
GLN226	GLN325	Mbuti.DG	0.302365	0.003941	76728	313558
GLN226	GLN216	Mbuti.DG	0.295659	0.003880	76192	299865
GLN226	GLN224	Mbuti.DG	0.298044	0.004892	60926	61431
GLN226	GLN235	Mbuti.DG	0.295936	0.003795	77989	247779
GLN226	GLN236A	Mbuti.DG	0.288899	0.003627	79653	230758
GLN226	GLN236B	Mbuti.DG	0.290669	0.003573	81353	272376
GLN226	GLN237A	Mbuti.DG	0.312441	0.004378	71360	147855
GLN226	GLN242	Mbuti.DG	0.292263	0.004325	67568	138788
GLN226	GLN244	Mbuti.DG	0.293324	0.003874	75712	240173
GLN226	GLN253	Mbuti.DG	0.288859	0.003768	76668	228458
GLN226	GLN275	Mbuti.DG	0.292210	0.003709	78779	317547
GLN226	GLN282	Mbuti.DG	0.292372	0.003858	75779	231811
GLN226	GLN291	Mbuti.DG	0.288516	0.003798	75972	254007
GLN226	GLN300	Mbuti.DG	0.289440	0.004243	68224	105177
GLN226	GLN270B	Mbuti.DG	0.325190	0.008128	40007	20271
GLN226	GLN268B	Mbuti.DG	0.283913	0.011395	24916	7652
GLN226	GLN266	Mbuti.DG	0.297356	0.003999	74352	233444
GLN226	GLN301	Mbuti.DG	0.290883	0.004152	70060	137741
GLN226	GLN311	Mbuti.DG	0.289787	0.008640	33540	13804
GLN227	GLN229	Mbuti.DG	0.295524	0.003532	83681	355207
GLN227	GLN231A	Mbuti.DG	0.301844	0.004059	74370	204357
GLN227	GLN232B	Mbuti.DG	0.298754	0.004417	67643	107529
GLN227	GLN232C	Mbuti.DG	0.293345	0.003531	83084	354123
GLN227	GLN241	Mbuti.DG	0.295286	0.003580	82492	346800
GLN227	GLN243A	Mbuti.DG	0.349215	0.004385	79642	379519
GLN227	GLN243B	Mbuti.DG	0.292402	0.003644	80241	324609
GLN227	GLN245A	Mbuti.DG	0.296958	0.003543	83827	376444
GLN227	GLN245B	Mbuti.DG	0.294724	0.003572	82500	389246
GLN227	GLN246	Mbuti.DG	0.291520	0.003547	82177	382545
GLN227	GLN248	Mbuti.DG	0.289660	0.003557	81441	374040
GLN227	GLN249	Mbuti.DG	0.294985	0.003674	80295	284916
GLN227	GLN255	Mbuti.DG	0.315569	0.004091	77137	370352
GLN227	GLN256	Mbuti.DG	0.292173	0.003923	74483	309329
GLN227	GLN258	Mbuti.DG	0.295173	0.003812	77430	309449
GLN227	GLN260	Mbuti.DG	0.290497	0.003568	81428	319928
GLN227	GLN267	Mbuti.DG	0.423870	0.005596	75740	250232
GLN227	GLN268A	Mbuti.DG	0.422002	0.005037	83787	315266
GLN227	GLN276	Mbuti.DG	0.318494	0.004018	79263	466631
GLN227	GLN279	Mbuti.DG	0.289829	0.004536	63899	88654
GLN227	GLN280	Mbuti.DG	0.292179	0.003590	81394	352089
GLN227	GLN285A	Mbuti.DG	0.293026	0.003719	78795	353771
GLN227	GLN285B	Mbuti.DG	0.294388	0.003632	81046	306884
GLN227	GLN287	Mbuti.DG	0.289814	0.003761	77057	250624
GLN227	GLN288	Mbuti.DG	0.290277	0.003646	79608	297117
GLN227	GLN29B	Mbuti.DG	0.299632	0.005213	57483	47216
GLN227	GLN294	Mbuti.DG	0.294617	0.003746	78642	227289
GLN227	GLN298	Mbuti.DG	0.289769	0.003661	79161	312174
GLN227	GLN299	Mbuti.DG	0.287463	0.003799	75667	315926
GLN227	GLN305	Mbuti.DG	0.294112	0.003688	79751	249222
GLN227	GLN308	Mbuti.DG	0.292125	0.003650	80031	387655
GLN227	GLN309	Mbuti.DG	0.292483	0.003606	81118	388950
GLN227	GLN313	Mbuti.DG	0.297679	0.003923	75885	250866
GLN227	GLN317	Mbuti.DG	0.316158	0.004310	73360	284195
GLN227	GLN321	Mbuti.DG	0.301809	0.003670	82229	279625
GLN227	GLN322	Mbuti.DG	0.295848	0.003929	75292	258995
GLN227	GLN326	Mbuti.DG	0.300190	0.003759	79868	349561
GLN227	GLN209	Mbuti.DG	0.298720	0.003745	79756	399042
GLN227	GLN250	Mbuti.DG	0.295845	0.003871	76416	294482
GLN227	GLN257	Mbuti.DG	0.304425	0.003910	77853	326630
GLN227	GLN261	Mbuti.DG	0.299588	0.003847	77879	342500
GLN227	GLN262	Mbuti.DG	0.330561	0.004304	76804	370258
GLN227	GLN263	Mbuti.DG	0.305959	0.003818	80127	269904
GLN227	GLN265	Mbuti.DG	0.340534	0.004359	78125	312557
GLN227	GLN269	Mbuti.DG	0.421661	0.003594	117330	385693
GLN227	GLN277	Mbuti.DG	0.291602	0.003693	78963	298770
GLN227	GLN284	Mbuti.DG	0.291164	0.003750	77653	347189
GLN227	GLN302	Mbuti.DG	0.290682	0.003681	78974	271476
GLN227	GLN306	Mbuti.DG	0.293077	0.003711	78973	230844
GLN227	GLN307	Mbuti.DG	0.292597	0.003655	80047	357888
GLN227	GLN310B	Mbuti.DG	0.294600	0.003718	79246	314900
GLN227	GLN315	Mbuti.DG	0.301490	0.003834	78627	307062
GLN227	GLN319	Mbuti.DG	0.293377	0.003491	84050	335934
GLN227	GLN320	Mbuti.DG	0.299677	0.004068	73667	324955
GLN227	GLN325	Mbuti.DG	0.331688	0.004331	76576	470019
GLN227	GLN216	Mbuti.DG	0.316777	0.004269	74201	449328
GLN227	GLN224	Mbuti.DG	0.313918	0.004827	65032	88110
GLN227	GLN235	Mbuti.DG	0.313667	0.003902	80380	367815
GLN227	GLN236A	Mbuti.DG	0.294234	0.003512	83769	341434
GLN227	GLN236B	Mbuti.DG	0.302505	0.003923	77105	406192
GLN227	GLN237A	Mbuti.DG	0.326716	0.004384	74521	216432
GLN227	GLN242	Mbuti.DG	0.294870	0.004019	73362	200033
GLN227	GLN244	Mbuti.DG	0.295402	0.003597	82130	357414
GLN227	GLN253	Mbuti.DG	0.294815	0.003566	82684	338515
GLN227	GLN275	Mbuti.DG	0.295007	0.003566	82727	477655
GLN227	GLN282	Mbuti.DG	0.293856	0.003657	80349	343310
GLN227	GLN291	Mbuti.DG	0.292560	0.003593	81432	377523
GLN227	GLN300	Mbuti.DG	0.288936	0.003916	73777	153138
GLN227	GLN270B	Mbuti.DG	0.308345	0.006393	48231	29449
GLN227	GLN268B	Mbuti.DG	0.338562	0.009754	34709	10892
GLN227	GLN266	Mbuti.DG	0.364450	0.004585	79480	343666
GLN227	GLN301	Mbuti.DG	0.288165	0.003888	74110	205570
GLN227	GLN311	Mbuti.DG	0.295011	0.007768	37978	20115
GLN229	GLN231A	Mbuti.DG	0.291431	0.003856	75576	201301
GLN229	GLN232B	Mbuti.DG	0.296806	0.004398	67491	106440
GLN229	GLN232C	Mbuti.DG	0.287125	0.003697	77665	347591
GLN229	GLN241	Mbuti.DG	0.289703	0.003805	76143	340953
GLN229	GLN243A	Mbuti.DG	0.293396	0.003549	82661	374554
GLN229	GLN243B	Mbuti.DG	0.291739	0.003820	76370	320002
GLN229	GLN245A	Mbuti.DG	0.292385	0.003686	79318	369431
GLN229	GLN245B	Mbuti.DG	0.288415	0.003540	81465	382577
GLN229	GLN246	Mbuti.DG	0.290577	0.003711	78297	375854
GLN229	GLN248	Mbuti.DG	0.288515	0.003539	81516	366543
GLN229	GLN249	Mbuti.DG	0.298276	0.003709	80426	281095
GLN229	GLN255	Mbuti.DG	0.292940	0.003702	79121	364729
GLN229	GLN256	Mbuti.DG	0.285580	0.003692	77356	305721
GLN229	GLN258	Mbuti.DG	0.292246	0.003754	77840	305194
GLN229	GLN260	Mbuti.DG	0.291388	0.003630	80272	315699
GLN229	GLN267	Mbuti.DG	0.298507	0.003794	78682	249516
GLN229	GLN268A	Mbuti.DG	0.295920	0.003681	80390	313817
GLN229	GLN276	Mbuti.DG	0.292691	0.003566	82077	453963
GLN229	GLN279	Mbuti.DG	0.289241	0.004800	60258	86833
GLN229	GLN280	Mbuti.DG	0.291560	0.003756	77626	346838
GLN229	GLN285A	Mbuti.DG	0.287283	0.003588	80058	347605
GLN229	GLN285B	Mbuti.DG	0.289177	0.003599	80348	302939
GLN229	GLN287	Mbuti.DG	0.287372	0.003875	74164	247983
GLN229	GLN288	Mbuti.DG	0.288672	0.003712	77758	293135
GLN229	GLN29B	Mbuti.DG	0.297509	0.005188	57349	46863
GLN229	GLN294	Mbuti.DG	0.293670	0.003948	74393	225344
GLN229	GLN298	Mbuti.DG	0.290866	0.003649	79716	306848
GLN229	GLN299	Mbuti.DG	0.289717	0.003584	80834	311875
GLN229	GLN305	Mbuti.DG	0.292408	0.003709	78835	247309
GLN229	GLN308	Mbuti.DG	0.293265	0.003775	77682	379622
GLN229	GLN309	Mbuti.DG	0.292590	0.003667	79798	380709
GLN229	GLN313	Mbuti.DG	0.289781	0.003845	75367	248779
GLN229	GLN317	Mbuti.DG	0.293243	0.003791	77349	281917
GLN229	GLN321	Mbuti.DG	0.289976	0.003576	81093	276184
GLN229	GLN322	Mbuti.DG	0.292119	0.003680	79382	257119
GLN229	GLN326	Mbuti.DG	0.294398	0.003490	84344	343121
GLN229	GLN209	Mbuti.DG	0.292947	0.003711	78948	390053
GLN229	GLN250	Mbuti.DG	0.284619	0.003688	77179	289504
GLN229	GLN257	Mbuti.DG	0.287532	0.003791	75851	320998
GLN229	GLN261	Mbuti.DG	0.291272	0.003541	82251	336015
GLN229	GLN262	Mbuti.DG	0.291711	0.003767	77432	364421
GLN229	GLN263	Mbuti.DG	0.287289	0.003772	76159	266040
GLN229	GLN265	Mbuti.DG	0.290805	0.003658	79496	309153
GLN229	GLN269	Mbuti.DG	0.295607	0.003606	81986	382025
GLN229	GLN277	Mbuti.DG	0.292757	0.003764	77782	292963
GLN229	GLN284	Mbuti.DG	0.291055	0.003719	78252	340691
GLN229	GLN302	Mbuti.DG	0.289226	0.003718	77795	267969
GLN229	GLN306	Mbuti.DG	0.292231	0.003732	78297	228447
GLN229	GLN307	Mbuti.DG	0.290396	0.003764	77145	351155
GLN229	GLN310B	Mbuti.DG	0.288988	0.003726	77563	309143
GLN229	GLN315	Mbuti.DG	0.287932	0.003683	78173	302781
GLN229	GLN319	Mbuti.DG	0.288914	0.003525	81951	330073
GLN229	GLN320	Mbuti.DG	0.290153	0.003932	73788	319652
GLN229	GLN325	Mbuti.DG	0.289624	0.003529	82068	457648
GLN229	GLN216	Mbuti.DG	0.292953	0.003483	84105	437234
GLN229	GLN224	Mbuti.DG	0.290553	0.004521	64274	87235
GLN229	GLN235	Mbuti.DG	0.294771	0.003685	79997	360576
GLN229	GLN236A	Mbuti.DG	0.289750	0.003703	78245	335367
GLN229	GLN236B	Mbuti.DG	0.291069	0.003561	81727	397284
GLN229	GLN237A	Mbuti.DG	0.291776	0.003875	75293	213777
GLN229	GLN242	Mbuti.DG	0.288473	0.003858	74771	198546
GLN229	GLN244	Mbuti.DG	0.294791	0.003560	82798	349448
GLN229	GLN253	Mbuti.DG	0.290531	0.003714	78233	332444
GLN229	GLN275	Mbuti.DG	0.293399	0.003519	83376	462398
GLN229	GLN282	Mbuti.DG	0.289447	0.003657	79159	336702
GLN229	GLN291	Mbuti.DG	0.292806	0.003598	81375	369552
GLN229	GLN300	Mbuti.DG	0.294323	0.004040	72860	150768
GLN229	GLN270B	Mbuti.DG	0.289147	0.006342	45589	29000
GLN229	GLN268B	Mbuti.DG	0.286118	0.009512	30081	10864
GLN229	GLN266	Mbuti.DG	0.291289	0.003681	79138	339859
GLN229	GLN301	Mbuti.DG	0.289762	0.003907	74160	200031
GLN229	GLN311	Mbuti.DG	0.290467	0.007134	40718	19706
GLN231A	GLN232B	Mbuti.DG	0.308750	0.005041	61253	63443
GLN231A	GLN232C	Mbuti.DG	0.303869	0.004011	75768	200787
GLN231A	GLN241	Mbuti.DG	0.311253	0.004444	70040	196800
GLN231A	GLN243A	Mbuti.DG	0.310773	0.004009	77517	214878
GLN231A	GLN243B	Mbuti.DG	0.293417	0.003812	76962	186552
GLN231A	GLN245A	Mbuti.DG	0.300544	0.004023	74708	211725
GLN231A	GLN245B	Mbuti.DG	0.310504	0.004259	72912	218593
GLN231A	GLN246	Mbuti.DG	0.292488	0.003827	76423	215229
GLN231A	GLN248	Mbuti.DG	0.289360	0.003780	76542	210730
GLN231A	GLN249	Mbuti.DG	0.290678	0.003999	72683	165628
GLN231A	GLN255	Mbuti.DG	0.314185	0.004042	77733	209958
GLN231A	GLN256	Mbuti.DG	0.321498	0.004617	69628	178616
GLN231A	GLN258	Mbuti.DG	0.297691	0.003962	75142	178123
GLN231A	GLN260	Mbuti.DG	0.311048	0.004371	71163	184235
GLN231A	GLN267	Mbuti.DG	0.302554	0.004154	72836	146124
GLN231A	GLN268A	Mbuti.DG	0.298501	0.004048	73748	181829
GLN231A	GLN276	Mbuti.DG	0.318819	0.004361	73106	254255
GLN231A	GLN279	Mbuti.DG	0.293100	0.005482	53467	51119
GLN231A	GLN280	Mbuti.DG	0.290821	0.003843	75674	200801
GLN231A	GLN285A	Mbuti.DG	0.303815	0.004152	73170	199770
GLN231A	GLN285B	Mbuti.DG	0.295683	0.003819	77416	177389
GLN231A	GLN287	Mbuti.DG	0.294660	0.004005	73578	147026
GLN231A	GLN288	Mbuti.DG	0.289903	0.003756	77194	170427
GLN231A	GLN29B	Mbuti.DG	0.299050	0.006611	45238	28750
GLN231A	GLN294	Mbuti.DG	0.303416	0.004462	68008	134211
GLN231A	GLN298	Mbuti.DG	0.291216	0.003794	76764	178187
GLN231A	GLN299	Mbuti.DG	0.294500	0.004035	72995	182940
GLN231A	GLN305	Mbuti.DG	0.292152	0.004012	72818	147586
GLN231A	GLN308	Mbuti.DG	0.295490	0.003724	79348	216540
GLN231A	GLN309	Mbuti.DG	0.297052	0.003746	79305	217429
GLN231A	GLN313	Mbuti.DG	0.301127	0.003983	75604	147164
GLN231A	GLN317	Mbuti.DG	0.305533	0.004266	71624	166407
GLN231A	GLN321	Mbuti.DG	0.309259	0.004282	72216	161248
GLN231A	GLN322	Mbuti.DG	0.420547	0.004138	101621	150496
GLN231A	GLN326	Mbuti.DG	0.297881	0.003939	75620	197224
GLN231A	GLN209	Mbuti.DG	0.303427	0.004266	71126	222071
GLN231A	GLN250	Mbuti.DG	0.310745	0.004249	73128	168397
GLN231A	GLN257	Mbuti.DG	0.299517	0.004127	72583	185559
GLN231A	GLN261	Mbuti.DG	0.323970	0.004578	70767	193454
GLN231A	GLN262	Mbuti.DG	0.300741	0.004174	72052	208832
GLN231A	GLN263	Mbuti.DG	0.307447	0.004442	69215	155530
GLN231A	GLN265	Mbuti.DG	0.319829	0.004308	74233	179090
GLN231A	GLN269	Mbuti.DG	0.296901	0.003832	77476	218295
GLN231A	GLN277	Mbuti.DG	0.295788	0.003893	75973	169934
GLN231A	GLN284	Mbuti.DG	0.295778	0.003902	75800	196622
GLN231A	GLN302	Mbuti.DG	0.303571	0.004321	70247	156982
GLN231A	GLN306	Mbuti.DG	0.291596	0.004045	72089	134964
GLN231A	GLN307	Mbuti.DG	0.290498	0.003812	76213	202538
GLN231A	GLN310B	Mbuti.DG	0.299737	0.004007	74805	179186
GLN231A	GLN315	Mbuti.DG	0.296727	0.004190	70811	175929
GLN231A	GLN319	Mbuti.DG	0.319175	0.004263	74864	190512
GLN231A	GLN320	Mbuti.DG	0.356625	0.004840	73683	184108
GLN231A	GLN325	Mbuti.DG	0.329609	0.004394	75007	255543
GLN231A	GLN216	Mbuti.DG	0.317889	0.004452	71398	245896
GLN231A	GLN224	Mbuti.DG	0.307263	0.005325	57704	52891
GLN231A	GLN235	Mbuti.DG	0.306181	0.004174	73349	206760
GLN231A	GLN236A	Mbuti.DG	0.296739	0.004017	73875	194023
GLN231A	GLN236B	Mbuti.DG	0.302319	0.003902	77480	225690
GLN231A	GLN237A	Mbuti.DG	0.355251	0.005046	70397	125341
GLN231A	GLN242	Mbuti.DG	0.297178	0.004323	68747	118099
GLN231A	GLN244	Mbuti.DG	0.304495	0.004299	70825	200868
GLN231A	GLN253	Mbuti.DG	0.293423	0.003883	75558	192017
GLN231A	GLN275	Mbuti.DG	0.300292	0.003730	80507	258912
GLN231A	GLN282	Mbuti.DG	0.296645	0.003885	76363	194572
GLN231A	GLN291	Mbuti.DG	0.294694	0.003775	78063	211685
GLN231A	GLN300	Mbuti.DG	0.291843	0.004324	67495	88923
GLN231A	GLN270B	Mbuti.DG	0.426574	0.008590	49660	17122
GLN231A	GLN268B	Mbuti.DG	0.291633	0.012141	24020	6468
GLN231A	GLN266	Mbuti.DG	0.323499	0.004256	76003	195765
GLN231A	GLN301	Mbuti.DG	0.296463	0.004234	70013	114235
GLN231A	GLN311	Mbuti.DG	0.286929	0.008870	32348	11612
GLN232B	GLN232C	Mbuti.DG	0.298011	0.004177	71348	106544
GLN232B	GLN241	Mbuti.DG	0.299366	0.004526	66143	104479
GLN232B	GLN243A	Mbuti.DG	0.296662	0.004260	69644	113972
GLN232B	GLN243B	Mbuti.DG	0.301365	0.004551	66225	98701
GLN232B	GLN245A	Mbuti.DG	0.300219	0.004385	68461	111922
GLN232B	GLN245B	Mbuti.DG	0.297041	0.004135	71837	115755
GLN232B	GLN246	Mbuti.DG	0.296311	0.004304	68850	113964
GLN232B	GLN248	Mbuti.DG	0.297735	0.004231	70364	111573
GLN232B	GLN249	Mbuti.DG	0.305452	0.004780	63899	87976
GLN232B	GLN255	Mbuti.DG	0.298371	0.004366	68343	111447
GLN232B	GLN256	Mbuti.DG	0.290384	0.004464	65047	94878
GLN232B	GLN258	Mbuti.DG	0.299685	0.004584	65379	94005
GLN232B	GLN260	Mbuti.DG	0.295724	0.004492	65834	97641
GLN232B	GLN267	Mbuti.DG	0.297540	0.004803	61951	78506
GLN232B	GLN268A	Mbuti.DG	0.298385	0.004346	68660	97203
GLN232B	GLN276	Mbuti.DG	0.298944	0.004174	71617	136360
GLN232B	GLN279	Mbuti.DG	0.296254	0.006721	44081	28198
GLN232B	GLN280	Mbuti.DG	0.297897	0.004306	69189	106580
GLN232B	GLN285A	Mbuti.DG	0.297519	0.004224	70439	106764
GLN232B	GLN285B	Mbuti.DG	0.297297	0.004414	67358	93010
GLN232B	GLN287	Mbuti.DG	0.295137	0.004681	63052	77491
GLN232B	GLN288	Mbuti.DG	0.295081	0.004471	65995	91338
GLN232B	GLN29B	Mbuti.DG	0.298946	0.008193	36489	15215
GLN232B	GLN294	Mbuti.DG	0.312224	0.005362	58229	70688
GLN232B	GLN298	Mbuti.DG	0.301655	0.004259	70831	95572
GLN232B	GLN299	Mbuti.DG	0.309266	0.004677	66122	96531
GLN232B	GLN305	Mbuti.DG	0.295411	0.004669	63268	78112
GLN232B	GLN308	Mbuti.DG	0.295053	0.004327	68192	115571
GLN232B	GLN309	Mbuti.DG	0.298024	0.004326	68889	116159
GLN232B	GLN313	Mbuti.DG	0.299530	0.004791	62524	76958
GLN232B	GLN317	Mbuti.DG	0.296129	0.004605	64301	87825
GLN232B	GLN321	Mbuti.DG	0.297704	0.004394	67746	86502
GLN232B	GLN322	Mbuti.DG	0.300822	0.004695	64069	80095
GLN232B	GLN326	Mbuti.DG	0.344352	0.005354	64323	104872
GLN232B	GLN209	Mbuti.DG	0.294653	0.004278	68881	118785
GLN232B	GLN250	Mbuti.DG	0.292611	0.004656	62851	90009
GLN232B	GLN257	Mbuti.DG	0.295843	0.004614	64125	98746
GLN232B	GLN261	Mbuti.DG	0.295723	0.004401	67188	103865
GLN232B	GLN262	Mbuti.DG	0.294131	0.004326	67993	111492
GLN232B	GLN263	Mbuti.DG	0.297112	0.004496	66084	83012
GLN232B	GLN265	Mbuti.DG	0.299358	0.004499	66542	96431
GLN232B	GLN269	Mbuti.DG	0.301159	0.004235	71120	116755
GLN232B	GLN277	Mbuti.DG	0.296573	0.004509	65772	90512
GLN232B	GLN284	Mbuti.DG	0.296470	0.004398	67406	105044
GLN232B	GLN302	Mbuti.DG	0.331648	0.004961	66854	84050
GLN232B	GLN306	Mbuti.DG	0.291426	0.004850	60094	71735
GLN232B	GLN307	Mbuti.DG	0.292559	0.004091	71506	107474
GLN232B	GLN310B	Mbuti.DG	0.304509	0.004551	66916	95195
GLN232B	GLN315	Mbuti.DG	0.301861	0.004572	66019	93977
GLN232B	GLN319	Mbuti.DG	0.299995	0.004412	67990	102626
GLN232B	GLN320	Mbuti.DG	0.305931	0.004431	69042	98858
GLN232B	GLN325	Mbuti.DG	0.297823	0.004209	70764	137563
GLN232B	GLN216	Mbuti.DG	0.295617	0.004181	70702	132178
GLN232B	GLN224	Mbuti.DG	0.288930	0.006347	45524	28261
GLN232B	GLN235	Mbuti.DG	0.301269	0.004323	69688	110600
GLN232B	GLN236A	Mbuti.DG	0.293092	0.004487	65314	103384
GLN232B	GLN236B	Mbuti.DG	0.295977	0.004238	69839	120176
GLN232B	GLN237A	Mbuti.DG	0.300139	0.004825	62209	67215
GLN232B	GLN242	Mbuti.DG	0.291110	0.005002	58197	63672
GLN232B	GLN244	Mbuti.DG	0.303238	0.004608	65813	106645
GLN232B	GLN253	Mbuti.DG	0.292243	0.004524	64593	102093
GLN232B	GLN275	Mbuti.DG	0.299793	0.004348	68950	138765
GLN232B	GLN282	Mbuti.DG	0.293883	0.004491	65440	103932
GLN232B	GLN291	Mbuti.DG	0.295484	0.004510	65519	113005
GLN232B	GLN300	Mbuti.DG	0.290130	0.005607	51748	47619
GLN232B	GLN270B	Mbuti.DG	0.292088	0.010508	27798	9250
GLN232B	GLN268B	Mbuti.DG	0.295153	0.015562	18967	3449
GLN232B	GLN266	Mbuti.DG	0.299366	0.004484	66758	104688
GLN232B	GLN301	Mbuti.DG	0.294231	0.004859	60555	61660
GLN232B	GLN311	Mbuti.DG	0.291024	0.011682	24913	6323
GLN232C	GLN241	Mbuti.DG	0.323771	0.004131	78377	339720
GLN232C	GLN243A	Mbuti.DG	0.293059	0.003549	82567	374131
GLN232C	GLN243B	Mbuti.DG	0.289991	0.003847	75374	318177
GLN232C	GLN245A	Mbuti.DG	0.291165	0.003541	82232	367531
GLN232C	GLN245B	Mbuti.DG	0.295045	0.003742	78845	380954
GLN232C	GLN246	Mbuti.DG	0.290364	0.003583	81036	373710
GLN232C	GLN248	Mbuti.DG	0.291607	0.003546	82234	366424
GLN232C	GLN249	Mbuti.DG	0.290240	0.003817	76046	280763
GLN232C	GLN255	Mbuti.DG	0.299414	0.003694	81051	363273
GLN232C	GLN256	Mbuti.DG	0.295451	0.003853	76686	304171
GLN232C	GLN258	Mbuti.DG	0.290889	0.003925	74111	302991
GLN232C	GLN260	Mbuti.DG	0.326584	0.004315	75693	313169
GLN232C	GLN267	Mbuti.DG	0.294130	0.003636	80894	248955
GLN232C	GLN268A	Mbuti.DG	0.292102	0.003530	82753	313153
GLN232C	GLN276	Mbuti.DG	0.295670	0.003603	82072	457557
GLN232C	GLN279	Mbuti.DG	0.290835	0.004426	65717	87770
GLN232C	GLN280	Mbuti.DG	0.287212	0.003719	77227	345086
GLN232C	GLN285A	Mbuti.DG	0.301056	0.003838	78444	346686
GLN232C	GLN285B	Mbuti.DG	0.292794	0.003692	79304	300624
GLN232C	GLN287	Mbuti.DG	0.290749	0.003845	75611	246206
GLN232C	GLN288	Mbuti.DG	0.289121	0.003728	77545	291784
GLN232C	GLN29B	Mbuti.DG	0.297364	0.005725	51942	46852
GLN232C	GLN294	Mbuti.DG	0.294761	0.003849	76576	223148
GLN232C	GLN298	Mbuti.DG	0.291191	0.003846	75722	306919
GLN232C	GLN299	Mbuti.DG	0.288893	0.003785	76319	310521
GLN232C	GLN305	Mbuti.DG	0.286136	0.003714	77035	245454
GLN232C	GLN308	Mbuti.DG	0.294014	0.003617	81296	379308
GLN232C	GLN309	Mbuti.DG	0.291571	0.003663	79588	381163
GLN232C	GLN313	Mbuti.DG	0.295686	0.003726	79351	246311
GLN232C	GLN317	Mbuti.DG	0.297672	0.003615	82335	279820
GLN232C	GLN321	Mbuti.DG	0.295446	0.003844	76863	274698
GLN232C	GLN322	Mbuti.DG	0.299014	0.004031	74170	254435
GLN232C	GLN326	Mbuti.DG	0.299992	0.003759	79816	343139
GLN232C	GLN209	Mbuti.DG	0.292569	0.003611	81031	391620
GLN232C	GLN250	Mbuti.DG	0.297479	0.003864	76987	289470
GLN232C	GLN257	Mbuti.DG	0.295370	0.003856	76606	320470
GLN232C	GLN261	Mbuti.DG	0.302370	0.003863	78268	336214
GLN232C	GLN262	Mbuti.DG	0.291635	0.003568	81744	364809
GLN232C	GLN263	Mbuti.DG	0.291100	0.003938	73918	264948
GLN232C	GLN265	Mbuti.DG	0.301498	0.003751	80367	309064
GLN232C	GLN269	Mbuti.DG	0.291900	0.003410	85589	383019
GLN232C	GLN277	Mbuti.DG	0.291747	0.003707	78707	292917
GLN232C	GLN284	Mbuti.DG	0.288173	0.003648	78986	340833
[truncated: 2,372 more rows]
