# Supplementary material for: Extensive pedigrees reveal the social organization of a Neolithic community
Source: Nature. 2023 Jul 26;620(7974):600–6. doi: 10.1038/s41586-023-06350-8 (PMC10432279; doi:10.1038/s41586-023-06350-8)
Supplement: Supplementary file 4 — Supplementary Tables 1–25. [file 41586_2023_6350_MOESM4_ESM.zip › Supp_tables_zip/Supplementary_table_20_Spatial_distances.xlsx]

## Sheet: Ext_data_20_spatial_distances
Matrix of spatial distance (meters)
	GLN201	GLN202	GLN204	GLN206	GLN207A	GLN207B	GLN208	GLN209	GLN210	GLN211A	GLN211B	GLN212	GLN213	GLN214	GLN215A	GLN215B	GLN216	GLN220	GLN221B	GLN223	GLN224	GLN225	GLN226	GLN227	GLN229	GLN231A	GLN232B	GLN232C	GLN235	GLN236A	GLN236B	GLN237A	GLN241	GLN242	GLN243A	GLN243B	GLN244	GLN245A	GLN245B	GLN246	GLN248	GLN249	GLN250	GLN253	GLN255	GLN256	GLN257	GLN258	GLN260
GLN201	0	2.06974	5.46768	5.11633	4.57539	4.89994	6.28245	8.25706	8.02847	8.95479	8.90898	8.07555	8.68605	6.77224	6.10505	6.58429	7.64563	13.4676	14.5928	8.63039	9.78994	11.5769	12.8079	15.4334	17.6241	20.6783	20.0252	20.0824	15.9556	14.3224	14.3224	13.7431	10.822	11.6453	12.9673	13.1931	12.6626	11.5153	11.605	12.6875	10.9232	12.5097	13.0689	17.9519	10.8649	11.4123	16.0038	12.1224	13.467
GLN202	2.06974	0	3.51856	3.09834	2.85692	3.15268	4.21762	6.19435	6.02236	7.10386	7.0702	6.43605	7.33414	5.97997	6.10618	6.505	7.38925	11.9946	13.1691	7.54596	8.10023	9.81416	11.1264	13.838	16.4597	19.2169	18.5436	18.5863	14.2951	12.5387	12.5387	11.9284	8.84875	9.66225	11.008	11.2557	10.6554	9.45748	9.55684	10.6338	8.92398	10.4752	11.0022	16.5913	9.38374	9.34266	14.0092	10.1528	11.3996
GLN204	5.46768	3.51856	0	2.36501	3.64483	3.65266	1.50326	3.61436	2.58922	3.61606	3.59298	3.28354	4.65253	4.69629	6.21306	6.38062	6.77566	8.87259	10.091	5.36169	4.77821	6.37727	7.75826	10.536	13.6841	16.0233	15.3316	15.3576	10.9213	9.06862	9.06862	8.44022	5.35438	6.17797	7.50359	7.74137	7.20547	6.20493	6.23928	7.33922	6.6982	7.91866	8.06907	13.545	6.32773	6.29736	10.5377	6.65553	8.23604
GLN206	5.11633	3.09834	2.36501	0	1.43803	1.34636	1.74681	3.21002	3.8198	5.46418	5.47721	5.54751	7.0061	6.87589	7.98009	8.24501	8.82434	11.025	12.2562	7.71933	6.85933	8.235	9.69938	12.5164	15.9551	18.0637	17.3601	17.3711	12.8038	10.7803	10.7803	10.1021	6.60063	7.33786	8.73647	9.05755	8.19316	6.72592	6.89728	7.91507	5.82565	7.39342	8.01711	15.7014	8.55544	6.44741	11.5403	7.86728	8.54186
GLN207A	4.57539	2.85692	3.64483	1.43803	0	0.328036	3.18163	4.3473	5.24884	6.89916	6.91028	6.90621	8.28652	7.82819	8.58165	8.90977	9.622	12.4331	13.662	8.89666	8.27551	9.67264	11.1349	13.951	17.3192	19.4949	18.7923	18.8046	14.2418	12.2137	12.2137	11.5329	7.99967	8.71701	10.1174	10.4505	9.53087	7.97093	8.17545	9.15247	6.52469	8.21169	9.03339	17.1114	9.9365	7.58424	12.8557	9.25067	9.68229
GLN207B	4.89994	3.15268	3.65266	1.34636	0.328036	0	3.05505	4.08611	5.10265	6.79781	6.81393	6.88218	8.30501	7.95604	8.78833	9.10493	9.79039	12.3713	13.6026	8.95761	8.205	9.5578	11.0299	13.8484	17.294	19.4002	18.6954	18.7043	14.1204	12.0688	12.0688	11.3827	7.81738	8.52048	9.92053	10.2611	9.3124	7.72272	7.93676	8.90042	6.20438	7.89738	8.7389	17.0475	9.89826	7.31157	12.6253	9.05612	9.40737
GLN208	6.28245	4.21762	1.50326	1.74681	3.18163	3.05505	0	2.17835	2.07569	3.75141	3.77318	4.06135	5.66036	6.13314	7.71616	7.8817	8.24792	9.37484	10.6087	6.55511	5.20428	6.50282	7.97748	10.7965	14.3826	16.3522	15.646	15.653	11.0663	9.0335	9.0335	8.35561	4.88683	5.6478	7.03956	7.34562	6.55573	5.24436	5.36067	6.42559	5.23074	6.53894	6.8537	14.0401	6.97572	5.14583	9.91772	6.16975	7.18555
GLN209	8.25706	6.19435	3.61436	3.21002	4.3473	4.08611	2.17835	0	2.33202	4.15237	4.22712	5.18054	6.89092	7.97753	9.77493	9.89769	10.1467	9.68341	10.8927	7.99139	5.72116	6.4563	7.95108	10.6982	14.8452	16.2277	15.5112	15.4901	10.7912	8.57948	8.57948	7.86569	4.15598	4.71038	6.07466	6.4613	5.34434	3.64862	3.8895	4.81831	3.08953	4.36691	4.81735	14.2018	7.62395	3.24923	8.58845	5.2457	5.34863
GLN210	8.02847	6.02236	2.58922	3.8198	5.24884	5.10265	2.07569	2.33202	0	1.89021	1.94847	2.87671	4.58461	5.99311	8.06032	8.09681	8.17325	7.54782	8.77616	5.73203	3.45675	4.50092	5.99685	8.81002	12.6618	14.3737	13.663	13.6617	9.03467	6.96677	6.96677	6.28412	2.85201	3.64802	5.01764	5.30107	4.63546	3.66488	3.66595	4.76851	5.0876	5.88967	5.716	12.163	5.34274	3.91502	7.98689	4.1523	5.72179
GLN211A	8.95479	7.10386	3.61606	5.46418	6.89916	6.79781	3.75141	4.15237	1.89021	0	0.110486	1.65102	3.13133	5.24637	7.59144	7.50993	7.32712	5.67155	6.90318	4.39865	1.5727	2.78973	4.23585	7.05219	10.7722	12.6026	11.8976	11.9072	7.36147	5.45286	5.45286	4.82686	2.27972	3.07223	4.17697	4.32328	4.1908	4.06402	3.87372	4.87555	6.57267	7.00527	6.41143	10.3111	3.47211	4.71483	7.29367	3.42183	6.02663
GLN211B	8.90898	7.0702	3.59298	5.47721	6.91028	6.81393	3.77318	4.22712	1.94847	0.110486	0	1.5431	3.02251	5.14044	7.48976	7.40559	7.21843	5.63042	6.86314	4.28884	1.50835	2.79578	4.22793	7.04117	10.7194	12.5867	11.8829	11.8944	7.36339	5.47683	5.47683	4.85817	2.37937	3.1666	4.25491	4.39315	4.28522	4.17414	3.98262	4.98188	6.67147	7.11327	6.52191	10.2777	3.40115	4.82481	7.37199	3.50823	6.1347
GLN212	8.07555	6.43605	3.28354	5.54751	6.90621	6.88218	4.06135	5.18054	2.87671	1.65102	1.5431	0	1.71068	3.60243	5.97852	5.87518	5.67702	5.61276	6.82111	2.87717	1.72558	3.5679	4.73231	7.40285	10.4137	12.8081	12.1265	12.1633	7.8856	6.30532	6.30532	5.78398	3.90124	4.65852	5.62533	5.69644	5.77184	5.70574	5.52398	6.52357	7.92791	8.53774	8.03727	10.2732	3.04511	6.30881	8.72199	4.94837	7.67764
GLN213	8.68605	7.33414	4.65253	7.0061	8.28652	8.30501	5.66036	6.89092	4.58461	3.13133	3.02251	1.71068	0	2.79862	5.23536	5.00096	4.51498	4.80254	5.90702	1.28754	2.25119	3.9016	4.587	6.88433	9.15163	11.9938	11.3454	11.4076	7.52369	6.39016	6.39016	6.02411	5.15342	5.79811	6.48719	6.4475	6.85811	7.13866	6.90344	7.81554	9.61071	10.1346	9.50743	9.28239	2.25691	7.8411	9.4465	5.9664	9.00806
GLN214	6.77224	5.97997	4.69629	6.87589	7.82819	7.95604	6.13314	7.97753	5.99311	5.24637	5.14044	3.60243	2.79862	0	2.45262	2.28304	2.18239	7.31032	8.27333	2.06642	4.90946	6.6726	7.37013	9.50403	10.9158	14.296	13.6898	13.7747	10.2069	9.18638	9.18638	8.82039	7.50271	8.24758	9.12043	9.13114	9.35383	9.26338	9.10584	10.1219	11.0018	11.8792	11.5506	11.4451	4.9575	9.77989	12.1563	8.50513	11.2653
GLN215A	6.10505	6.10618	6.21306	7.98009	8.58165	8.78833	7.71616	9.77493	8.06032	7.59144	7.48976	5.97852	5.23536	2.45262	0	0.508335	1.65943	9.51539	10.3666	4.31874	7.35955	9.1231	9.77037	11.7528	12.519	16.2454	15.6795	15.7816	12.5008	11.6039	11.6039	11.2587	9.86824	10.6367	11.5559	11.5769	11.7503	11.5232	11.3992	12.4453	12.8612	13.9162	13.7439	13.3279	7.31955	11.9498	14.6045	10.9186	13.5589
GLN215B	6.58429	6.505	6.38062	8.24501	8.90977	9.10493	7.8817	9.89769	8.09681	7.50993	7.40559	5.87518	5.00096	2.28304	0.508335	0	1.15314	9.14574	9.96611	4.00462	7.1756	8.90197	9.4844	11.3913	12.0426	15.8079	15.2494	15.3546	12.1543	11.3289	11.3289	11.0081	9.77617	10.5277	11.399	11.4014	11.6356	11.4916	11.3507	12.3811	12.9747	13.9761	13.7444	12.8833	7.0182	11.958	14.4214	10.7882	13.5119
GLN216	7.64563	7.38925	6.77566	8.82434	9.622	9.79039	8.24792	10.1467	8.17325	7.32712	7.21843	5.67702	4.51498	2.18239	1.65943	1.15314	0	8.27108	9.01751	3.35297	6.75953	8.37585	8.80188	10.5254	10.931	14.7699	14.2273	14.3387	11.3196	10.6602	10.6602	10.3972	9.53993	10.246	11.0009	10.9606	11.3322	11.379	11.2008	12.1883	13.1813	14.056	13.6912	11.8335	6.32385	11.9325	13.9479	10.4551	13.352
GLN220	13.4676	11.9946	8.87259	11.025	12.4331	12.3713	9.37484	9.68341	7.54782	5.67155	5.63042	5.61276	4.80254	7.31032	9.51539	9.14574	8.27108	0	1.23398	5.25269	4.1714	3.3357	2.07105	2.25452	5.17581	7.22523	6.56101	6.61509	3.07541	3.29025	3.29025	3.52781	5.97059	5.98779	5.5564	5.20667	6.48382	7.91549	7.52922	7.88244	11.4797	11.2441	10.0056	4.67853	2.6129	8.91451	7.30221	5.71742	8.98155
GLN221B	14.5928	13.1691	10.091	12.2562	13.662	13.6026	10.6087	10.8927	8.77616	6.90318	6.86314	6.82111	5.90702	8.27333	10.3666	9.96611	9.01751	1.23398	0	6.20753	5.40498	4.49048	3.10104	1.88815	4.01538	6.08748	5.447	5.51854	2.78766	3.83533	3.83533	4.25359	7.09794	7.04156	6.45357	6.06683	7.42721	8.97356	8.57946	8.84032	12.6014	12.2784	10.9738	3.45402	3.79216	9.98492	7.79261	6.72292	9.88957
GLN223	8.63039	7.54596	5.36169	7.71933	8.89666	8.95761	6.55511	7.99139	5.73203	4.39865	4.28884	2.87717	1.28754	2.06642	4.31874	4.00462	3.35297	5.25269	6.20753	0	3.50547	5.0302	5.48578	7.4636	8.99463	12.2423	11.6303	11.7129	8.19089	7.33706	7.33706	7.04976	6.43956	7.07393	7.70994	7.64258	8.12272	8.42371	8.19075	9.10085	10.8027	11.3891	10.7906	9.4116	3.01419	9.11331	10.6086	7.22446	10.2946
GLN224	9.78994	8.10023	4.77821	6.85933	8.27551	8.205	5.20428	5.72116	3.45675	1.5727	1.50835	1.72558	2.25119	4.90946	7.35955	7.1756	6.75953	4.1714	5.40498	3.50547	0	1.86118	3.028	5.76313	9.21955	11.2495	10.5553	10.5798	6.19504	4.5835	4.5835	4.08155	3.00843	3.58075	4.24286	4.22611	4.61745	5.08591	4.80503	5.64123	8.01668	8.26546	7.456	8.84333	1.90443	5.89833	7.24734	3.71955	6.84505
GLN225	11.5769	9.81416	6.37727	8.235	9.67264	9.5578	6.50282	6.4563	4.50092	2.78973	2.79578	3.5679	3.9016	6.6726	9.1231	8.90197	8.37585	3.3357	4.49048	5.0302	1.86118	0	1.50355	4.30917	8.4977	9.87288	9.16206	9.16161	4.57317	2.74778	2.74778	2.22054	2.64044	2.76866	2.82806	2.6687	3.51784	4.65174	4.28274	4.81357	8.14631	7.98944	6.86943	7.74552	2.36525	5.6261	5.58006	2.63305	5.99182
GLN226	12.8079	11.1264	7.75826	9.69938	11.1349	11.0299	7.97748	7.95108	5.99685	4.23585	4.22793	4.73231	4.587	7.37013	9.77037	9.4844	8.80188	2.07105	3.10104	5.48578	3.028	1.50355	0	2.81914	7.11257	8.37971	7.67102	7.67566	3.16992	1.85934	1.85934	1.72857	4.01465	3.94442	3.50147	3.17402	4.41401	5.87665	5.48484	5.81139	9.50624	9.19291	7.9354	6.25672	2.47848	6.8855	5.58325	3.6509	6.91503
GLN227	15.4334	13.838	10.536	12.5164	13.951	13.8484	10.7965	10.6982	8.81002	7.05219	7.04117	7.40285	6.88433	9.50403	11.7528	11.3913	10.5254	2.25452	1.88815	7.4636	5.76313	4.30917	2.81914	0	5.05488	5.56372	4.85327	4.85652	0.901334	2.52548	2.52548	3.14872	6.628	6.35455	5.4504	5.01824	6.46838	8.22756	7.82437	7.86361	11.9746	11.4058	9.97187	3.69229	4.62879	9.24727	6.18134	5.93217	8.7899
GLN229	17.6241	16.4597	13.6841	15.9551	17.3192	17.294	14.3826	14.8452	12.6618	10.7722	10.7194	10.4137	9.15163	10.9158	12.519	12.0426	10.931	5.17581	4.01538	8.99463	9.21955	8.4977	7.11257	5.05488	0	4.49743	4.26142	4.44721	5.65978	7.53766	7.53766	8.08494	11.1131	11.0432	10.3632	9.95277	11.3618	12.9728	12.5759	12.7757	16.6166	16.2585	14.9068	2.06551	7.40845	13.9879	11.1814	10.7033	13.7728
GLN231A	20.6783	19.2169	16.0233	18.0637	19.4949	19.4002	16.3522	16.2277	14.3737	12.6026	12.5867	12.8081	11.9938	14.296	16.2454	15.8079	14.7699	7.22523	6.08748	12.2423	11.2495	9.87288	8.37971	5.56372	4.49743	0	0.71695	0.772979	5.45814	7.73298	7.73298	8.44296	12.1072	11.7284	10.6148	10.1705	11.6113	13.4942	13.0967	12.9113	17.2565	16.4496	14.8945	2.94966	9.83813	14.4911	10.1136	11.2522	13.6239
GLN232B	20.0252	18.5436	15.3316	17.3601	18.7923	18.6954	15.646	15.5112	13.663	11.8976	11.8829	12.1265	11.3454	13.6898	15.6795	15.2494	14.2273	6.56101	5.447	11.6303	10.5553	9.16206	7.67102	4.85327	4.26142	0.71695	0	0.201464	4.74174	7.01806	7.01806	7.72743	11.3902	11.0131	9.90554	9.46106	10.9042	12.7835	12.3854	12.2104	16.5467	15.7527	14.2034	2.49225	9.1724	13.7819	9.46971	10.5382	12.9363
GLN232C	20.0824	18.5863	15.3576	17.3711	18.8046	18.7043	15.653	15.4901	13.6617	11.9072	11.8944	12.1633	11.4076	13.7747	15.7816	15.3546	14.3387	6.61509	5.51854	11.7129	10.5798	9.16161	7.67566	4.85652	4.44721	0.772979	0.201464	0	4.70759	6.97529	6.97529	7.68698	11.3615	10.9712	9.84777	9.40368	10.8425	12.7285	12.3315	12.1395	16.4896	15.677	14.1215	2.64521	9.22344	13.7237	9.35398	10.4917	12.8511
GLN235	15.9556	14.2951	10.9213	12.8038	14.2418	14.1204	11.0663	10.7912	9.03467	7.36147	7.36339	7.8856	7.52369	10.2069	12.5008	12.1543	11.3196	3.07541	2.78766	8.19089	6.19504	4.57317	3.16992	0.901334	5.65978	5.45814	4.74174	4.70759	0	2.28609	2.28609	2.98912	6.65475	6.27445	5.21778	4.77406	6.23162	8.07386	7.67292	7.5874	11.8396	11.1454	9.65344	4.05918	5.27254	9.08267	5.52305	5.80755	8.42888
GLN236A	14.3224	12.5387	9.06862	10.7803	12.2137	12.0688	9.0335	8.57948	6.96677	5.45286	5.47683	6.30532	6.39016	9.18638	11.6039	11.3289	10.6602	3.29025	3.83533	7.33706	4.5835	2.74778	1.85934	2.52548	7.53766	7.73298	7.01806	6.97529	2.28609	0	0	0.715772	4.42453	3.99591	2.95034	2.51067	3.96896	5.78963	5.38817	5.34989	9.55479	8.90171	7.44942	6.20392	4.33636	6.8008	4.01612	3.52224	6.26474
GLN236B	14.3224	12.5387	9.06862	10.7803	12.2137	12.0688	9.0335	8.57948	6.96677	5.45286	5.47683	6.30532	6.39016	9.18638	11.6039	11.3289	10.6602	3.29025	3.83533	7.33706	4.5835	2.74778	1.85934	2.52548	7.53766	7.73298	7.01806	6.97529	2.28609	0	0	0.715772	4.42453	3.99591	2.95034	2.51067	3.96896	5.78963	5.38817	5.34989	9.55479	8.90171	7.44942	6.20392	4.33636	6.8008	4.01612	3.52224	6.26474
GLN237A	13.7431	11.9284	8.44022	10.1021	11.5329	11.3827	8.35561	7.86569	6.28412	4.82686	4.85817	5.78398	6.02411	8.82039	11.2587	11.0081	10.3972	3.52781	4.25359	7.04976	4.08155	2.22054	1.72857	3.14872	8.08494	8.44296	7.72743	7.68698	2.98912	0.715772	0.715772	0	3.71011	3.28584	2.30328	1.87654	3.32015	5.10207	4.69949	4.72028	8.86381	8.25728	6.83879	6.8409	4.10549	6.11759	3.8619	2.82142	5.6879
GLN241	10.822	8.84875	5.35438	6.60063	7.99967	7.81738	4.88683	4.15598	2.85201	2.27972	2.37937	3.90124	5.15342	7.50271	9.86824	9.77617	9.53993	5.97059	7.09794	6.43956	3.00843	2.64044	4.01465	6.628	11.1131	12.1072	11.3902	11.3615	6.65475	4.42453	4.42453	3.71011	0	0.835001	2.16595	2.45892	1.934	2.11351	1.8033	2.66311	5.50947	5.40944	4.46209	10.2328	4.60572	3.02473	5.19115	1.30423	3.85533
GLN242	11.6453	9.66225	6.17797	7.33786	8.71701	8.52048	5.6478	4.71038	3.64802	3.07223	3.1666	4.65852	5.79811	8.24758	10.6367	10.5277	10.246	5.98779	7.04156	7.07393	3.58075	2.76866	3.94442	6.35455	11.0432	11.7284	11.0131	10.9712	6.27445	3.99591	3.99591	3.28584	0.835001	0	1.40044	1.75593	1.11863	1.93229	1.54171	2.09824	5.62525	5.25671	4.10277	10.0205	4.9754	2.94472	4.3612	0.538854	3.303
GLN243A	12.9673	11.008	7.50359	8.73647	10.1174	9.92053	7.03956	6.07466	5.01764	4.17697	4.25491	5.62533	6.48719	9.12043	11.5559	11.399	11.0009	5.5564	6.45357	7.70994	4.24286	2.82806	3.50147	5.4504	10.3632	10.6148	9.90554	9.84777	5.21778	2.95034	2.95034	2.30328	2.16595	1.40044	0	0.444752	1.01914	2.88412	2.49172	2.41858	6.64183	5.95599	4.54437	9.14159	5.19329	3.87639	3.11709	0.869904	3.43733
GLN243B	13.1931	11.2557	7.74137	9.05755	10.4505	10.2611	7.34562	6.4613	5.30107	4.32328	4.39315	5.69644	6.4475	9.13114	11.5769	11.4014	10.9606	5.20667	6.06683	7.64258	4.22611	2.6687	3.17402	5.01824	9.95277	10.1705	9.46106	9.40368	4.77406	2.51067	2.51067	1.87654	2.45892	1.75593	0.444752	0	1.45906	3.3266	2.9326	2.84551	7.08602	6.39182	4.96242	8.70768	5.01854	4.32087	3.03141	1.21749	3.82693
GLN244	12.6626	10.6554	7.20547	8.19316	9.53087	9.3124	6.55573	5.34434	4.63546	4.1908	4.28522	5.77184	6.85811	9.35383	11.7503	11.6356	11.3322	6.48382	7.42721	8.12272	4.61745	3.51784	4.41401	6.46838	11.3618	11.6113	10.9042	10.8425	6.23162	3.96896	3.96896	3.32015	1.934	1.11863	1.01914	1.45906	0	1.92767	1.55763	1.41471	5.65394	4.93745	3.54829	10.16	5.84479	2.8884	3.36321	0.912631	2.50784
GLN245A	11.5153	9.45748	6.20493	6.72592	7.97093	7.72272	5.24436	3.64862	3.66488	4.06402	4.17414	5.70574	7.13866	9.26338	11.5232	11.4916	11.379	7.91549	8.97356	8.42371	5.08591	4.65174	5.87665	8.22756	12.9728	13.4942	12.7835	12.7285	8.07386	5.78963	5.78963	5.10207	2.11351	1.93229	2.88412	3.3266	1.92767	0	0.403198	1.18947	3.7659	3.33823	2.37447	11.9107	6.71816	1.02114	4.95857	2.29672	2.06337
GLN245B	11.605	9.55684	6.23928	6.89728	8.17545	7.93676	5.36067	3.8895	3.66595	3.87372	3.98262	5.52398	6.90344	9.10584	11.3992	11.3507	11.2008	7.52922	8.57946	8.19075	4.80503	4.28274	5.48484	7.82437	12.5759	13.0967	12.3854	12.3315	7.67292	5.38817	5.38817	4.69949	1.8033	1.54171	2.49172	2.9326	1.55763	0.403198	0	1.10269	4.16668	3.71651	2.65929	11.5078	6.39021	1.42378	4.69923	1.89382	2.16121
GLN246	12.6875	10.6338	7.33922	7.91507	9.15247	8.90042	6.42559	4.81831	4.76851	4.87555	4.98188	6.52357	7.81554	10.1219	12.4453	12.3811	12.1883	7.88244	8.84032	9.10085	5.64123	4.81357	5.81139	7.86361	12.7757	12.9113	12.2104	12.1395	7.5874	5.34989	5.34989	4.72028	2.66311	2.09824	2.41858	2.84551	1.41471	1.18947	1.10269	0	4.46137	3.55804	2.13383	11.5519	7.07009	1.79784	3.85957	2.1926	1.20682
GLN248	10.9232	8.92398	6.6982	5.82565	6.52469	6.20438	5.23074	3.08953	5.0876	6.57267	6.67147	7.92791	9.61071	11.0018	12.8612	12.9747	13.1813	11.4797	12.6014	10.8027	8.01668	8.14631	9.50624	11.9746	16.6166	17.2565	16.5467	16.4896	11.8396	9.55479	9.55479	8.86381	5.50947	5.62525	6.64183	7.08602	5.65394	3.7659	4.16668	4.46137	0	1.76836	3.09229	15.6457	9.86982	2.76655	8.16769	6.04661	4.22811
GLN249	12.5097	10.4752	7.91866	7.39342	8.21169	7.89738	6.53894	4.36691	5.88967	7.00527	7.11327	8.53774	10.1346	11.8792	13.9162	13.9761	14.056	11.2441	12.2784	11.3891	8.26546	7.98944	9.19291	11.4058	16.2585	16.4496	15.7527	15.677	11.1454	8.90171	8.90171	8.25728	5.40944	5.25671	5.95599	6.39182	4.93745	3.33823	3.71651	3.55804	1.76836	0	1.62973	15.0975	9.99773	2.38698	6.87642	5.55698	2.91489
GLN250	13.0689	11.0022	8.06907	8.01711	9.03339	8.7389	6.8537	4.81735	5.716	6.41143	6.52191	8.03727	9.50743	11.5506	13.7439	13.7444	13.6912	10.0056	10.9738	10.7906	7.456	6.86943	7.9354	9.97187	14.9068	14.8945	14.2034	14.1215	9.65344	7.44942	7.44942	6.83879	4.46209	4.10277	4.54437	4.96242	3.54829	2.37447	2.65929	2.13383	3.09229	1.62973	0	13.6524	9.04152	1.80098	5.2471	4.2933	1.29255
GLN253	17.9519	16.5913	13.545	15.7014	17.1114	17.0475	14.0401	14.2018	12.163	10.3111	10.2777	10.2732	9.28239	11.4451	13.3279	12.8833	11.8335	4.67853	3.45402	9.4116	8.84333	7.74552	6.25672	3.69229	2.06551	2.94966	2.49225	2.64521	4.05918	6.20392	6.20392	6.8409	10.2328	10.0205	9.14159	8.70768	10.16	11.9107	11.5078	11.5519	15.6457	15.0975	13.6524	0	7.23674	12.9315	9.51415	9.61403	12.4532
GLN255	10.8649	9.38374	6.32773	8.55544	9.9365	9.89826	6.97572	7.62395	5.34274	3.47211	3.40115	3.04511	2.25691	4.9575	7.31955	7.0182	6.32385	2.6129	3.79216	3.01419	1.90443	2.36525	2.47848	4.62879	7.40845	9.83813	9.1724	9.22344	5.27254	4.33636	4.33636	4.10549	4.60572	4.9754	5.19329	5.01854	5.84479	6.71816	6.39021	7.07009	9.86982	9.99773	9.04152	7.23674	0	7.6115	7.82833	4.93993	8.26923
GLN256	11.4123	9.34266	6.29736	6.44741	7.58424	7.31157	5.14583	3.24923	3.91502	4.71483	4.82481	6.30881	7.8411	9.77989	11.9498	11.958	11.9325	8.91451	9.98492	9.11331	5.89833	5.6261	6.8855	9.24727	13.9879	14.4911	13.7819	13.7237	9.08267	6.8008	6.8008	6.11759	3.02473	2.94472	3.87639	4.32087	2.8884	1.02114	1.42378	1.79784	2.76655	2.38698	1.80098	12.9315	7.6115	0	5.64849	3.3176	2.09969
GLN257	16.0038	14.0092	10.5377	11.5403	12.8557	12.6253	9.91772	8.58845	7.98689	7.29367	7.37199	8.72199	9.4465	12.1563	14.6045	14.4214	13.9479	7.30221	7.79261	10.6086	7.24734	5.58006	5.58325	6.18134	11.1814	10.1136	9.46971	9.35398	5.52305	4.01612	4.01612	3.8619	5.19115	4.3612	3.11709	3.03141	3.36321	4.95857	4.69923	3.85957	8.16769	6.87642	5.2471	9.51415	7.82833	5.64849	0	3.90741	3.97879
GLN258	12.1224	10.1528	6.65553	7.86728	9.25067	9.05612	6.16975	5.2457	4.1523	3.42183	3.50823	4.94837	5.9664	8.50513	10.9186	10.7882	10.4551	5.71742	6.72292	7.22446	3.71955	2.63305	3.6509	5.93217	10.7033	11.2522	10.5382	10.4917	5.80755	3.52224	3.52224	2.82142	1.30423	0.538854	0.869904	1.21749	0.912631	2.29672	1.89382	2.1926	6.04661	5.55698	4.2933	9.61403	4.93993	3.3176	3.90741	0	3.35936
GLN260	13.467	11.3996	8.23604	8.54186	9.68229	9.40737	7.18555	5.34863	5.72179	6.02663	6.1347	7.67764	9.00806	11.2653	13.5589	13.5119	13.352	8.98155	9.88957	10.2946	6.84505	5.99182	6.91503	8.7899	13.7728	13.6239	12.9363	12.8511	8.42888	6.26474	6.26474	5.6879	3.85533	3.303	3.43733	3.82693	2.50784	2.06337	2.16121	1.20682	4.22811	2.91489	1.29255	12.4532	8.26923	2.09969	3.97879	3.35936	0
GLN261	14.1421	12.162	8.67447	9.78069	11.1307	10.9162	8.11988	6.95415	6.1454	5.40838	5.48787	6.85904	7.673	10.3371	12.7776	12.6122	12.1875	6.19763	6.93266	8.87406	5.44191	3.89594	4.24536	5.63764	10.6768	10.4002	9.70852	9.62719	5.21283	3.14307	3.14307	2.68798	3.3204	2.49971	1.23593	1.23286	1.61072	3.45387	3.12069	2.57995	7.0386	6.05861	4.49489	9.25888	6.23374	4.3228	1.88713	2.02562	3.23471
GLN262	14.6983	12.6756	9.25447	10.1038	11.3903	11.1506	8.5253	7.08943	6.67217	6.23103	6.32123	7.77189	8.72068	11.3174	13.7385	13.5998	13.2309	7.4064	8.11295	9.95017	6.47161	5.04045	5.45949	6.73922	11.7931	11.2338	10.5604	10.4634	6.23849	4.29319	4.29319	3.88677	3.99923	3.17139	2.24186	2.38041	2.06949	3.44355	3.21481	2.31704	6.63674	5.4152	3.79036	10.2976	7.39741	4.10072	1.54883	2.82375	2.50031
GLN263	15.7258	13.6997	10.2852	11.0986	12.3672	12.1211	9.53862	8.04527	7.70156	7.2441	7.33235	8.76512	9.65388	12.2884	14.7189	14.5685	14.1687	7.97119	8.5598	10.864	7.41339	5.88896	6.12675	7.03281	12.0672	11.1127	10.4655	10.3517	6.42424	4.73188	4.73188	4.456	5.02599	4.19532	3.17161	3.22701	3.09994	4.39865	4.20137	3.23133	7.34987	5.97433	4.35325	10.4486	8.21725	4.9616	1.00321	3.82572	3.12372
GLN265	16.0403	14.2144	10.7158	12.2918	13.7113	13.5436	10.5514	9.84766	8.47608	7.11059	7.14619	8.071	8.18635	10.981	13.3929	13.1105	12.4171	4.65035	4.80314	9.11153	6.35728	4.50313	3.62623	3.01161	7.90605	7.03824	6.35612	6.26583	2.25437	1.79824	1.79824	2.29844	5.74557	5.13882	3.82037	3.40326	4.73586	6.66293	6.28475	5.93631	10.3661	9.43736	7.8639	6.2128	6.10043	7.61196	3.30171	4.60729	6.58781
GLN266	17.2001	15.4017	11.9152	13.5297	14.9519	14.7871	11.7872	11.0972	9.7115	8.30181	8.3321	9.18145	9.16173	11.9356	14.313	14.0047	13.2498	5.17642	5.02985	10.0012	7.45735	5.62755	4.57629	3.14171	7.55532	6.05508	5.40683	5.29267	2.24431	2.87978	2.87978	3.47511	6.99482	6.38759	5.05812	4.64697	5.95047	7.87765	7.50541	7.10029	11.5513	10.5541	8.95675	5.68385	6.99357	8.80978	4.06293	5.8549	7.6683
GLN267	18.1292	16.2923	12.7867	14.2985	15.7065	15.5265	12.567	11.7271	10.4967	9.19045	9.22882	10.161	10.2211	13.0052	15.3955	15.0945	14.3531	6.29377	6.11064	11.0899	8.44445	6.59363	5.6355	4.226	8.37371	6.30291	5.722	5.57766	3.32468	3.86696	3.86696	4.39027	7.70911	7.03441	5.65281	5.27913	6.44925	8.35072	8.00115	7.45911	11.9157	10.7826	9.15914	6.4134	8.07767	9.22621	4.00057	6.49558	7.86831
GLN268A	18.3844	16.5769	13.084	14.659	16.0753	15.9032	12.9207	12.1523	10.8461	9.47409	9.50671	10.3709	10.3373	13.1039	15.4698	15.1535	14.3776	6.21903	5.92339	11.1535	8.64696	6.81506	5.75605	4.06341	7.94778	5.72748	5.15615	5.00813	3.17212	4.06773	4.06773	4.64877	8.09189	7.44621	6.08161	5.6916	6.91489	8.82884	8.47137	7.96822	12.429	11.3254	9.70535	5.95522	8.15358	9.72263	4.5735	6.90863	8.41328
GLN268B	18.0984	16.3161	12.8373	14.4698	15.893	15.7292	12.7266	12.0371	10.6509	9.2219	9.24959	10.0588	9.9636	12.7169	15.0678	14.7437	13.9516	5.76049	5.43215	10.7493	8.33324	6.5215	5.39763	3.58183	7.46846	5.42421	4.82246	4.68549	2.69787	3.77903	3.77903	4.39927	7.93798	7.3269	5.98919	5.58251	6.86529	8.79005	8.42234	7.98025	12.4391	11.3949	9.785	5.49087	7.7606	9.70934	4.74561	6.79314	8.49293
GLN269	17.0019	15.1491	11.6388	13.1301	14.5371	14.3566	11.3999	10.5631	9.33102	8.05289	8.09461	9.07495	9.22862	12.0244	14.4384	14.1567	13.4614	5.61453	5.64366	10.1577	7.36974	5.51004	4.67248	3.78019	8.41762	6.96286	6.32365	6.20477	2.9231	2.83847	2.83847	3.29098	6.53919	5.86626	4.48851	4.11054	5.30589	7.2186	6.86182	6.36654	10.8279	9.75887	8.14725	6.58404	7.14629	8.11456	3.15128	5.32751	6.85501
GLN270B	19.4816	17.8649	14.5141	16.396	17.834	17.7082	14.6558	14.2869	12.6138	10.9589	10.9609	11.4367	10.9161	13.4718	15.636	15.244	14.302	6.16216	5.28455	11.4112	9.76882	8.17	6.75638	4.04972	5.55442	2.51559	1.96747	1.80614	3.59757	5.70817	5.70817	6.42125	10.1311	9.65399	8.43703	7.99965	9.39956	11.3161	10.9276	10.6355	15.0496	14.1346	12.5508	3.50338	8.66665	12.2871	7.64254	9.14818	11.2669
GLN275	21.6934	19.9977	16.5714	18.3115	19.7427	19.5907	16.5649	15.9529	14.4939	12.9656	12.9815	13.6184	13.2446	15.8675	18.0785	17.6973	16.7755	8.56902	7.76394	13.8181	11.9121	10.1955	8.8868	6.36851	7.7854	3.69513	3.60392	3.40398	5.74672	7.53487	7.53487	8.20975	11.8351	11.2446	9.91253	9.50443	10.7812	12.7023	12.3389	11.8538	16.3144	15.1876	13.5622	5.81998	10.9878	13.6058	8.35942	10.7126	12.2728
GLN276	22.9092	21.1587	17.692	19.3259	20.7457	20.5764	17.5845	16.8175	15.5089	14.0759	14.1007	14.8416	14.5767	17.247	19.4989	19.1299	18.2324	9.98471	9.24508	15.2125	13.1209	11.3469	10.1197	7.74942	9.34108	5.1282	5.12332	4.92656	7.05324	8.62391	8.62391	9.25981	12.7675	12.1172	10.7429	10.3614	11.5375	13.4275	13.085	12.4909	16.92	15.6728	14.0438	7.38857	12.3255	14.2766	8.79693	11.5788	12.773
GLN277	24.2658	22.5565	19.1153	20.8086	22.2344	22.073	19.0637	18.358	16.9888	15.5033	15.5227	16.1903	15.8221	18.4337	20.6246	20.2359	19.2956	11.1277	10.2784	16.38	14.4802	12.7457	11.458	8.94226	9.78623	5.32953	5.53648	5.36099	8.32529	10.0559	10.0559	10.714	14.2803	13.6505	12.2872	11.8969	13.1027	15.0017	14.6543	14.0797	18.5155	17.2768	15.6476	7.98328	13.5652	15.8616	10.4005	13.1135	14.3756
GLN279	19.5737	17.784	14.2988	15.8945	17.312	17.141	14.1549	13.3884	12.0798	10.6853	10.7151	11.5365	11.4229	14.1644	16.4988	16.1651	15.3486	7.1058	6.63893	12.1807	9.81089	7.99702	6.86839	4.87058	8.07029	5.16942	4.70583	4.52979	4.03338	5.252	5.252	5.8587	9.33071	8.68389	7.31581	6.92875	8.13551	10.0424	9.68986	9.15448	13.6099	12.4582	10.8317	6.01274	9.20702	10.9218	5.6282	8.14604	9.54339
GLN280	19.6485	17.7656	14.248	15.6199	17.0023	16.8027	13.9127	12.8843	11.8647	10.6938	10.7413	11.7645	11.9143	14.7067	17.1103	16.8179	16.0915	8.04214	7.81478	12.814	10.0639	8.20324	7.34038	5.94145	9.74711	6.99582	6.53622	6.36069	5.04248	5.52836	5.52836	5.98279	9.02588	8.28549	6.88521	6.56719	7.54038	9.35511	9.04306	8.33878	12.7088	11.4005	9.77504	7.71446	9.79989	10.1365	4.54364	7.75327	8.51874
GLN282	17.5506	15.5252	12.1067	12.9099	14.1631	13.9115	11.3615	9.82804	9.52499	9.00429	9.08835	10.482	11.2591	13.9528	16.3969	16.2233	15.765	9.008	9.39296	12.429	9.04783	7.40208	7.37301	7.67094	12.5381	10.91	10.3244	10.1831	6.91745	5.72238	5.72238	5.64496	6.82129	5.98692	4.85666	4.82205	4.90924	6.19311	6.01483	5.01113	8.88654	7.36138	5.80541	10.7392	9.64899	6.67971	1.82361	5.58453	4.70031
GLN284	16.0781	14.0084	10.9003	11.0808	12.1361	11.8446	9.80915	7.87078	8.39248	8.59774	8.70296	10.2414	11.4639	13.843	16.1738	16.1068	15.89	10.6656	11.3783	12.7393	9.24023	8.08687	8.68729	9.95388	15.0052	14.0542	13.4191	13.2992	9.386	7.55105	7.55105	7.15287	6.35053	5.66589	5.27614	5.53179	4.63752	4.73104	4.79214	3.72852	6.06152	4.33979	3.11143	13.4242	10.4457	4.66604	3.95792	5.54926	2.67078
GLN285A	15.1876	13.1205	10.1412	10.1333	11.1254	10.8259	8.96155	6.93621	7.71446	8.16075	8.26951	9.81113	11.1549	13.3888	15.6561	15.6239	15.4879	10.8758	11.6905	12.4414	8.98634	8.04686	8.83751	10.4041	15.4521	14.8106	14.1547	14.0462	9.9171	7.92199	7.92199	7.43722	6.00198	5.42564	5.34075	5.66968	4.52902	4.13343	4.28715	3.34539	4.91203	3.16681	2.11907	13.9761	10.3626	3.84395	4.71508	5.42436	2.14686
GLN285B	15.1019	13.0336	10.0263	10.0601	11.0708	10.7737	8.86362	6.85736	7.58353	7.99776	8.10623	9.64861	10.981	13.2306	15.5063	15.4698	15.3245	10.675	11.4889	12.2671	8.80667	7.85312	8.63753	10.2041	15.2515	14.6248	13.9674	13.8598	9.71945	7.72092	7.72092	7.23566	5.82761	5.24149	5.14155	5.46908	4.33543	3.98351	4.12563	3.16752	4.91359	3.18517	2.04382	13.7786	10.1721	3.73232	4.53607	5.23287	1.97537
GLN287	19.3013	17.283	13.8478	14.6851	15.9391	15.6869	13.1298	11.6028	11.2729	10.6678	10.7471	12.0943	12.7578	15.4974	17.949	17.7509	17.233	10.0358	10.2333	13.8817	10.5902	8.86134	8.61903	8.40054	12.9755	10.7356	10.2275	10.0636	7.55872	6.83748	6.83748	6.91082	8.53115	7.69647	6.49265	6.3985	6.64239	7.96934	7.78899	6.78685	10.567	8.98008	7.47491	11.047	11.0053	8.44144	3.37648	7.2667	6.43003
GLN288	20.4637	18.4874	14.9968	16.0398	17.3464	17.1107	14.4175	13.0527	12.469	11.6289	11.6961	12.9246	13.3671	16.1563	18.6019	18.3589	17.7393	10.0398	10.0072	14.3981	11.3127	9.4898	8.95235	8.12035	12.2413	9.47401	9.04498	8.86501	7.22622	7.09546	7.09546	7.35205	9.64288	8.82516	7.50065	7.30751	7.86177	9.40535	9.17422	8.25535	12.2709	10.7428	9.19203	10.2244	11.4215	9.99037	4.50108	8.34134	8.06899
GLN289B	20.4557	18.516	15.0042	16.1898	17.5315	17.3101	14.5266	13.2949	12.5277	11.541	11.6	12.7432	13.0528	15.8512	18.2815	18.0142	17.3411	9.44409	9.30415	14.0242	11.0837	9.23216	8.54124	7.41885	11.3213	8.42658	8.01307	7.83037	6.51764	6.6872	6.6872	7.03612	9.6777	8.88483	7.51232	7.26358	8.00104	9.67213	9.40608	8.56446	12.7488	11.2962	9.70648	9.28517	11.0195	10.3406	4.71376	8.37541	8.52131
GLN291	21.3393	19.4592	15.9416	17.303	18.6805	18.4773	15.5999	14.5363	13.5551	12.3845	12.4311	13.4351	13.5321	16.3157	18.7017	18.3955	17.6354	9.47824	9.1119	14.3917	11.7276	9.86919	8.94641	7.29081	10.5218	7.13999	6.82762	6.63287	6.41475	7.16678	7.16678	7.65112	10.7134	9.96587	8.56655	8.25562	9.19321	10.9753	10.6757	9.9257	14.2338	12.8531	11.2414	8.4564	11.3824	11.7215	6.08132	9.43575	10.0148
GLN294	21.9893	19.9954	16.5223	17.4753	18.7527	18.5066	15.8851	14.4283	13.9731	13.2043	13.2745	14.5284	14.9959	17.7831	20.23	19.9895	19.3721	11.637	11.5552	16.0306	12.9296	11.1137	10.5841	9.66723	13.5759	10.4692	10.1179	9.92769	8.7677	8.72652	8.72652	8.98373	11.1706	10.3443	9.0509	8.88138	9.34301	10.7839	10.5818	9.6104	13.4177	11.8084	10.3256	11.5296	13.054	11.2912	5.98661	9.87616	9.2897
GLN298	24.644	22.7705	19.2534	20.6051	21.976	21.7683	18.9071	17.8001	16.8659	15.6901	15.735	16.708	16.7255	19.4885	21.8412	21.5133	20.7019	12.4522	11.9114	17.5225	14.9923	13.1402	12.1433	10.2064	12.5257	8.40773	8.36743	8.16786	9.38468	10.4129	10.4129	10.9299	14.0217	13.2673	11.8698	11.5653	12.4664	14.2065	13.9225	13.1216	17.328	15.8572	14.2781	10.5199	14.5338	14.9066	9.2622	12.7395	13.101
GLN299	24.9343	23.1229	19.623	21.1191	22.5172	22.3272	19.3948	18.4424	17.3291	16.019	16.0537	16.9063	16.7608	19.4734	21.7651	21.4095	20.5382	12.2703	11.5888	17.4596	15.1808	13.3611	12.2309	10.0192	11.702	7.37936	7.45501	7.26296	9.26928	10.6135	10.6135	11.1975	14.5193	13.8084	12.4099	12.0669	13.1011	14.9196	14.6085	13.8898	18.2114	16.8205	15.2134	9.77423	14.5254	15.6872	10.0555	13.2717	13.9916
GLN300	25.4324	23.6763	20.2036	21.8062	23.2204	23.0447	20.0685	19.2372	17.9939	16.5878	16.6142	17.3653	17.0873	19.7414	21.9705	21.5925	20.6737	12.4566	11.6613	17.699	15.6444	13.867	12.643	10.2375	11.297	6.84079	7.04402	6.86649	9.56443	11.1385	11.1385	11.7658	15.2282	14.5552	13.1684	12.8007	13.9218	15.7839	15.4551	14.7994	19.1815	17.8508	16.2309	9.47932	14.8335	16.5953	11.0151	14.0163	14.9849
GLN301	26.143	24.4333	20.9893	22.6675	24.091	23.926	20.9237	20.1811	18.8483	17.3762	17.3964	18.0675	17.6866	20.2825	22.4526	22.0572	21.1015	12.9727	12.0917	18.225	16.3577	14.6217	13.3352	10.8033	11.3028	6.80553	7.12922	6.97152	10.1991	11.9265	11.9265	12.5799	16.1235	15.4795	14.1066	13.7239	14.8987	16.7837	16.4441	15.8316	20.2437	18.9528	17.3277	9.61672	15.43	17.6219	12.0912	14.9413	16.0693
GLN302	25.8343	23.9829	20.4698	21.8688	23.2481	23.0451	20.162	19.0956	18.1116	16.8884	16.9295	17.8554	17.7987	20.5395	22.8624	22.5194	21.6744	13.4043	12.7788	18.547	16.1334	14.2921	13.2342	11.1499	13.0285	8.72091	8.78844	8.59523	10.3652	11.5502	11.5502	12.0964	15.2752	14.5327	13.1329	12.8164	13.7556	15.5148	15.2249	14.4393	18.6627	17.1968	15.6161	11.0852	15.5825	16.2275	10.58	14.0016	14.4351
GLN305	26.0736	24.1445	20.6302	21.8117	23.1417	22.9138	20.1566	18.8725	18.1606	17.1381	17.1927	18.2722	18.4297	21.2173	23.6075	23.3019	22.5366	14.3443	13.8891	19.2981	16.5801	14.7189	13.8472	12.1239	14.6841	10.5837	10.5422	10.3423	11.2696	12.0497	12.0497	12.4989	15.3104	14.5174	13.1447	12.889	13.6187	15.2299	14.9858	14.0886	18.0684	16.4889	14.9783	12.6662	16.2884	15.828	10.289	14.0083	13.8913
GLN306	26.7947	24.8356	21.3335	22.4081	23.7088	23.4696	20.785	19.4011	18.8248	17.8985	17.9587	19.0978	19.341	22.1368	24.5466	24.2559	23.5222	15.3859	14.9869	20.2519	17.4268	15.5692	14.7763	13.1897	15.9185	11.8566	11.8013	11.6009	12.3197	12.9508	12.9508	13.3577	15.9869	15.1772	13.83	13.6045	14.2294	15.7527	15.5337	14.5884	18.4056	16.7733	15.3154	13.8897	17.2378	16.2868	10.87	14.6828	14.2911
GLN307	26.2803	24.3005	20.8131	21.8081	23.0872	22.8408	20.21	18.7613	18.2798	17.4313	17.4959	18.6838	19.0076	21.8062	24.2324	23.958	23.2602	15.2098	14.8868	19.9608	17.0362	15.1879	14.4751	13.0536	16.065	12.1464	12.0346	11.8332	12.1681	12.6298	12.6298	12.9939	15.4589	14.6393	13.3169	13.1159	13.6596	15.1181	14.9161	13.943	17.6569	16.001	14.5735	14.0152	16.9495	15.6109	10.2969	14.1579	13.5867
GLN308	24.9287	23.0004	19.4858	20.6767	22.0107	21.7847	19.0179	17.7498	17.0188	15.9934	16.0482	17.1318	17.3043	20.0945	22.4906	22.1896	21.4357	13.2682	12.8501	18.1851	15.442	13.5809	12.7251	11.0616	13.8222	9.85706	9.75539	9.55412	10.1972	10.9199	10.9199	11.3615	14.1681	13.3768	12.0023	11.7448	12.4844	14.1106	13.8615	12.9756	16.9988	15.4405	13.9128	11.7827	15.1732	14.7237	9.16277	12.8665	12.8064
GLN309	24.4776	22.5156	19.015	20.0898	21.3948	21.1575	18.4641	17.0936	16.5037	15.5918	15.6534	16.8129	17.1044	19.9028	22.3249	22.0467	21.343	13.292	12.9842	18.0477	15.1535	13.3004	12.5626	11.1433	14.2956	10.5382	10.3641	10.163	10.2553	10.721	10.721	11.0984	13.6668	12.8562	11.5114	11.2905	11.9087	13.4451	13.2208	12.2859	16.1719	14.5691	13.0796	12.2354	15.0353	13.9979	8.55039	12.3629	12.0237
GLN310B	23.5573	21.5383	18.1026	18.9147	20.1451	19.8851	17.3781	15.7994	15.5289	14.8799	14.9553	16.2574	16.7961	19.5728	22.0237	21.7958	21.2034	13.526	13.4477	17.8558	14.6932	12.9006	12.4335	11.5599	15.3896	12.0936	11.7957	11.6007	10.6601	10.5803	10.5803	10.8064	12.7766	11.9429	10.7047	10.5732	10.8972	12.1895	12.0268	11.0013	14.5054	12.8198	11.4419	13.3333	14.8952	12.5935	7.59446	11.501	10.5268
GLN311	23.0139	20.9733	17.5911	18.2572	19.4415	19.1706	16.778	15.0971	15.0035	14.5038	14.5858	15.952	16.6174	19.3616	21.8134	21.6131	21.0824	13.6678	13.708	17.7296	14.4548	12.718	12.4025	11.8263	15.9449	12.906	12.5531	12.3634	10.9383	10.579	10.579	10.7195	12.3283	11.4941	10.3377	10.2589	10.4109	11.5444	11.4188	10.3568	13.6069	11.8871	10.5865	13.9114	14.8246	11.859	7.23005	11.0883	9.76602
GLN313	24.832	22.7726	19.4733	19.9463	21.0546	20.7685	18.556	16.7462	16.8872	16.5463	16.6339	18.0487	18.808	21.52	23.9661	23.7867	23.2992	16.0205	16.0861	19.9512	16.612	14.9234	14.6938	14.2067	18.3139	15.1608	14.8414	14.6485	13.3209	12.8909	12.8909	12.9915	14.3188	13.4928	12.4245	12.3893	12.3853	13.3167	13.2408	12.1489	14.9333	13.1713	12.0489	16.2736	17.0874	13.4995	9.36532	13.126	11.405
GLN315	9.62447	8.87326	7.14692	9.46954	10.5568	10.6499	8.42262	9.9277	7.67474	6.29513	6.18666	4.81602	3.16491	2.9002	4.2163	3.75306	2.6955	5.71423	6.36613	1.94273	5.23013	6.48084	6.56641	7.95882	8.31044	12.0751	11.532	11.6441	8.7887	8.40674	8.40674	8.2579	8.23011	8.802	9.27744	9.14882	9.80109	10.2678	10.0124	10.8713	12.7436	13.2994	12.6417	9.14106	4.17824	10.9985	12.0058	8.89014	12.075
GLN317	9.28755	8.11621	5.69491	8.05935	9.29634	9.33464	6.77649	8.04144	5.73231	4.21467	4.10852	2.86095	1.1507	2.80872	5.05064	4.72115	4.00228	4.50673	5.47032	0.745976	3.10221	4.46048	4.80062	6.7193	8.36083	11.5183	10.9009	10.9811	7.45201	6.65827	6.65827	6.40401	6.10094	6.67856	7.20877	7.10973	7.6909	8.14481	7.88501	8.7432	10.741	11.2147	10.5192	8.70488	2.32215	8.89338	10.035	6.7825	9.94635
GLN319	22.2625	20.7804	17.5545	19.5587	20.9934	20.8898	17.8367	17.6233	15.8351	14.0946	14.0835	14.3598	13.581	15.8976	17.8433	17.4038	16.3608	8.79942	7.67806	13.8431	12.7765	11.3387	9.85994	7.04245	5.89885	1.60194	2.23846	2.19745	6.83344	9.06493	9.06493	9.78046	13.4792	13.0502	11.8718	11.4311	12.8463	14.7552	14.3634	14.0963	18.4997	17.5983	16.0129	4.52907	11.4108	15.7346	11.0465	12.5562	14.7277
GLN320	19.0706	17.8142	14.8906	17.1011	18.4947	18.4468	15.4716	15.7371	13.6468	11.775	11.7344	11.6071	10.4801	12.4273	14.1291	13.6606	12.5629	6.10402	4.87187	10.4522	10.2679	9.29107	7.82093	5.33306	1.70527	2.93752	2.8663	3.0663	5.70211	7.84995	7.84995	8.48117	11.8214	11.6375	10.7834	10.351	11.8012	13.5372	13.1346	13.196	17.2614	16.7384	15.2991	1.64844	8.56339	14.5583	11.1235	11.2409	14.1015
GLN321	19.5854	18.3625	15.4772	17.7015	19.0898	19.0464	16.0814	16.3727	14.2709	12.3953	12.353	12.194	11.0312	12.9091	14.5481	14.0729	12.9624	6.724	5.4949	10.9575	10.88	9.93111	8.4652	5.98509	2.03154	3.10668	3.17924	3.3803	6.34413	8.50088	8.50088	9.13338	12.4687	12.2888	11.4355	11.0028	12.4534	14.1893	13.7868	13.8476	17.9124	17.3907	15.9497	2.29756	9.15388	15.2105	11.7443	11.8932	14.7502
GLN322	20.1411	18.8871	15.9541	18.1558	19.553	19.5019	16.5183	16.7426	14.6761	12.8105	12.7723	12.6711	11.553	13.4882	15.1604	14.6879	13.582	7.14452	5.9106	11.52	11.314	10.2885	8.80551	6.22623	2.65871	2.65877	2.85594	3.05142	6.502	8.7146	8.7146	9.36851	12.7872	12.57	11.6623	11.2247	12.6815	14.4533	14.0501	14.0632	18.1946	17.6163	16.1485	2.55448	9.62636	15.4733	11.8022	12.1572	14.9305
GLN325	20.9905	19.6948	16.6994	18.8675	20.2755	20.2138	17.2079	17.3389	15.3251	13.4775	13.4449	13.4218	12.3649	14.3729	16.0873	15.6184	14.519	7.84285	6.61374	12.385	12.0105	10.8857	9.38781	6.70216	3.61537	2.20019	2.62463	2.79325	6.86093	9.12518	9.12518	9.80371	13.3213	13.0528	12.0727	11.6303	13.0892	14.9056	14.5028	14.448	18.6642	18.006	16.5029	3.16788	10.3789	15.9212	11.9688	12.6176	15.2619
GLN326	19.7449	18.1964	14.9131	16.875	18.3116	18.2008	15.146	14.9004	13.1316	11.4139	11.4071	11.7613	11.1021	13.5558	15.6349	15.2226	14.2374	6.30072	5.28511	11.4895	10.1388	8.6433	7.17917	4.37717	4.84093	1.54059	0.959146	0.801389	4.11285	6.34276	6.34276	7.05806	10.7557	10.3316	9.17134	8.72887	10.1558	12.0554	11.6611	11.432	15.8089	14.9578	13.3912	2.8699	8.88242	13.0424	8.57402	9.8413	12.1153
[truncated: 45 more columns]
