# Supplementary material for: Extensive pedigrees reveal the social organization of a Neolithic community
Source: Nature. 2023 Jul 26;620(7974):600–6. doi: 10.1038/s41586-023-06350-8 (PMC10432279; doi:10.1038/s41586-023-06350-8)
Supplement: Supplementary file 4 — Supplementary Tables 1–25. [file 41586_2023_6350_MOESM4_ESM.zip › Supp_tables_zip/Supplementary_table_9_lcMLkin_results.xlsx]

## Sheet: Ext_data_9_lcMLkin
Ind1	Ind2	k0_hat	k1_hat	k2_hat	pi_HAT	nbSNP
GLN220	GLN319	0.288	0.373	0.339	0.525	63270
GLN215A	GLN215B	0.241	0.521	0.237	0.498	82913
GLN277	GLN307	0.261	0.491	0.248	0.494	61194
GLN241	GLN260	0.299	0.42	0.281	0.491	62620
GLN267	GLN268A	0.292	0.446	0.262	0.485	46184
GLN287	GLN310B	0.281	0.489	0.23	0.475	43880
GLN248	GLN285B	0.067	0.924	0.009	0.471	64378
GLN225	GLN226	0.086	0.893	0.021	0.467	51951
GLN212	GLN255	0.322	0.425	0.253	0.465	72513
GLN280	GLN298	0.079	0.913	0.007	0.464	62565
GLN227	GLN269	0.083	0.91	0.006	0.461	79939
GLN258	GLN244	0.355	0.375	0.27	0.457	61654
GLN298	GLN291	0.095	0.896	0.009	0.457	67655
GLN305	GLN291	0.116	0.861	0.023	0.453	52003
GLN249	GLN258	0.117	0.865	0.018	0.45	50039
GLN249	GLN244	0.112	0.875	0.013	0.45	57719
GLN245A	GLN249	0.122	0.861	0.018	0.448	60347
GLN276	GLN325	0.104	0.896	0	0.448	146041
GLN262	GLN236A	0.117	0.87	0.013	0.448	73567
GLN201	GLN202	0.119	0.868	0.013	0.447	82120
GLN211A	GLN211B	0.336	0.434	0.23	0.447	49948
GLN245B	GLN244	0.112	0.882	0.006	0.447	79166
GLN280	GLN305	0.11	0.888	0.002	0.446	49984
GLN306	GLN301	0.533	0.042	0.425	0.446	25923
GLN202	GLN315	0.123	0.863	0.013	0.445	64653
GLN207A	GLN282	0.125	0.859	0.016	0.445	69190
GLN268A	GLN269	0.116	0.878	0.006	0.445	72480
GLN298	GLN300	0.2	0.712	0.089	0.444	26595
GLN291	GLN300	0.301	0.509	0.189	0.444	31920
GLN299	GLN302	0.131	0.854	0.014	0.441	48510
GLN245A	GLN245B	0.125	0.871	0.003	0.439	83099
GLN255	GLN317	0.355	0.411	0.234	0.439	59497
GLN277	GLN300	0.19	0.742	0.068	0.439	25180
GLN307	GLN300	0.192	0.738	0.07	0.439	30380
GLN276	GLN275	0.13	0.867	0.003	0.436	148640
GLN253	GLN275	0.289	0.55	0.161	0.436	95120
GLN267	GLN269	0.156	0.828	0.016	0.43	56591
GLN243A	GLN262	0.146	0.851	0.003	0.429	81456
GLN231A	GLN322	0.164	0.816	0.02	0.428	29796
GLN256	GLN250	0.173	0.807	0.02	0.423	51210
GLN305	GLN300	0.196	0.761	0.043	0.423	21278
GLN216	GLN275	0.155	0.842	0.002	0.423	142598
GLN245B	GLN258	0.165	0.825	0.01	0.422	67447
GLN227	GLN267	0.328	0.506	0.165	0.419	50811
GLN280	GLN300	0.45	0.263	0.286	0.418	29639
GLN245B	GLN261	0.175	0.816	0.009	0.417	75777
GLN325	GLN216	0.168	0.831	0.002	0.417	140091
GLN206	GLN208	0.364	0.441	0.195	0.416	76138
GLN212	GLN213	0.349	0.472	0.179	0.415	26106
GLN202	GLN317	0.178	0.814	0.007	0.414	58957
GLN241	GLN319	0.383	0.406	0.211	0.414	65919
GLN243A	GLN268B	0.223	0.727	0.05	0.413	2290
GLN288	GLN289B	0.189	0.797	0.014	0.413	7971
GLN227	GLN268A	0.353	0.47	0.177	0.412	64767
GLN220	GLN260	0.401	0.378	0.221	0.41	60902
GLN220	GLN241	0.38	0.428	0.193	0.406	66038
GLN280	GLN291	0.361	0.473	0.166	0.402	75061
GLN276	GLN216	0.417	0.363	0.22	0.401	135929
GLN256	GLN261	0.397	0.417	0.186	0.395	59545
GLN285A	GLN285B	0.607	0	0.393	0.393	60499
GLN243A	GLN266	0.233	0.758	0.01	0.389	75012
GLN213	GLN255	0.447	0.336	0.217	0.385	28047
GLN321	GLN263	0.432	0.366	0.202	0.385	42465
GLN221B	GLN266	0.456	0.323	0.22	0.382	52970
GLN260	GLN319	0.457	0.324	0.219	0.381	60053
GLN265	GLN235	0.247	0.743	0.01	0.381	65668
GLN265	GLN266	0.415	0.421	0.164	0.375	61926
GLN265	GLN325	0.458	0.339	0.203	0.373	86851
GLN245A	GLN258	0.426	0.404	0.17	0.372	65100
GLN325	GLN237A	0.271	0.717	0.012	0.371	58245
GLN245A	GLN244	0.395	0.474	0.13	0.367	75919
GLN237A	GLN270B	0.356	0.568	0.076	0.36	3391
GLN213	GLN224	0.545	0.192	0.263	0.359	6869
GLN221B	GLN325	0.487	0.312	0.202	0.358	71773
GLN221B	GLN265	0.512	0.264	0.224	0.356	48490
GLN317	GLN224	0.429	0.43	0.141	0.356	13884
GLN325	GLN266	0.505	0.287	0.208	0.351	97237
GLN231A	GLN270B	0.404	0.499	0.097	0.347	3290
GLN212	GLN224	0.522	0.264	0.214	0.346	16534
GLN207A	GLN279	0.511	0.29	0.199	0.344	17459
GLN212	GLN317	0.475	0.366	0.159	0.342	55162
GLN221B	GLN237A	0.345	0.628	0.027	0.341	33143
GLN213	GLN317	0.521	0.28	0.199	0.339	21820
GLN265	GLN237A	0.346	0.634	0.019	0.337	38266
GLN237A	GLN266	0.358	0.611	0.031	0.336	42077
GLN255	GLN224	0.522	0.29	0.188	0.333	17842
GLN268B	GLN266	0.62	0.099	0.281	0.33	2108
GLN291	GLN301	0.554	0.384	0.062	0.254	44452
GLN298	GLN277	0.531	0.431	0.038	0.253	53533
GLN223	GLN315	0.6	0.306	0.094	0.247	34398
GLN261	GLN244	0.538	0.435	0.027	0.245	69815
GLN307	GLN291	0.542	0.426	0.032	0.245	76981
GLN309	GLN301	0.53	0.462	0.008	0.239	46372
GLN277	GLN291	0.563	0.399	0.038	0.237	64053
GLN201	GLN315	0.545	0.441	0.014	0.235	67817
GLN305	GLN307	0.543	0.445	0.012	0.234	50111
GLN232C	GLN319	0.546	0.441	0.012	0.233	67024
GLN300	GLN301	0.619	0.296	0.085	0.233	17138
GLN298	GLN306	0.59	0.364	0.046	0.228	41328
GLN305	GLN301	0.592	0.364	0.044	0.226	26948
GLN298	GLN307	0.582	0.397	0.021	0.22	64271
GLN298	GLN301	0.625	0.312	0.063	0.219	36677
GLN245B	GLN285A	0.583	0.4	0.017	0.217	78355
GLN280	GLN301	0.617	0.33	0.052	0.217	39802
GLN237A	GLN268B	0.694	0.185	0.121	0.214	1311
GLN208	GLN282	0.609	0.362	0.029	0.21	56855
GLN215A	GLN276	0.585	0.411	0.004	0.209	103184
GLN280	GLN277	0.607	0.367	0.026	0.209	59264
GLN214	GLN236A	0.604	0.376	0.02	0.208	61113
GLN285A	GLN261	0.602	0.38	0.018	0.208	69221
GLN236A	GLN236B	0.608	0.367	0.025	0.208	80073
GLN202	GLN223	0.626	0.335	0.04	0.207	41149
GLN243A	GLN236B	0.61	0.368	0.022	0.206	88795
GLN262	GLN236B	0.614	0.363	0.022	0.204	88516
GLN204	GLN207A	0.615	0.365	0.02	0.203	74803
GLN250	GLN261	0.624	0.346	0.03	0.203	57160
GLN306	GLN300	0.716	0.164	0.12	0.202	19673
GLN214	GLN243A	0.618	0.366	0.016	0.199	68439
GLN202	GLN255	0.615	0.374	0.011	0.198	78280
GLN226	GLN260	0.639	0.327	0.034	0.197	42896
GLN267	GLN268B	0.654	0.299	0.047	0.197	1531
GLN206	GLN282	0.631	0.346	0.023	0.196	88833
GLN231A	GLN320	0.656	0.303	0.042	0.193	36704
GLN245A	GLN261	0.629	0.358	0.012	0.192	72443
GLN280	GLN306	0.638	0.341	0.02	0.191	46093
GLN226	GLN241	0.654	0.311	0.034	0.19	46586
GLN280	GLN307	0.645	0.329	0.026	0.19	71743
GLN207A	GLN263	0.658	0.307	0.035	0.189	54112
GLN210	GLN212	0.636	0.349	0.015	0.189	66420
GLN268A	GLN266	0.634	0.354	0.012	0.189	62878
GLN305	GLN277	0.643	0.336	0.02	0.189	41673
GLN306	GLN291	0.649	0.324	0.027	0.189	48805
GLN204	GLN282	0.646	0.332	0.022	0.188	71876
GLN214	GLN262	0.642	0.339	0.018	0.188	66848
GLN309	GLN306	0.638	0.349	0.013	0.188	50550
GLN305	GLN306	0.645	0.337	0.018	0.187	33192
GLN210	GLN255	0.652	0.326	0.023	0.185	71852
GLN220	GLN226	0.68	0.268	0.051	0.185	45510
GLN257	GLN263	0.679	0.278	0.043	0.182	49638
GLN207A	GLN208	0.655	0.333	0.012	0.179	59313
GLN215B	GLN276	0.648	0.346	0.006	0.179	109359
GLN226	GLN319	0.687	0.268	0.045	0.179	45179
GLN243A	GLN267	0.669	0.308	0.022	0.176	54180
GLN279	GLN263	0.728	0.191	0.081	0.176	13125
GLN320	GLN270B	0.74	0.167	0.093	0.176	5155
GLN201	GLN317	0.665	0.32	0.015	0.175	61397
GLN210	GLN317	0.667	0.317	0.016	0.174	54570
GLN209	GLN263	0.661	0.334	0.005	0.172	60971
GLN206	GLN207A	0.671	0.319	0.01	0.169	93320
GLN276	GLN253	0.675	0.313	0.012	0.169	92701
GLN227	GLN266	0.679	0.306	0.016	0.168	69835
GLN202	GLN213	0.679	0.31	0.011	0.166	27846
GLN207A	GLN321	0.701	0.269	0.031	0.165	55703
GLN321	GLN209	0.7	0.269	0.031	0.165	62920
GLN227	GLN268B	0.675	0.324	0.001	0.163	2143
GLN255	GLN265	0.699	0.277	0.025	0.163	65841
GLN216	GLN253	0.688	0.298	0.014	0.163	88556
GLN276	GLN237A	0.717	0.244	0.039	0.161	57501
GLN209	GLN257	0.684	0.309	0.007	0.161	74978
GLN221B	GLN243A	0.685	0.311	0.004	0.16	58538
GLN212	GLN325	0.697	0.291	0.011	0.157	92850
GLN232B	GLN326	0.699	0.289	0.012	0.156	21429
GLN255	GLN325	0.697	0.295	0.008	0.156	101597
GLN262	GLN268B	0.708	0.274	0.018	0.155	2239
GLN210	GLN213	0.705	0.285	0.01	0.153	25834
GLN212	GLN265	0.72	0.256	0.024	0.152	60690
GLN221B	GLN224	0.834	0.032	0.135	0.15	13255
GLN288	GLN291	0.736	0.227	0.037	0.15	63833
GLN204	GLN208	0.748	0.206	0.045	0.148	61861
GLN227	GLN243A	0.71	0.287	0.003	0.147	77757
GLN326	GLN315	0.737	0.232	0.031	0.147	62175
GLN279	GLN282	0.743	0.221	0.036	0.146	16795
GLN309	GLN291	0.734	0.241	0.025	0.146	84657
GLN313	GLN310B	0.722	0.264	0.014	0.146	43651
GLN263	GLN265	0.738	0.231	0.031	0.146	47880
GLN263	GLN237A	0.719	0.273	0.008	0.145	32757
GLN223	GLN317	0.754	0.204	0.042	0.144	31982
GLN317	GLN265	0.734	0.244	0.022	0.144	49831
GLN243A	GLN325	0.719	0.274	0.006	0.143	105678
GLN241	GLN270B	0.746	0.223	0.03	0.142	5501
GLN287	GLN313	0.726	0.266	0.008	0.141	36137
GLN212	GLN266	0.737	0.248	0.016	0.14	66873
GLN276	GLN266	0.739	0.243	0.018	0.14	95744
GLN265	GLN268B	0.819	0.082	0.099	0.14	1937
GLN202	GLN212	0.727	0.271	0.002	0.138	72113
GLN221B	GLN263	0.725	0.273	0.002	0.138	41570
GLN232B	GLN302	0.83	0.064	0.106	0.138	16781
GLN255	GLN266	0.748	0.229	0.024	0.138	72747
GLN255	GLN237A	0.741	0.243	0.016	0.138	44906
GLN317	GLN325	0.725	0.274	0.001	0.138	73290
GLN279	GLN321	0.774	0.179	0.046	0.136	13792
GLN298	GLN309	0.754	0.22	0.026	0.136	70235
GLN267	GLN266	0.763	0.205	0.032	0.135	49417
GLN226	GLN326	0.752	0.229	0.019	0.134	47440
GLN245B	GLN256	0.749	0.235	0.016	0.134	67622
GLN241	GLN237A	0.772	0.191	0.037	0.133	41999
GLN243A	GLN268A	0.767	0.2	0.033	0.133	69239
GLN258	GLN261	0.759	0.217	0.024	0.133	59107
GLN321	GLN237A	0.747	0.24	0.013	0.133	33924
GLN325	GLN235	0.745	0.244	0.011	0.133	104759
GLN220	GLN232C	0.749	0.24	0.011	0.131	67553
GLN231A	GLN237A	0.766	0.208	0.027	0.131	24633
GLN321	GLN257	0.741	0.255	0.004	0.131	51446
GLN263	GLN325	0.764	0.21	0.026	0.131	72942
GLN325	GLN270B	0.779	0.18	0.041	0.131	7370
GLN235	GLN237A	0.74	0.257	0.003	0.131	44594
GLN220	GLN237A	0.789	0.16	0.05	0.13	40601
GLN280	GLN309	0.759	0.223	0.019	0.13	77639
GLN215A	GLN275	0.765	0.213	0.022	0.128	106459
GLN221B	GLN268B	0.745	0.253	0.002	0.128	1659
GLN260	GLN326	0.757	0.229	0.014	0.128	62962
GLN224	GLN266	0.773	0.199	0.029	0.128	16836
GLN321	GLN266	0.767	0.212	0.021	0.127	54537
GLN321	GLN265	0.749	0.248	0.002	0.126	49670
GLN279	GLN257	0.763	0.226	0.011	0.124	15989
GLN322	GLN320	0.782	0.19	0.028	0.123	46415
GLN210	GLN224	0.756	0.243	0	0.122	16285
GLN256	GLN270B	0.776	0.207	0.017	0.121	4922
GLN235	GLN266	0.789	0.178	0.032	0.121	72770
GLN211B	GLN268B	0.824	0.111	0.065	0.12	1608
GLN321	GLN325	0.775	0.211	0.015	0.12	75122
GLN326	GLN319	0.792	0.178	0.03	0.119	67318
GLN213	GLN325	0.784	0.197	0.018	0.117	35534
GLN309	GLN300	0.85	0.066	0.084	0.117	32886
GLN262	GLN266	0.8	0.166	0.034	0.117	73973
GLN306	GLN307	0.786	0.197	0.018	0.116	47149
GLN256	GLN237A	0.791	0.188	0.021	0.115	37524
GLN268A	GLN268B	0.786	0.197	0.017	0.115	1865
GLN276	GLN265	0.776	0.218	0.006	0.115	85629
GLN212	GLN221B	0.88	0.013	0.107	0.114	52857
GLN224	GLN270B	0.832	0.111	0.057	0.113	1448
GLN232C	GLN260	0.797	0.18	0.022	0.112	63825
GLN224	GLN268B	0.864	0.049	0.087	0.112	540
GLN201	GLN223	0.797	0.185	0.019	0.111	42952
GLN215B	GLN275	0.794	0.191	0.015	0.111	112016
GLN226	GLN232C	0.798	0.183	0.019	0.111	47522
GLN202	GLN243A	0.8	0.18	0.02	0.11	80527
GLN261	GLN237A	0.816	0.149	0.035	0.11	41636
GLN216	GLN266	0.785	0.211	0.004	0.11	91649
GLN207A	GLN257	0.827	0.128	0.045	0.109	66056
GLN317	GLN266	0.782	0.217	0.001	0.109	54735
GLN208	GLN279	0.851	0.083	0.066	0.108	14412
GLN213	GLN265	0.786	0.212	0.001	0.108	24199
GLN220	GLN326	0.821	0.142	0.037	0.108	66580
GLN319	GLN237A	0.825	0.136	0.04	0.108	40892
GLN221B	GLN276	0.806	0.174	0.02	0.107	71286
GLN221B	GLN216	0.812	0.161	0.027	0.107	68012
GLN260	GLN270B	0.803	0.181	0.017	0.107	5138
GLN207A	GLN265	0.789	0.21	0.001	0.106	63493
GLN204	GLN206	0.815	0.16	0.024	0.105	96089
GLN260	GLN237A	0.794	0.201	0.005	0.105	38650
GLN307	GLN301	0.817	0.156	0.027	0.105	41583
GLN221B	GLN235	0.888	0.016	0.096	0.104	56041
GLN265	GLN216	0.823	0.147	0.03	0.104	82020
GLN212	GLN237A	0.812	0.169	0.019	0.103	41563
GLN213	GLN221B	0.824	0.146	0.03	0.103	21124
GLN232C	GLN241	0.814	0.164	0.021	0.103	69776
GLN315	GLN268B	0.834	0.127	0.039	0.103	1891
GLN261	GLN270B	0.857	0.082	0.061	0.102	5399
GLN263	GLN266	0.849	0.098	0.053	0.102	52570
GLN213	GLN266	0.809	0.179	0.012	0.101	26195
GLN285A	GLN244	0.814	0.169	0.017	0.101	72569
GLN326	GLN275	0.817	0.166	0.018	0.101	101146
GLN206	GLN279	0.842	0.114	0.043	0.1	22121
GLN221B	GLN317	0.82	0.159	0.02	0.1	44042
GLN221B	GLN270B	0.822	0.157	0.022	0.1	4329
GLN241	GLN326	0.896	0.007	0.097	0.1	69034
GLN256	GLN319	0.81	0.18	0.01	0.1	58408
GLN325	GLN268B	0.839	0.123	0.038	0.1	2836
GLN214	GLN268B	0.814	0.174	0.012	0.099	1874
GLN305	GLN309	0.829	0.144	0.027	0.099	53392
GLN325	GLN224	0.814	0.175	0.011	0.099	22467
GLN202	GLN224	0.816	0.171	0.012	0.098	17740
GLN214	GLN236B	0.839	0.125	0.036	0.098	72303
GLN243A	GLN255	0.811	0.181	0.008	0.098	80924
GLN245A	GLN285A	0.823	0.158	0.019	0.098	75227
GLN322	GLN270B	0.825	0.154	0.021	0.098	4195
GLN236A	GLN311	0.822	0.159	0.018	0.098	3774
GLN243A	GLN265	0.818	0.17	0.012	0.097	67725
GLN277	GLN301	0.814	0.18	0.006	0.096	35026
GLN243A	GLN315	0.816	0.178	0.006	0.095	66705
GLN263	GLN282	0.848	0.114	0.038	0.095	51921
GLN277	GLN306	0.827	0.156	0.017	0.095	39037
GLN227	GLN262	0.816	0.179	0.004	0.094	75988
GLN243A	GLN237A	0.85	0.113	0.037	0.093	46011
GLN216	GLN237A	0.816	0.182	0.002	0.093	55160
GLN221B	GLN321	0.827	0.161	0.012	0.092	42999
GLN256	GLN244	0.821	0.175	0.004	0.092	61924
GLN250	GLN270B	0.829	0.158	0.013	0.092	4648
GLN202	GLN268B	0.822	0.175	0.004	0.091	2241
GLN280	GLN288	0.819	0.181	0	0.091	59453
GLN220	GLN256	0.83	0.161	0.01	0.09	59225
GLN265	GLN224	0.857	0.107	0.036	0.09	15373
GLN212	GLN235	0.833	0.155	0.012	0.089	71057
GLN213	GLN237A	0.899	0.024	0.077	0.089	16595
GLN215A	GLN216	0.854	0.116	0.031	0.089	98531
GLN321	GLN282	0.823	0.176	0.001	0.089	53880
GLN202	GLN210	0.835	0.154	0.012	0.088	71961
GLN220	GLN270B	0.835	0.156	0.01	0.088	5358
GLN309	GLN307	0.827	0.17	0.002	0.088	79993
GLN315	GLN242	0.834	0.156	0.01	0.088	35094
GLN204	GLN279	0.833	0.16	0.007	0.087	17873
GLN220	GLN261	0.83	0.165	0.005	0.087	64685
GLN236B	GLN268B	0.883	0.059	0.057	0.087	2447
GLN288	GLN305	0.847	0.134	0.019	0.086	41981
GLN210	GLN288	0.839	0.154	0.007	0.084	57244
GLN258	GLN285A	0.833	0.166	0.001	0.084	61175
GLN288	GLN298	0.865	0.101	0.034	0.084	53560
GLN242	GLN268B	0.832	0.167	0.001	0.084	1213
GLN256	GLN285A	0.844	0.147	0.008	0.082	61495
GLN267	GLN262	0.845	0.145	0.01	0.082	53701
GLN248	GLN301	0.848	0.142	0.01	0.081	43411
GLN285B	GLN261	0.885	0.069	0.046	0.08	58325
GLN309	GLN277	0.841	0.158	0	0.08	66484
GLN221B	GLN255	0.844	0.155	0.002	0.079	57169
GLN221B	GLN268A	0.843	0.156	0.001	0.079	49284
GLN223	GLN255	0.844	0.155	0.001	0.079	41135
GLN279	GLN209	0.85	0.141	0.009	0.079	19606
GLN209	GLN237A	0.848	0.146	0.006	0.079	48700
GLN243A	GLN317	0.845	0.153	0.001	0.078	60899
GLN255	GLN235	0.845	0.153	0.002	0.078	77345
GLN268A	GLN262	0.85	0.145	0.005	0.078	68823
GLN298	GLN311	0.847	0.149	0.004	0.078	3432
GLN308	GLN311	0.866	0.111	0.023	0.078	4266
GLN319	GLN270B	0.892	0.063	0.046	0.077	5284
GLN301	GLN311	0.856	0.133	0.011	0.077	2218
GLN245B	GLN285B	0.875	0.097	0.028	0.076	66754
GLN288	GLN311	0.867	0.115	0.019	0.076	3283
GLN261	GLN319	0.853	0.142	0.006	0.076	65771
GLN288	GLN300	0.862	0.125	0.013	0.075	25181
GLN294	GLN299	0.852	0.146	0.002	0.075	41411
GLN207A	GLN209	0.855	0.141	0.004	0.074	82250
GLN265	GLN270B	0.854	0.146	0.001	0.074	4983
GLN207B	GLN232B	0.869	0.117	0.014	0.073	19101
GLN257	GLN268B	0.885	0.084	0.031	0.073	1962
GLN226	GLN311	0.888	0.081	0.031	0.072	2573
GLN243B	GLN311	0.892	0.072	0.036	0.072	3573
GLN246	GLN309	0.872	0.113	0.015	0.072	85179
GLN257	GLN282	0.857	0.14	0.002	0.072	63295
GLN201	GLN224	0.862	0.134	0.004	0.071	18383
GLN232B	GLN294	0.888	0.081	0.031	0.071	14240
GLN284	GLN310B	0.868	0.122	0.01	0.071	62253
GLN225	GLN232C	0.93	0.001	0.069	0.07	78524
GLN289B	GLN310B	0.881	0.098	0.021	0.07	8192
GLN209	GLN266	0.861	0.138	0	0.07	79873
GLN225	GLN288	0.868	0.125	0.007	0.069	65602
GLN243A	GLN224	0.866	0.129	0.005	0.069	18238
GLN245B	GLN250	0.871	0.121	0.008	0.069	64492
GLN263	GLN235	0.865	0.131	0.004	0.069	55708
GLN207B	GLN248	0.865	0.134	0.001	0.068	65468
GLN215B	GLN216	0.869	0.126	0.005	0.068	103908
GLN232B	GLN299	0.883	0.097	0.02	0.068	19508
GLN279	GLN311	0.884	0.098	0.019	0.068	1011
GLN201	GLN255	0.868	0.129	0.003	0.067	82120
GLN227	GLN265	0.919	0.03	0.052	0.067	63288
GLN287	GLN268B	0.877	0.112	0.011	0.067	1533
GLN294	GLN313	0.869	0.127	0.004	0.067	33527
GLN317	GLN235	0.896	0.076	0.029	0.067	57900
GLN224	GLN237A	0.871	0.124	0.004	0.067	10646
GLN207A	GLN325	0.885	0.1	0.016	0.066	100433
GLN208	GLN311	0.918	0.03	0.051	0.066	3240
GLN215B	GLN253	0.873	0.122	0.005	0.066	75330
GLN246	GLN311	0.873	0.122	0.005	0.066	4165
GLN267	GLN236B	0.874	0.12	0.006	0.066	58032
GLN216	GLN270B	0.924	0.021	0.055	0.066	7039
GLN212	GLN216	0.871	0.128	0.001	0.065	87558
GLN231A	GLN256	0.924	0.022	0.054	0.065	35653
GLN249	GLN309	0.87	0.13	0	0.065	62441
GLN276	GLN268B	0.872	0.125	0.002	0.065	2806
GLN289B	GLN236A	0.874	0.122	0.004	0.065	8978
GLN206	GLN256	0.894	0.084	0.021	0.064	76813
GLN206	GLN311	0.877	0.119	0.004	0.064	5000
GLN215B	GLN299	0.872	0.127	0.001	0.064	70355
GLN223	GLN224	0.875	0.123	0.002	0.064	9704
GLN258	GLN311	0.9	0.073	0.027	0.064	3307
GLN215A	GLN299	0.882	0.109	0.009	0.063	65113
GLN229	GLN232B	0.875	0.125	0	0.063	21498
GLN232C	GLN311	0.91	0.054	0.036	0.063	3874
GLN248	GLN306	0.887	0.1	0.013	0.063	48708
GLN268A	GLN265	0.878	0.118	0.004	0.063	57168
GLN294	GLN302	0.882	0.11	0.008	0.063	34834
GLN202	GLN326	0.877	0.123	0.001	0.062	73909
GLN206	GLN261	0.878	0.12	0.002	0.062	89549
GLN208	GLN256	0.885	0.107	0.009	0.062	51240
GLN232B	GLN311	0.89	0.096	0.014	0.062	1197
GLN250	GLN311	0.9	0.077	0.023	0.062	3194
GLN242	GLN311	0.88	0.116	0.005	0.062	2235
GLN223	GLN279	0.9	0.078	0.022	0.061	9610
GLN225	GLN289B	0.894	0.09	0.015	0.061	10037
GLN229	GLN249	0.879	0.119	0.001	0.061	57039
GLN232B	GLN243B	0.884	0.111	0.005	0.061	20169
GLN288	GLN308	0.878	0.122	0	0.061	66005
GLN288	GLN301	0.93	0.019	0.051	0.061	34219
GLN291	GLN311	0.885	0.108	0.007	0.061	4187
GLN221B	GLN227	0.886	0.107	0.006	0.06	54755
GLN229	GLN289B	0.883	0.114	0.003	0.06	9338
GLN231A	GLN232B	0.919	0.043	0.038	0.06	12586
GLN232B	GLN284	0.907	0.067	0.027	0.06	21306
GLN287	GLN289B	0.907	0.067	0.026	0.06	6923
GLN287	GLN284	0.881	0.118	0.001	0.06	48493
GLN308	GLN309	0.894	0.091	0.015	0.06	88010
GLN308	GLN291	0.881	0.119	0	0.06	84626
GLN202	GLN221B	0.908	0.065	0.027	0.059	56663
GLN204	GLN311	0.887	0.107	0.006	0.059	3979
GLN229	GLN243B	0.909	0.065	0.026	0.059	64914
GLN229	GLN308	0.888	0.105	0.007	0.059	77330
GLN243B	GLN302	0.882	0.118	0.001	0.059	49908
GLN279	GLN235	0.94	0.004	0.057	0.059	18098
GLN250	GLN244	0.894	0.094	0.012	0.059	59471
GLN282	GLN311	0.889	0.103	0.008	0.059	3786
GLN206	GLN250	0.887	0.111	0.003	0.058	75651
GLN211B	GLN221B	0.887	0.109	0.003	0.058	40558
GLN213	GLN223	0.908	0.069	0.024	0.058	15191
GLN245A	GLN311	0.887	0.11	0.002	0.058	4035
GLN276	GLN321	0.886	0.113	0.001	0.058	74279
GLN288	GLN277	0.891	0.103	0.006	0.058	50485
GLN289B	GLN294	0.896	0.091	0.013	0.058	6468
GLN308	GLN284	0.888	0.107	0.005	0.058	78029
GLN213	GLN235	0.888	0.111	0.001	0.057	27709
GLN229	GLN246	0.895	0.096	0.009	0.057	76538
GLN232B	GLN310B	0.919	0.047	0.034	0.057	19158
GLN243B	GLN313	0.888	0.11	0.002	0.057	46162
GLN245A	GLN256	0.906	0.075	0.02	0.057	65316
GLN246	GLN313	0.891	0.105	0.004	0.057	53792
GLN256	GLN320	0.888	0.11	0.002	0.057	56335
GLN204	GLN243B	0.888	0.112	0	0.056	68176
GLN206	GLN294	0.896	0.097	0.007	0.056	54926
GLN212	GLN223	0.89	0.108	0.002	0.056	38302
GLN215A	GLN253	0.895	0.098	0.007	0.056	70334
GLN249	GLN311	0.888	0.112	0	0.056	3096
GLN288	GLN309	0.939	0.009	0.052	0.056	66199
GLN305	GLN308	0.931	0.027	0.042	0.056	53357
GLN302	GLN310B	0.895	0.098	0.007	0.056	48035
GLN201	GLN311	0.893	0.104	0.003	0.055	4177
GLN210	GLN225	0.896	0.098	0.006	0.055	75363
GLN212	GLN270B	0.925	0.042	0.034	0.055	5481
GLN223	GLN253	0.914	0.061	0.024	0.055	37044
GLN229	GLN284	0.893	0.104	0.003	0.055	69209
GLN232B	GLN289B	0.905	0.081	0.015	0.055	3024
GLN246	GLN289B	0.894	0.102	0.003	0.055	9991
GLN246	GLN308	0.892	0.107	0.001	0.055	85014
GLN298	GLN263	0.891	0.108	0.001	0.055	47975
GLN201	GLN213	0.905	0.083	0.012	0.054	28952
GLN204	GLN308	0.896	0.099	0.005	0.054	82320
GLN207B	GLN289B	0.923	0.046	0.031	0.054	8142
GLN207B	GLN310B	0.893	0.105	0.001	0.054	54804
GLN225	GLN310B	0.9	0.092	0.008	0.054	68911
GLN232B	GLN308	0.895	0.104	0.002	0.054	23584
GLN241	GLN256	0.896	0.099	0.004	0.054	60659
GLN243A	GLN209	0.895	0.102	0.003	0.054	87242
GLN246	GLN294	0.922	0.048	0.03	0.054	48887
GLN287	GLN236A	0.9	0.092	0.007	0.054	47671
GLN326	GLN325	0.914	0.064	0.021	0.054	99994
GLN206	GLN308	0.926	0.043	0.031	0.053	103744
GLN210	GLN265	0.899	0.096	0.005	0.053	60098
GLN223	GLN243A	0.898	0.099	0.003	0.053	42223
GLN226	GLN270B	0.926	0.042	0.032	0.053	3872
GLN227	GLN325	0.897	0.1	0.003	0.053	97990
GLN229	GLN294	0.896	0.103	0.002	0.053	45330
GLN229	GLN311	0.93	0.035	0.036	0.053	3812
GLN249	GLN289B	0.933	0.028	0.04	0.053	7791
GLN294	GLN311	0.9	0.095	0.006	0.053	2415
GLN308	GLN313	0.93	0.033	0.037	0.053	53708
GLN309	GLN311	0.929	0.037	0.034	0.053	4303
GLN326	GLN242	0.896	0.102	0.002	0.053	39418
GLN284	GLN302	0.898	0.099	0.003	0.053	53555
GLN284	GLN311	0.906	0.082	0.012	0.053	3854
GLN201	GLN210	0.897	0.103	0.001	0.052	75444
GLN202	GLN265	0.939	0.019	0.043	0.052	65760
GLN207B	GLN308	0.899	0.099	0.003	0.052	68553
GLN208	GLN261	0.906	0.084	0.01	0.052	57232
GLN210	GLN325	0.897	0.103	0	0.052	92390
GLN225	GLN308	0.899	0.096	0.004	0.052	86393
GLN229	GLN287	0.899	0.097	0.004	0.052	49613
GLN231A	GLN261	0.896	0.104	0	0.052	38621
GLN246	GLN284	0.899	0.098	0.003	0.052	75882
GLN248	GLN309	0.901	0.094	0.005	0.052	83165
GLN285A	GLN250	0.914	0.068	0.018	0.052	58932
GLN262	GLN311	0.899	0.097	0.004	0.052	4084
GLN315	GLN236B	0.901	0.094	0.005	0.052	71875
GLN201	GLN326	0.913	0.072	0.015	0.051	77753
GLN202	GLN325	0.897	0.102	0	0.051	101564
GLN207B	GLN313	0.9	0.098	0.002	0.051	43266
GLN207B	GLN209	0.924	0.05	0.027	0.051	70761
GLN211B	GLN322	0.91	0.076	0.013	0.051	38376
GLN225	GLN246	0.902	0.095	0.004	0.051	85353
GLN229	GLN269	0.903	0.092	0.005	0.051	78308
GLN231A	GLN319	0.904	0.089	0.006	0.051	37748
GLN276	GLN326	0.901	0.095	0.003	0.051	98330
GLN276	GLN270B	0.9	0.098	0.002	0.051	7285
GLN279	GLN265	0.899	0.099	0.002	0.051	15505
GLN280	GLN308	0.901	0.096	0.003	0.051	77417
GLN289B	GLN236B	0.93	0.038	0.031	0.051	10262
GLN294	GLN236A	0.9	0.097	0.003	0.051	43487
GLN308	GLN310B	0.924	0.051	0.026	0.051	69834
GLN308	GLN307	0.898	0.102	0.001	0.051	79868
GLN313	GLN311	0.919	0.06	0.021	0.051	2707
GLN322	GLN310B	0.906	0.086	0.007	0.051	45201
GLN326	GLN253	0.923	0.051	0.025	0.051	67428
GLN209	GLN311	0.9	0.098	0.002	0.051	4444
GLN269	GLN284	0.901	0.097	0.002	0.051	79258
GLN207A	GLN221B	0.9	0.099	0	0.05	54404
GLN207B	GLN302	0.902	0.096	0.002	0.05	47578
GLN211A	GLN243B	0.901	0.098	0.001	0.05	61435
GLN215A	GLN325	0.902	0.096	0.002	0.05	105272
GLN225	GLN229	0.904	0.091	0.005	0.05	77729
GLN225	GLN299	0.903	0.093	0.004	0.05	69409
GLN225	GLN284	0.906	0.089	0.005	0.05	77088
GLN232C	GLN285A	0.911	0.077	0.011	0.05	70945
GLN232C	GLN313	0.902	0.096	0.001	0.05	50064
GLN246	GLN248	0.904	0.093	0.004	0.05	81877
GLN256	GLN268B	0.901	0.097	0.002	0.05	1890
GLN288	GLN284	0.902	0.098	0.001	0.05	59422
GLN288	GLN302	0.917	0.068	0.016	0.05	45892
GLN288	GLN307	0.907	0.087	0.006	0.05	60763
GLN308	GLN277	0.901	0.098	0.001	0.05	66403
GLN209	GLN282	0.903	0.094	0.003	0.05	78399
GLN257	GLN266	0.907	0.086	0.006	0.05	64246
GLN236A	GLN242	0.903	0.096	0.002	0.05	38731
GLN207A	GLN237A	0.913	0.074	0.012	0.049	43184
GLN207B	GLN294	0.938	0.027	0.035	0.049	39439
GLN208	GLN250	0.909	0.084	0.007	0.049	48839
GLN211B	GLN237A	0.907	0.089	0.004	0.049	31856
GLN214	GLN266	0.913	0.076	0.011	0.049	61462
GLN221B	GLN209	0.921	0.06	0.019	0.049	60993
GLN225	GLN248	0.904	0.094	0.002	0.049	83144
GLN225	GLN311	0.904	0.095	0.001	0.049	4241
GLN243A	GLN276	0.903	0.096	0.001	0.049	104755
GLN243A	GLN263	0.905	0.092	0.003	0.049	57660
GLN279	GLN294	0.935	0.033	0.032	0.049	10920
GLN299	GLN284	0.904	0.093	0.003	0.049	62009
GLN309	GLN310B	0.903	0.096	0.001	0.049	69948
GLN261	GLN320	0.906	0.09	0.005	0.049	63432
GLN206	GLN245B	0.903	0.096	0	0.048	100936
GLN207A	GLN311	0.905	0.095	0	0.048	3874
GLN207B	GLN229	0.906	0.093	0.001	0.048	61125
GLN207B	GLN287	0.922	0.06	0.018	0.048	43278
GLN211B	GLN308	0.906	0.091	0.003	0.048	57821
GLN212	GLN243A	0.905	0.095	0	0.048	74514
GLN214	GLN227	0.919	0.067	0.014	0.048	64245
GLN231A	GLN325	0.906	0.093	0.001	0.048	52468
GLN243B	GLN284	0.941	0.022	0.037	0.048	63934
GLN248	GLN308	0.908	0.088	0.003	0.048	82949
GLN268A	GLN236B	0.912	0.081	0.007	0.048	74578
GLN289B	GLN302	0.911	0.083	0.007	0.048	7354
GLN250	GLN319	0.933	0.038	0.029	0.048	55915
GLN302	GLN311	0.908	0.088	0.003	0.048	2988
GLN216	GLN268B	0.904	0.095	0	0.048	2701
GLN236B	GLN311	0.905	0.095	0	0.048	4509
GLN201	GLN212	0.912	0.081	0.007	0.047	75477
GLN202	GLN266	0.91	0.087	0.004	0.047	72500
GLN204	GLN236A	0.911	0.084	0.005	0.047	71854
GLN206	GLN309	0.909	0.09	0.002	0.047	104190
GLN207B	GLN277	0.907	0.091	0.002	0.047	52548
GLN207B	GLN284	0.921	0.065	0.014	0.047	61611
GLN208	GLN294	0.907	0.092	0.001	0.047	37652
GLN208	GLN308	0.913	0.08	0.007	0.047	65214
GLN211A	GLN268B	0.911	0.083	0.006	0.047	1966
GLN221B	GLN257	0.906	0.093	0.001	0.047	50149
GLN225	GLN243B	0.913	0.079	0.008	0.047	71505
GLN229	GLN242	0.917	0.073	0.01	0.047	39248
GLN232B	GLN232C	0.912	0.082	0.006	0.047	21660
GLN232B	GLN249	0.915	0.076	0.009	0.047	17874
GLN246	GLN287	0.908	0.089	0.003	0.047	53542
GLN246	GLN269	0.911	0.084	0.005	0.047	86264
GLN248	GLN310B	0.911	0.085	0.004	0.047	66446
GLN256	GLN322	0.909	0.088	0.003	0.047	45968
GLN289B	GLN277	0.937	0.033	0.03	0.047	7881
GLN313	GLN322	0.907	0.092	0.002	0.047	37772
GLN313	GLN284	0.907	0.092	0.001	0.047	48537
GLN321	GLN268B	0.91	0.084	0.005	0.047	1709
GLN270B	GLN266	0.913	0.08	0.007	0.047	5511
GLN204	GLN232C	0.909	0.09	0.001	0.046	74699
GLN204	GLN263	0.922	0.064	0.014	0.046	56155
GLN207B	GLN246	0.91	0.089	0.001	0.046	67071
GLN207B	GLN236A	0.92	0.068	0.012	0.046	60401
GLN207B	GLN301	0.912	0.084	0.004	0.046	36005
GLN225	GLN242	0.91	0.088	0.002	0.046	43186
GLN232B	GLN246	0.917	0.074	0.01	0.046	23265
GLN232B	GLN287	0.91	0.087	0.002	0.046	15459
GLN243B	GLN246	0.91	0.087	0.003	0.046	70561
GLN243B	GLN248	0.915	0.079	0.006	0.046	68776
GLN243B	GLN299	0.909	0.091	0	0.046	58421
GLN245B	GLN270B	0.913	0.083	0.004	0.046	6136
GLN246	GLN299	0.913	0.081	0.005	0.046	68362
GLN246	GLN310B	0.908	0.092	0	0.046	67889
GLN246	GLN307	0.92	0.068	0.012	0.046	78647
GLN248	GLN299	0.926	0.057	0.017	0.046	66795
GLN255	GLN268B	0.916	0.076	0.008	0.046	2225
GLN287	GLN308	0.909	0.09	0.001	0.046	53728
GLN287	GLN302	0.926	0.055	0.019	0.046	38111
GLN288	GLN299	0.909	0.09	0.001	0.046	53270
GLN288	GLN306	0.911	0.084	0.004	0.046	39283
GLN308	GLN300	0.915	0.078	0.007	0.046	32604
GLN322	GLN250	0.91	0.089	0.002	0.046	42216
GLN284	GLN242	0.914	0.08	0.006	0.046	39415
GLN202	GLN267	0.919	0.071	0.01	0.045	52700
GLN207B	GLN253	0.932	0.046	0.023	0.045	58924
GLN211A	GLN235	0.95	0.01	0.04	0.045	70386
GLN213	GLN243A	0.915	0.081	0.004	0.045	28760
GLN225	GLN232B	0.917	0.078	0.006	0.045	23638
GLN225	GLN302	0.929	0.052	0.019	0.045	59012
GLN232C	GLN326	0.912	0.086	0.002	0.045	70912
GLN241	GLN235	0.914	0.084	0.003	0.045	72178
GLN243B	GLN308	0.913	0.084	0.003	0.045	70950
GLN248	GLN289B	0.91	0.09	0	0.045	9751
GLN248	GLN315	0.918	0.075	0.007	0.045	65494
GLN279	GLN236A	0.912	0.086	0.002	0.045	16795
GLN287	GLN306	0.919	0.071	0.01	0.045	32971
GLN288	GLN310B	0.917	0.077	0.006	0.045	53143
GLN294	GLN310B	0.917	0.076	0.007	0.045	39718
GLN298	GLN284	0.916	0.08	0.005	0.045	62822
GLN250	GLN257	0.916	0.077	0.007	0.045	54479
GLN257	GLN311	0.912	0.086	0.002	0.045	3541
GLN282	GLN268B	0.923	0.065	0.012	0.045	2048
GLN202	GLN268A	0.915	0.083	0.002	0.044	67131
GLN202	GLN235	0.922	0.069	0.01	0.044	77209
GLN204	GLN284	0.916	0.08	0.004	0.044	73364
GLN206	GLN246	0.913	0.085	0.002	0.044	99160
GLN207B	GLN299	0.914	0.084	0.003	0.044	55057
GLN207B	GLN315	0.954	0.002	0.043	0.044	54528
GLN207B	GLN311	0.922	0.069	0.009	0.044	3362
GLN211A	GLN248	0.919	0.074	0.007	0.044	71472
GLN215B	GLN325	0.927	0.058	0.015	0.044	110855
GLN220	GLN231A	0.919	0.075	0.007	0.044	38396
GLN225	GLN287	0.915	0.084	0.002	0.044	54020
GLN225	GLN313	0.921	0.069	0.01	0.044	54343
GLN229	GLN245A	0.917	0.078	0.005	0.044	74923
GLN232C	GLN308	0.914	0.085	0.001	0.044	78243
GLN243B	GLN289B	0.92	0.073	0.008	0.044	8789
GLN245A	GLN309	0.92	0.071	0.009	0.044	83033
GLN246	GLN302	0.916	0.081	0.004	0.044	58271
GLN248	GLN287	0.92	0.071	0.009	0.044	52232
GLN248	GLN242	0.912	0.088	0	0.044	41642
GLN276	GLN235	0.924	0.065	0.011	0.044	103040
GLN285B	GLN289B	0.913	0.086	0.001	0.044	8290
GLN298	GLN321	0.92	0.073	0.007	0.044	49819
GLN299	GLN242	0.916	0.081	0.004	0.044	35693
GLN299	GLN301	0.915	0.083	0.003	0.044	35184
GLN326	GLN302	0.922	0.067	0.01	0.044	54014
GLN209	GLN265	0.914	0.085	0.001	0.044	71917
GLN262	GLN315	0.919	0.073	0.008	0.044	66224
GLN204	GLN232B	0.927	0.062	0.012	0.043	22416
GLN204	GLN209	0.918	0.078	0.004	0.043	84761
GLN207B	GLN211B	0.92	0.074	0.006	0.043	46009
GLN207B	GLN225	0.938	0.038	0.024	0.043	68091
GLN211A	GLN263	0.924	0.067	0.009	0.043	50974
GLN215A	GLN231A	0.916	0.082	0.002	0.043	40945
GLN215B	GLN311	0.915	0.085	0	0.043	4313
GLN225	GLN285A	0.917	0.08	0.003	0.043	78227
GLN225	GLN285B	0.916	0.082	0.002	0.043	66743
GLN229	GLN313	0.924	0.065	0.011	0.043	49857
GLN229	GLN244	0.923	0.067	0.01	0.043	71040
GLN241	GLN320	0.916	0.082	0.002	0.043	63476
GLN246	GLN301	0.915	0.085	0.001	0.043	44209
GLN248	GLN294	0.916	0.083	0.001	0.043	47476
GLN255	GLN270B	0.916	0.083	0.001	0.043	5875
GLN267	GLN224	0.921	0.071	0.008	0.043	12307
GLN287	GLN294	0.919	0.077	0.004	0.043	33087
GLN294	GLN322	0.919	0.075	0.006	0.043	34496
GLN299	GLN236B	0.919	0.076	0.005	0.043	71932
GLN308	GLN306	0.917	0.081	0.002	0.043	50583
GLN313	GLN236A	0.917	0.079	0.004	0.043	47817
GLN322	GLN237A	0.914	0.086	0	0.043	31110
GLN250	GLN320	0.928	0.057	0.015	0.043	54065
GLN257	GLN265	0.92	0.074	0.006	0.043	58257
GLN302	GLN242	0.956	0.002	0.042	0.043	30984
GLN310B	GLN242	0.915	0.084	0.001	0.043	35100
GLN201	GLN243A	0.916	0.083	0	0.042	84475
GLN204	GLN302	0.92	0.075	0.005	0.042	56305
GLN207B	GLN231A	0.919	0.076	0.004	0.042	34994
GLN207B	GLN309	0.916	0.084	0	0.042	68823
GLN207B	GLN242	0.923	0.07	0.007	0.042	35078
GLN210	GLN311	0.933	0.05	0.017	0.042	3678
GLN211A	GLN308	0.95	0.015	0.035	0.042	74961
GLN211A	GLN209	0.917	0.082	0	0.042	77293
GLN211B	GLN225	0.921	0.073	0.006	0.042	57348
GLN215B	GLN320	0.922	0.073	0.005	0.042	72191
GLN225	GLN307	0.918	0.081	0.001	0.042	80024
GLN229	GLN248	0.925	0.066	0.009	0.042	74532
GLN232C	GLN250	0.933	0.05	0.017	0.042	58604
GLN241	GLN265	0.916	0.083	0	0.042	61524
GLN243A	GLN235	0.917	0.082	0.001	0.042	79822
GLN243B	GLN309	0.916	0.084	0	0.042	71166
GLN243B	GLN310B	0.917	0.082	0.001	0.042	57285
GLN243B	GLN242	0.926	0.064	0.01	0.042	36817
GLN246	GLN288	0.934	0.047	0.019	0.042	64787
GLN267	GLN265	0.934	0.048	0.018	0.042	45075
GLN285A	GLN289B	0.954	0.009	0.037	0.042	9144
GLN289B	GLN326	0.917	0.083	0	0.042	9154
GLN294	GLN284	0.918	0.081	0.001	0.042	44211
GLN299	GLN313	0.926	0.064	0.01	0.042	45388
GLN257	GLN301	0.921	0.074	0.005	0.042	37753
GLN263	GLN216	0.917	0.082	0.001	0.042	68894
GLN284	GLN306	0.918	0.079	0.003	0.042	45498
GLN320	GLN237A	0.923	0.07	0.007	0.042	39460
GLN204	GLN207B	0.923	0.073	0.004	0.041	64620
GLN204	GLN225	0.92	0.079	0.001	0.041	82310
GLN204	GLN229	0.924	0.07	0.007	0.041	74518
GLN206	GLN243B	0.924	0.072	0.005	0.041	81747
GLN207B	GLN322	0.952	0.015	0.034	0.041	44408
GLN211A	GLN311	0.918	0.082	0	0.041	3687
GLN212	GLN263	0.921	0.075	0.003	0.041	52010
GLN215A	GLN250	0.921	0.075	0.004	0.041	60997
GLN215B	GLN248	0.924	0.069	0.006	0.041	84679
GLN215B	GLN250	0.938	0.042	0.02	0.041	65050
GLN221B	GLN267	0.92	0.077	0.003	0.041	38940
GLN223	GLN275	0.919	0.079	0.002	0.041	52260
GLN226	GLN284	0.933	0.051	0.016	0.041	46982
GLN229	GLN288	0.925	0.068	0.007	0.041	59278
GLN229	GLN236A	0.92	0.077	0.003	0.041	67576
GLN229	GLN253	0.928	0.061	0.011	0.041	66821
GLN229	GLN291	0.92	0.077	0.003	0.041	74963
GLN231A	GLN250	0.941	0.036	0.023	0.041	33294
GLN232B	GLN248	0.933	0.051	0.016	0.041	22770
GLN232B	GLN313	0.938	0.042	0.021	0.041	15367
GLN232B	GLN322	0.929	0.061	0.01	0.041	15844
GLN232C	GLN288	0.921	0.077	0.002	0.041	59741
GLN232C	GLN242	0.917	0.082	0	0.041	39797
GLN241	GLN250	0.92	0.076	0.003	0.041	57552
GLN241	GLN261	0.92	0.077	0.003	0.041	67245
GLN243B	GLN277	0.918	0.082	0	0.041	54786
GLN243B	GLN236A	0.946	0.026	0.028	0.041	62941
GLN248	GLN236A	0.922	0.073	0.005	0.041	73107
GLN260	GLN261	0.95	0.018	0.032	0.041	61310
GLN267	GLN325	0.943	0.033	0.025	0.041	68483
GLN289B	GLN315	0.92	0.078	0.002	0.041	8235
GLN294	GLN320	0.931	0.056	0.013	0.041	41144
GLN299	GLN310B	0.923	0.073	0.005	0.041	55618
GLN308	GLN269	0.922	0.074	0.004	0.041	88923
GLN309	GLN284	0.941	0.035	0.024	0.041	78156
GLN322	GLN302	0.919	0.08	0.001	0.041	39317
GLN209	GLN268B	0.918	0.081	0	0.041	2408
GLN250	GLN237A	0.925	0.068	0.008	0.041	35790
GLN257	GLN224	0.922	0.075	0.003	0.041	15636
GLN277	GLN284	0.92	0.078	0.002	0.041	59498
GLN302	GLN315	0.922	0.074	0.004	0.041	47689
GLN310B	GLN301	0.918	0.081	0.001	0.041	36344
GLN242	GLN301	0.922	0.074	0.004	0.041	22629
GLN206	GLN209	0.924	0.072	0.004	0.04	107869
GLN206	GLN310B	0.923	0.075	0.002	0.04	81382
GLN210	GLN268B	0.92	0.079	0.001	0.04	2051
GLN214	GLN267	0.927	0.065	0.008	0.04	45102
GLN215B	GLN246	0.92	0.079	0.001	0.04	86566
GLN225	GLN236A	0.93	0.06	0.011	0.04	75795
GLN226	GLN288	0.92	0.078	0.001	0.04	40308
GLN229	GLN309	0.923	0.075	0.002	0.04	77570
GLN229	GLN310B	0.921	0.078	0.001	0.04	62334
GLN231A	GLN232C	0.924	0.073	0.004	0.04	40222
GLN231A	GLN302	0.921	0.076	0.002	0.04	30846
GLN232B	GLN269	0.919	0.08	0	0.04	23979
GLN232B	GLN242	0.923	0.074	0.003	0.04	12613
GLN232B	GLN301	0.92	0.078	0.001	0.04	12360
GLN232C	GLN322	0.942	0.036	0.023	0.04	51247
GLN243A	GLN321	0.938	0.043	0.019	0.04	59626
GLN248	GLN311	0.944	0.032	0.024	0.04	4061
GLN280	GLN310B	0.927	0.066	0.007	0.04	62220
GLN287	GLN309	0.919	0.08	0	0.04	53840
GLN287	GLN242	0.923	0.075	0.002	0.04	28414
GLN287	GLN301	0.924	0.073	0.004	0.04	27388
GLN288	GLN294	0.92	0.079	0.001	0.04	38496
GLN308	GLN315	0.933	0.055	0.012	0.04	68880
GLN308	GLN236B	0.932	0.055	0.013	0.04	92200
GLN309	GLN244	0.936	0.047	0.017	0.04	80475
GLN309	GLN242	0.933	0.054	0.012	0.04	43371
GLN317	GLN209	0.922	0.075	0.003	0.04	62401
GLN322	GLN284	0.923	0.075	0.003	0.04	49811
GLN257	GLN235	0.929	0.061	0.01	0.04	68395
GLN235	GLN270B	0.921	0.079	0	0.04	5768
GLN236B	GLN266	0.921	0.077	0.001	0.04	80926
GLN207B	GLN211A	0.923	0.077	0.001	0.039	59210
GLN208	GLN310B	0.922	0.078	0	0.039	52185
GLN210	GLN223	0.951	0.02	0.029	0.039	38030
GLN211A	GLN257	0.929	0.063	0.008	0.039	62435
GLN214	GLN294	0.941	0.039	0.02	0.039	41210
GLN215B	GLN231A	0.933	0.057	0.01	0.039	44405
GLN243A	GLN257	0.924	0.074	0.002	0.039	70647
GLN243B	GLN320	0.929	0.064	0.007	0.039	59423
GLN246	GLN277	0.931	0.061	0.008	0.039	64911
GLN248	GLN236B	0.928	0.066	0.006	0.039	87193
GLN249	GLN284	0.941	0.039	0.02	0.039	56387
GLN285A	GLN311	0.928	0.065	0.007	0.039	3938
GLN299	GLN315	0.926	0.07	0.004	0.039	55139
GLN308	GLN242	0.929	0.063	0.007	0.039	43291
GLN308	GLN301	0.929	0.064	0.007	0.039	46090
GLN313	GLN302	0.955	0.012	0.033	0.039	37934
GLN321	GLN235	0.927	0.067	0.006	0.039	57631
GLN261	GLN265	0.949	0.026	0.026	0.039	61268
GLN306	GLN242	0.922	0.077	0	0.039	26467
GLN201	GLN268A	0.924	0.076	0	0.038	70445
GLN204	GLN310B	0.939	0.046	0.014	0.038	65928
GLN206	GLN257	0.942	0.039	0.019	0.038	85025
GLN206	GLN302	0.931	0.06	0.008	0.038	68900
GLN207B	GLN305	0.932	0.061	0.007	0.038	43379
GLN207B	GLN268B	0.932	0.06	0.008	0.038	1852
GLN210	GLN248	0.926	0.073	0.001	0.038	72376
GLN210	GLN209	0.925	0.075	0	0.038	77258
GLN210	GLN320	0.929	0.065	0.006	0.038	62376
GLN214	GLN221B	0.926	0.073	0.001	0.038	48750
GLN214	GLN315	0.926	0.071	0.003	0.038	55057
GLN225	GLN269	0.925	0.073	0.001	0.038	87817
GLN226	GLN320	0.924	0.076	0	0.038	43555
GLN229	GLN277	0.926	0.072	0.002	0.038	59321
GLN232B	GLN277	0.924	0.076	0	0.038	18315
GLN232C	GLN243B	0.924	0.076	0	0.038	65299
GLN246	GLN236A	0.927	0.07	0.003	0.038	74590
GLN246	GLN291	0.926	0.073	0.002	0.038	82290
GLN248	GLN284	0.959	0.007	0.035	0.038	74062
GLN248	GLN320	0.932	0.06	0.008	0.038	68473
GLN248	GLN253	0.924	0.075	0.001	0.038	71266
GLN255	GLN209	0.934	0.056	0.01	0.038	84582
GLN256	GLN285B	0.926	0.072	0.002	0.038	54116
GLN258	GLN284	0.924	0.076	0	0.038	60100
GLN268A	GLN224	0.927	0.069	0.003	0.038	15404
GLN276	GLN263	0.946	0.031	0.022	0.038	72055
GLN285A	GLN242	0.925	0.074	0.001	0.038	39568
GLN285B	GLN244	0.959	0.006	0.035	0.038	61011
GLN287	GLN236B	0.924	0.076	0	0.038	55929
GLN288	GLN236A	0.923	0.076	0	0.038	57965
GLN308	GLN236A	0.925	0.073	0.002	0.038	76141
GLN209	GLN325	0.925	0.073	0.001	0.038	116648
GLN269	GLN311	0.924	0.076	0	0.038	4360
GLN284	GLN307	0.927	0.071	0.002	0.038	71322
GLN306	GLN310B	0.944	0.035	0.02	0.038	40901
GLN307	GLN253	0.925	0.075	0.001	0.038	68403
GLN310B	GLN236B	0.925	0.074	0.001	0.038	72932
GLN319	GLN320	0.934	0.056	0.01	0.038	61981
GLN320	GLN242	0.929	0.067	0.004	0.038	36503
GLN320	GLN311	0.926	0.072	0.002	0.038	3610
GLN201	GLN299	0.949	0.029	0.022	0.037	69119
GLN202	GLN227	0.928	0.07	0.001	0.037	75378
GLN204	GLN289B	0.957	0.011	0.032	0.037	9663
GLN204	GLN313	0.926	0.073	0	0.037	52251
GLN204	GLN321	0.928	0.069	0.003	0.037	57867
GLN206	GLN232B	0.933	0.06	0.007	0.037	27078
GLN206	GLN244	0.926	0.074	0	0.037	94603
GLN207A	GLN235	0.945	0.035	0.02	0.037	74668
GLN207B	GLN326	0.935	0.054	0.01	0.037	62145
GLN207B	GLN291	0.936	0.052	0.011	0.037	66323
GLN211A	GLN225	0.928	0.07	0.002	0.037	74283
GLN214	GLN299	0.934	0.058	0.008	0.037	56921
GLN220	GLN250	0.929	0.068	0.003	0.037	55332
GLN223	GLN270B	0.935	0.057	0.008	0.037	3165
GLN225	GLN249	0.927	0.072	0.001	0.037	62865
GLN225	GLN294	0.93	0.066	0.004	0.037	49286
GLN225	GLN322	0.938	0.051	0.011	0.037	55749
GLN225	GLN250	0.945	0.036	0.019	0.037	64251
GLN225	GLN236B	0.931	0.064	0.005	0.037	90577
GLN229	GLN302	0.957	0.011	0.032	0.037	53612
GLN229	GLN307	0.95	0.025	0.025	0.037	71824
GLN232B	GLN275	0.93	0.065	0.004	0.037	28968
GLN243B	GLN249	0.927	0.072	0	0.037	53269
GLN258	GLN309	0.93	0.067	0.003	0.037	67085
GLN280	GLN294	0.941	0.042	0.016	0.037	45502
GLN299	GLN322	0.928	0.07	0.002	0.037	46801
GLN299	GLN253	0.927	0.072	0.001	0.037	59851
GLN308	GLN253	0.931	0.064	0.005	0.037	74815
GLN313	GLN253	0.926	0.074	0.001	0.037	46891
GLN321	GLN224	0.935	0.055	0.01	0.037	13576
GLN277	GLN253	0.928	0.071	0.001	0.037	56935
GLN284	GLN320	0.935	0.057	0.008	0.037	64304
GLN284	GLN236B	0.954	0.018	0.029	0.037	81610
GLN284	GLN244	0.927	0.072	0	0.037	71536
GLN284	GLN291	0.929	0.069	0.002	0.037	74939
GLN310B	GLN315	0.939	0.048	0.013	0.037	55045
GLN310B	GLN311	0.928	0.07	0.002	0.037	3445
GLN236A	GLN282	0.949	0.029	0.022	0.037	66520
GLN236B	GLN242	0.927	0.073	0	0.037	45160
GLN201	GLN243B	0.93	0.07	0.001	0.036	71232
GLN204	GLN211A	0.928	0.072	0	0.036	70641
GLN204	GLN257	0.928	0.072	0	0.036	68777
GLN207B	GLN306	0.933	0.063	0.004	0.036	40544
GLN207B	GLN275	0.939	0.048	0.012	0.036	86961
GLN208	GLN243B	0.963	0.001	0.035	0.036	53946
GLN211A	GLN229	0.929	0.07	0.001	0.036	66499
GLN211A	GLN294	0.93	0.068	0.002	0.036	42465
GLN211A	GLN284	0.942	0.043	0.014	0.036	66984
GLN211A	GLN236B	0.933	0.063	0.004	0.036	78589
GLN211B	GLN246	0.933	0.063	0.004	0.036	56707
GLN213	GLN321	0.947	0.033	0.02	0.036	21578
GLN215B	GLN236A	0.936	0.055	0.008	0.036	76908
GLN221B	GLN231A	0.929	0.07	0.001	0.036	31340
GLN223	GLN242	0.933	0.062	0.005	0.036	22329
GLN225	GLN306	0.947	0.035	0.018	0.036	50566
GLN227	GLN236B	0.928	0.072	0	0.036	82902
GLN229	GLN299	0.931	0.066	0.003	0.036	63153
GLN229	GLN306	0.935	0.059	0.006	0.036	46194
GLN229	GLN236B	0.93	0.068	0.002	0.036	80955
GLN231A	GLN294	0.933	0.063	0.004	0.036	26518
GLN232B	GLN315	0.928	0.071	0.001	0.036	19128
GLN232B	GLN236A	0.93	0.069	0.001	0.036	20905
GLN232C	GLN248	0.933	0.061	0.005	0.036	75724
GLN232C	GLN302	0.934	0.059	0.006	0.036	53782
GLN241	GLN321	0.928	0.071	0.001	0.036	54258
GLN241	GLN263	0.934	0.06	0.006	0.036	52683
GLN243B	GLN287	0.929	0.069	0.001	0.036	45882
GLN243B	GLN269	0.956	0.016	0.028	0.036	72193
GLN243B	GLN301	0.931	0.068	0.002	0.036	36715
GLN245A	GLN250	0.933	0.061	0.006	0.036	61895
GLN245B	GLN311	0.958	0.012	0.03	0.036	4312
GLN246	GLN298	0.942	0.042	0.015	0.036	68413
GLN246	GLN322	0.937	0.053	0.01	0.036	55228
GLN248	GLN275	0.929	0.07	0.001	0.036	105224
GLN256	GLN260	0.929	0.071	0	0.036	56590
GLN268A	GLN325	0.928	0.072	0	0.036	89105
GLN268A	GLN242	0.932	0.064	0.004	0.036	36362
GLN285A	GLN310B	0.933	0.062	0.005	0.036	63296
GLN285B	GLN308	0.93	0.068	0.002	0.036	66286
GLN287	GLN288	0.953	0.022	0.025	0.036	41850
GLN288	GLN322	0.929	0.07	0.001	0.036	43383
GLN288	GLN269	0.931	0.068	0.002	0.036	67134
GLN288	GLN242	0.93	0.067	0.003	0.036	33866
GLN294	GLN269	0.929	0.07	0.001	0.036	49315
GLN299	GLN308	0.929	0.07	0.001	0.036	69063
GLN299	GLN309	0.928	0.071	0	0.036	69129
GLN299	GLN269	0.93	0.069	0.002	0.036	69640
GLN309	GLN313	0.931	0.066	0.004	0.036	53803
GLN309	GLN236A	0.929	0.07	0.001	0.036	76487
GLN326	GLN209	0.931	0.066	0.003	0.036	81340
GLN284	GLN236A	0.931	0.066	0.003	0.036	68207
GLN284	GLN301	0.929	0.069	0.001	0.036	41155
GLN310B	GLN320	0.938	0.052	0.01	0.036	57703
GLN310B	GLN275	0.935	0.056	0.008	0.036	88146
GLN300	GLN268B	0.928	0.072	0	0.036	868
GLN201	GLN229	0.932	0.066	0.002	0.035	77778
GLN204	GLN248	0.932	0.067	0.001	0.035	79166
GLN204	GLN287	0.932	0.066	0.002	0.035	51992
GLN204	GLN299	0.937	0.055	0.008	0.035	66390
GLN206	GLN229	0.931	0.068	0.001	0.035	89508
GLN207B	GLN285A	0.931	0.068	0.001	0.035	62283
GLN207B	GLN270B	0.93	0.07	0	0.035	4956
GLN208	GLN320	0.931	0.068	0.001	0.035	54018
GLN208	GLN236A	0.931	0.068	0	0.035	57126
GLN210	GLN215A	0.932	0.066	0.002	0.035	70543
GLN210	GLN235	0.939	0.053	0.008	0.035	70716
GLN211A	GLN313	0.944	0.041	0.015	0.035	46722
GLN211B	GLN231A	0.937	0.056	0.007	0.035	29932
GLN211B	GLN265	0.958	0.015	0.027	0.035	46652
GLN215A	GLN246	0.93	0.069	0	0.035	80112
GLN215B	GLN289B	0.933	0.065	0.002	0.035	10106
GLN220	GLN265	0.932	0.065	0.003	0.035	59170
GLN221B	GLN262	0.932	0.065	0.003	0.035	57111
GLN223	GLN243B	0.947	0.035	0.018	0.035	36501
GLN229	GLN258	0.931	0.068	0.001	0.035	61542
GLN229	GLN275	0.93	0.07	0	0.035	96035
GLN231A	GLN242	0.956	0.02	0.025	0.035	22839
GLN243B	GLN279	0.933	0.064	0.003	0.035	15878
GLN245A	GLN285B	0.937	0.057	0.006	0.035	64528
GLN246	GLN285A	0.937	0.057	0.006	0.035	76960
GLN246	GLN253	0.931	0.066	0.002	0.035	72963
GLN248	GLN279	0.939	0.052	0.009	0.035	18144
GLN248	GLN313	0.933	0.063	0.003	0.035	52515
GLN255	GLN276	0.935	0.06	0.005	0.035	100893
GLN255	GLN320	0.941	0.047	0.011	0.035	68034
GLN285A	GLN308	0.93	0.069	0.001	0.035	79244
GLN285B	GLN301	0.932	0.066	0.002	0.035	33673
GLN287	GLN299	0.94	0.05	0.01	0.035	45173
GLN289B	GLN250	0.932	0.067	0.001	0.035	7687
GLN294	GLN309	0.944	0.043	0.013	0.035	48629
GLN305	GLN313	0.936	0.059	0.005	0.035	36483
GLN308	GLN302	0.958	0.015	0.027	0.035	59396
GLN313	GLN269	0.941	0.047	0.012	0.035	54364
GLN322	GLN311	0.933	0.064	0.003	0.035	2820
GLN209	GLN262	0.957	0.016	0.027	0.035	87149
GLN209	GLN236B	0.935	0.059	0.005	0.035	95414
GLN269	GLN236A	0.932	0.067	0.001	0.035	77459
GLN269	GLN275	0.937	0.055	0.007	0.035	115506
GLN277	GLN310B	0.937	0.056	0.007	0.035	53277
GLN284	GLN315	0.931	0.068	0.001	0.035	61712
GLN306	GLN236A	0.931	0.068	0.001	0.035	44533
GLN201	GLN308	0.933	0.067	0	0.034	86421
GLN201	GLN262	0.944	0.044	0.012	0.034	83030
GLN204	GLN285A	0.933	0.067	0	0.034	74644
GLN204	GLN242	0.932	0.067	0	0.034	41110
GLN206	GLN207B	0.933	0.064	0.002	0.034	80115
GLN207A	GLN236A	0.933	0.065	0.002	0.034	69240
GLN207B	GLN208	0.935	0.063	0.002	0.034	51614
GLN207B	GLN249	0.933	0.066	0.001	0.034	50145
GLN207B	GLN279	0.937	0.058	0.005	0.034	15190
GLN207B	GLN298	0.953	0.026	0.021	0.034	55426
GLN207B	GLN285B	0.933	0.066	0	0.034	52895
GLN207B	GLN257	0.932	0.067	0.001	0.034	57269
GLN207B	GLN307	0.936	0.06	0.004	0.034	63075
GLN210	GLN232B	0.958	0.015	0.027	0.034	20817
GLN211A	GLN215B	0.946	0.04	0.014	0.034	75524
GLN211A	GLN232C	0.933	0.066	0.001	0.034	67506
GLN211A	GLN309	0.932	0.068	0	0.034	75225
GLN211B	GLN256	0.935	0.062	0.003	0.034	45923
GLN211B	GLN282	0.935	0.062	0.003	0.034	50687
GLN213	GLN311	0.937	0.058	0.005	0.034	1456
GLN215A	GLN308	0.953	0.025	0.021	0.034	82563
GLN215A	GLN322	0.933	0.066	0.001	0.034	52028
GLN220	GLN289B	0.96	0.013	0.028	0.034	8946
GLN223	GLN268A	0.935	0.061	0.004	0.034	35489
GLN225	GLN277	0.937	0.058	0.005	0.034	65903
GLN226	GLN250	0.935	0.063	0.002	0.034	39614
GLN229	GLN305	0.933	0.066	0.001	0.034	49675
GLN229	GLN300	0.932	0.068	0	0.034	29563
GLN231A	GLN241	0.932	0.068	0	0.034	39367
GLN232B	GLN320	0.944	0.044	0.012	0.034	19785
GLN232C	GLN294	0.957	0.017	0.026	0.034	45341
GLN243A	GLN216	0.933	0.067	0.001	0.034	99603
GLN243B	GLN294	0.932	0.066	0.001	0.034	42040
GLN243B	GLN306	0.939	0.054	0.007	0.034	42858
GLN248	GLN269	0.934	0.065	0.001	0.034	84332
GLN249	GLN313	0.941	0.05	0.009	0.034	40991
GLN249	GLN308	0.932	0.068	0	0.034	62318
GLN260	GLN268B	0.95	0.032	0.018	0.034	1935
GLN268A	GLN235	0.94	0.052	0.008	0.034	66828
GLN280	GLN311	0.935	0.062	0.003	0.034	3861
GLN289B	GLN305	0.933	0.067	0	0.034	7013
GLN294	GLN236B	0.938	0.056	0.006	0.034	50578
GLN305	GLN310B	0.935	0.062	0.003	0.034	43795
GLN313	GLN242	0.933	0.065	0.002	0.034	28314
GLN209	GLN235	0.937	0.059	0.004	0.034	85021
GLN250	GLN310B	0.932	0.068	0	0.034	52073
GLN262	GLN242	0.932	0.068	0	0.034	41935
GLN269	GLN302	0.932	0.068	0	0.034	60400
GLN277	GLN236A	0.933	0.066	0.001	0.034	58250
GLN284	GLN275	0.943	0.046	0.011	0.034	99319
GLN302	GLN253	0.934	0.065	0.001	0.034	51419
GLN306	GLN253	0.938	0.056	0.006	0.034	43759
GLN310B	GLN291	0.933	0.067	0	0.034	67293
GLN270B	GLN301	0.936	0.061	0.003	0.034	3097
GLN201	GLN242	0.935	0.063	0.001	0.033	42952
GLN204	GLN269	0.944	0.046	0.01	0.033	83292
GLN207B	GLN215B	0.941	0.052	0.006	0.033	69104
GLN207B	GLN320	0.94	0.054	0.006	0.033	57181
GLN208	GLN285A	0.941	0.052	0.007	0.033	59298
GLN208	GLN313	0.959	0.017	0.024	0.033	41299
GLN210	GLN246	0.943	0.048	0.008	0.033	74315
GLN211A	GLN215A	0.94	0.054	0.006	0.033	70902
GLN211A	GLN249	0.936	0.061	0.003	0.033	54271
GLN211A	GLN301	0.956	0.022	0.022	0.033	39577
GLN211B	GLN229	0.937	0.06	0.003	0.033	52102
GLN211B	GLN284	0.953	0.028	0.02	0.033	51582
GLN211B	GLN266	0.958	0.017	0.024	0.033	51265
GLN213	GLN270B	0.937	0.061	0.002	0.033	2178
GLN214	GLN248	0.936	0.062	0.002	0.033	67288
GLN214	GLN289B	0.938	0.058	0.004	0.033	8514
GLN214	GLN242	0.944	0.047	0.009	0.033	35547
GLN215A	GLN284	0.935	0.063	0.002	0.033	73366
GLN215A	GLN242	0.938	0.058	0.004	0.033	40842
GLN215B	GLN225	0.945	0.044	0.012	0.033	87939
GLN232B	GLN279	0.942	0.049	0.009	0.033	5456
GLN232B	GLN244	0.939	0.056	0.005	0.033	21686
GLN232C	GLN287	0.934	0.065	0.001	0.033	49563
GLN232C	GLN309	0.948	0.039	0.014	0.033	78496
GLN243B	GLN322	0.934	0.065	0	0.033	47375
GLN243B	GLN209	0.934	0.066	0	0.033	73000
GLN243B	GLN315	0.934	0.066	0.001	0.033	57021
GLN246	GLN249	0.959	0.017	0.024	0.033	62164
GLN246	GLN285B	0.94	0.055	0.006	0.033	65921
GLN248	GLN288	0.935	0.063	0.002	0.033	63016
GLN249	GLN236A	0.943	0.047	0.01	0.033	55406
GLN267	GLN315	0.965	0.005	0.031	0.033	44610
GLN279	GLN284	0.934	0.065	0.001	0.033	17233
GLN285A	GLN294	0.933	0.066	0	0.033	44575
GLN285A	GLN284	0.935	0.064	0.001	0.033	70474
GLN285B	GLN287	0.941	0.052	0.007	0.033	43661
GLN285B	GLN242	0.939	0.058	0.004	0.033	34354
GLN287	GLN322	0.935	0.065	0	0.033	37196
GLN288	GLN320	0.945	0.045	0.01	0.033	54833
GLN288	GLN236B	0.934	0.065	0	0.033	68972
GLN288	GLN275	0.935	0.065	0	0.033	82737
GLN289B	GLN306	0.934	0.066	0.001	0.033	6269
GLN294	GLN305	0.939	0.056	0.005	0.033	33460
GLN299	GLN306	0.935	0.065	0	0.033	41797
GLN299	GLN236A	0.937	0.061	0.002	0.033	60953
GLN308	GLN320	0.934	0.066	0.001	0.033	71892
GLN313	GLN236B	0.947	0.039	0.013	0.033	55978
GLN322	GLN209	0.94	0.053	0.007	0.033	56322
GLN250	GLN242	0.954	0.025	0.021	0.033	33051
GLN269	GLN236B	0.936	0.062	0.002	0.033	93485
GLN302	GLN306	0.943	0.048	0.009	0.033	35627
GLN302	GLN236B	0.939	0.055	0.006	0.033	62074
GLN201	GLN246	0.939	0.059	0.003	0.032	84936
GLN204	GLN246	0.936	0.064	0	0.032	81237
GLN206	GLN225	0.938	0.059	0.003	0.032	100899
GLN206	GLN299	0.954	0.029	0.017	0.032	78997
GLN207A	GLN211B	0.94	0.057	0.004	0.032	52711
GLN207A	GLN266	0.966	0.004	0.03	0.032	70156
GLN207B	GLN280	0.936	0.063	0	0.032	61385
GLN207B	GLN288	0.936	0.064	0	0.032	52791
GLN207B	GLN236B	0.937	0.063	0	0.032	71654
GLN208	GLN299	0.938	0.061	0.002	0.032	52322
GLN208	GLN284	0.938	0.059	0.003	0.032	58504
GLN211A	GLN232B	0.937	0.061	0.001	0.032	20539
GLN211A	GLN245A	0.937	0.062	0.002	0.032	71015
GLN211A	GLN299	0.946	0.043	0.011	0.032	59459
GLN211A	GLN325	0.94	0.055	0.004	0.032	94979
GLN214	GLN246	0.94	0.055	0.004	0.032	68622
GLN214	GLN277	0.954	0.03	0.017	0.032	53473
GLN214	GLN284	0.938	0.06	0.002	0.032	62034
GLN215B	GLN284	0.938	0.061	0.001	0.032	78211
GLN223	GLN246	0.937	0.061	0.001	0.032	42519
GLN223	GLN308	0.936	0.063	0	0.032	42649
GLN225	GLN253	0.938	0.059	0.003	0.032	74122
GLN229	GLN209	0.944	0.047	0.009	0.032	79658
GLN231A	GLN266	0.937	0.063	0	0.032	38982
GLN232C	GLN257	0.941	0.054	0.006	0.032	65350
GLN243B	GLN298	0.943	0.051	0.007	0.032	57933
GLN243B	GLN257	0.94	0.056	0.003	0.032	59779
GLN246	GLN306	0.953	0.03	0.017	0.032	49958
GLN248	GLN302	0.938	0.059	0.003	0.032	56847
GLN268A	GLN315	0.942	0.054	0.005	0.032	56511
GLN285B	GLN250	0.953	0.029	0.018	0.032	50136
GLN285B	GLN311	0.937	0.061	0.002	0.032	3253
GLN289B	GLN253	0.939	0.058	0.002	0.032	8759
GLN298	GLN308	0.948	0.04	0.012	0.032	69936
GLN298	GLN310B	0.947	0.041	0.012	0.032	56099
GLN299	GLN326	0.936	0.064	0	0.032	62476
GLN299	GLN275	0.965	0.006	0.029	0.032	84237
GLN308	GLN250	0.963	0.01	0.027	0.032	64880
GLN308	GLN257	0.936	0.064	0	0.032	72584
GLN308	GLN282	0.937	0.062	0.001	0.032	75979
GLN309	GLN315	0.936	0.064	0	0.032	68761
GLN326	GLN216	0.937	0.062	0.001	0.032	93715
GLN277	GLN242	0.941	0.054	0.005	0.032	33623
GLN284	GLN253	0.958	0.021	0.021	0.032	66665
GLN302	GLN236A	0.94	0.057	0.003	0.032	52468
GLN302	GLN301	0.938	0.061	0.001	0.032	30816
GLN310B	GLN236A	0.938	0.06	0.002	0.032	60970
GLN242	GLN300	0.938	0.061	0.001	0.032	17109
GLN201	GLN320	0.943	0.051	0.006	0.031	71221
GLN202	GLN242	0.945	0.048	0.007	0.031	41226
GLN206	GLN284	0.944	0.052	0.005	0.031	91287
GLN206	GLN236A	0.966	0.005	0.028	0.031	89292
GLN207B	GLN215A	0.938	0.062	0	0.031	64790
GLN210	GLN308	0.938	0.061	0.001	0.031	74905
GLN211A	GLN250	0.946	0.046	0.008	0.031	55768
GLN211A	GLN265	0.938	0.061	0.001	0.031	59875
GLN211B	GLN236B	0.94	0.058	0.002	0.031	60436
GLN214	GLN225	0.94	0.058	0.002	0.031	69864
GLN214	GLN269	0.94	0.059	0.002	0.031	70105
GLN214	GLN302	0.953	0.033	0.014	0.031	48139
GLN215A	GLN229	0.939	0.059	0.002	0.031	72829
GLN215B	GLN229	0.939	0.06	0.001	0.031	78660
GLN223	GLN249	0.939	0.058	0.002	0.031	32198
GLN223	GLN310B	0.938	0.061	0.001	0.031	34539
GLN226	GLN232B	0.938	0.062	0	0.031	14714
GLN227	GLN235	0.96	0.019	0.021	0.031	74444
GLN231A	GLN285A	0.938	0.062	0	0.031	39727
GLN232B	GLN288	0.939	0.061	0	0.031	18390
GLN232B	GLN298	0.94	0.059	0.001	0.031	19383
GLN232B	GLN309	0.954	0.03	0.016	0.031	23600
GLN232B	GLN236B	0.938	0.061	0.001	0.031	24446
GLN232C	GLN246	0.965	0.009	0.026	0.031	77404
GLN232C	GLN310B	0.94	0.059	0.002	0.031	62673
GLN232C	GLN236A	0.941	0.057	0.003	0.031	68819
GLN232C	GLN236B	0.938	0.062	0	0.031	82147
GLN243A	GLN326	0.942	0.053	0.005	0.031	76332
GLN243B	GLN236B	0.94	0.057	0.003	0.031	74181
GLN243B	GLN275	0.94	0.058	0.002	0.031	87702
GLN246	GLN244	0.94	0.058	0.003	0.031	78269
GLN248	GLN291	0.941	0.056	0.003	0.031	80374
GLN249	GLN302	0.942	0.055	0.003	0.031	43998
GLN249	GLN310B	0.938	0.061	0.001	0.031	50376
GLN279	GLN310B	0.95	0.039	0.011	0.031	15309
GLN279	GLN300	0.941	0.055	0.004	0.031	7374
GLN285A	GLN287	0.939	0.06	0.001	0.031	49212
GLN285B	GLN322	0.963	0.01	0.026	0.031	45457
GLN289B	GLN309	0.938	0.062	0.001	0.031	9920
GLN294	GLN291	0.94	0.059	0.001	0.031	47354
GLN298	GLN242	0.938	0.061	0.001	0.031	35759
GLN299	GLN291	0.939	0.058	0.002	0.031	66924
GLN308	GLN209	0.938	0.062	0	0.031	90654
GLN308	GLN275	0.939	0.061	0	0.031	113308
GLN309	GLN320	0.939	0.06	0.001	0.031	72340
GLN313	GLN257	0.946	0.047	0.007	0.031	45548
GLN322	GLN242	0.938	0.062	0	0.031	29120
GLN209	GLN310B	0.942	0.055	0.004	0.031	71821
GLN257	GLN284	0.941	0.056	0.003	0.031	64787
GLN257	GLN310B	0.942	0.054	0.004	0.031	58230
GLN269	GLN310B	0.949	0.041	0.01	0.031	70526
GLN302	GLN291	0.938	0.061	0.001	0.031	57748
GLN320	GLN236A	0.96	0.018	0.022	0.031	62905
GLN204	GLN215B	0.942	0.057	0.001	0.03	83556
GLN204	GLN309	0.948	0.044	0.008	0.03	82451
GLN204	GLN236B	0.94	0.059	0.001	0.03	86297
GLN206	GLN287	0.942	0.057	0.001	0.03	60989
GLN206	GLN320	0.954	0.031	0.014	0.03	84045
GLN207B	GLN214	0.941	0.057	0.002	0.03	55051
GLN207B	GLN269	0.945	0.05	0.005	0.03	69931
GLN208	GLN302	0.94	0.059	0.001	0.03	44863
GLN208	GLN242	0.956	0.029	0.015	0.03	32966
GLN208	GLN253	0.946	0.049	0.005	0.03	56060
GLN210	GLN270B	0.944	0.052	0.003	0.03	5422
GLN211A	GLN246	0.963	0.014	0.024	0.03	73056
GLN211A	GLN287	0.945	0.05	0.005	0.03	46622
GLN223	GLN257	0.945	0.051	0.005	0.03	35941
GLN226	GLN299	0.94	0.06	0	0.03	42700
GLN226	GLN310B	0.941	0.059	0	0.03	42260
GLN229	GLN285A	0.954	0.033	0.013	0.03	70301
GLN229	GLN280	0.94	0.059	0.001	0.03	70366
GLN229	GLN301	0.945	0.049	0.005	0.03	39846
GLN231A	GLN313	0.94	0.06	0.001	0.03	28865
GLN232B	GLN285A	0.964	0.012	0.024	0.03	21533
GLN232B	GLN235	0.942	0.057	0.002	0.03	22170
GLN232C	GLN269	0.941	0.058	0.002	0.03	79394
GLN232C	GLN284	0.942	0.057	0.001	0.03	70065
GLN243B	GLN307	0.943	0.055	0.002	0.03	66122
GLN246	GLN315	0.941	0.058	0.001	0.03	67108
GLN246	GLN275	0.953	0.033	0.014	0.03	107070
GLN248	GLN285A	0.941	0.059	0	0.03	75250
GLN248	GLN322	0.946	0.049	0.005	0.03	53745
GLN248	GLN209	0.943	0.053	0.003	0.03	85635
GLN249	GLN288	0.957	0.027	0.017	0.03	48334
GLN279	GLN291	0.942	0.055	0.003	0.03	18415
GLN285B	GLN299	0.945	0.05	0.005	0.03	55244
GLN287	GLN209	0.943	0.054	0.003	0.03	55009
GLN287	GLN320	0.941	0.059	0	0.03	45144
GLN288	GLN313	0.947	0.047	0.006	0.03	42046
GLN288	GLN209	0.942	0.056	0.002	0.03	67909
GLN289B	GLN322	0.943	0.055	0.002	0.03	7101
GLN294	GLN306	0.94	0.059	0.001	0.03	30400
GLN298	GLN302	0.954	0.032	0.014	0.03	48432
GLN299	GLN311	0.945	0.052	0.004	0.03	3415
GLN308	GLN268B	0.941	0.058	0.001	0.03	2355
GLN309	GLN322	0.945	0.05	0.005	0.03	55299
GLN313	GLN277	0.943	0.054	0.003	0.03	41730
GLN317	GLN268B	0.942	0.055	0.002	0.03	1758
GLN250	GLN253	0.943	0.054	0.003	0.03	55810
GLN265	GLN320	0.94	0.06	0	0.03	58005
GLN284	GLN300	0.942	0.056	0.002	0.03	29348
GLN204	GLN315	0.942	0.056	0.001	0.029	64636
GLN204	GLN244	0.949	0.044	0.007	0.029	75687
GLN206	GLN248	0.956	0.029	0.015	0.029	97116
GLN211A	GLN280	0.944	0.054	0.002	0.029	66630
GLN211B	GLN309	0.942	0.057	0.001	0.029	58055
GLN212	GLN227	0.941	0.058	0	0.029	69700
GLN214	GLN232C	0.95	0.043	0.007	0.029	63909
GLN214	GLN308	0.944	0.055	0.001	0.029	69169
GLN214	GLN310B	0.942	0.057	0.001	0.029	55768
GLN215A	GLN287	0.945	0.053	0.002	0.029	50625
GLN215B	GLN243B	0.941	0.058	0	0.029	72353
GLN215B	GLN308	0.942	0.056	0.001	0.029	87836
GLN223	GLN302	0.943	0.057	0.001	0.029	30019
GLN225	GLN298	0.943	0.057	0.001	0.029	69155
GLN225	GLN275	0.946	0.049	0.005	0.029	109321
GLN226	GLN309	0.949	0.043	0.008	0.029	52501
GLN229	GLN268A	0.946	0.048	0.005	0.029	63773
GLN229	GLN285B	0.962	0.018	0.02	0.029	60829
GLN229	GLN320	0.944	0.055	0.002	0.029	64347
GLN232B	GLN280	0.942	0.058	0.001	0.029	21476
GLN232B	GLN291	0.945	0.053	0.002	0.029	22919
GLN232C	GLN299	0.942	0.058	0	0.029	63462
GLN241	GLN325	0.943	0.056	0.001	0.029	95053
GLN243A	GLN242	0.944	0.054	0.002	0.029	42626
GLN245A	GLN246	0.944	0.054	0.002	0.029	81621
GLN245A	GLN289B	0.944	0.055	0.001	0.029	9748
GLN245B	GLN246	0.943	0.057	0	0.029	84968
GLN246	GLN280	0.943	0.057	0.001	0.029	76542
GLN246	GLN257	0.962	0.018	0.02	0.029	70782
GLN248	GLN307	0.967	0.01	0.024	0.029	76799
GLN249	GLN287	0.944	0.054	0.002	0.029	40735
GLN249	GLN299	0.944	0.055	0.001	0.029	51605
GLN256	GLN321	0.954	0.035	0.011	0.029	48743
GLN256	GLN266	0.955	0.032	0.012	0.029	59968
GLN268A	GLN321	0.947	0.049	0.005	0.029	50851
GLN268A	GLN263	0.944	0.054	0.002	0.029	48863
GLN279	GLN320	0.944	0.054	0.002	0.029	15822
GLN280	GLN299	0.948	0.046	0.006	0.029	63473
GLN280	GLN263	0.954	0.033	0.013	0.029	53396
GLN280	GLN284	0.947	0.049	0.004	0.029	69223
GLN287	GLN315	0.943	0.056	0.001	0.029	43108
GLN289B	GLN275	0.957	0.026	0.016	0.029	11705
GLN294	GLN298	0.945	0.054	0.002	0.029	40099
GLN294	GLN308	0.943	0.057	0	0.029	48774
GLN294	GLN277	0.943	0.057	0	0.029	38133
GLN298	GLN299	0.957	0.026	0.016	0.029	56166
GLN299	GLN209	0.943	0.056	0.001	0.029	70830
GLN299	GLN320	0.946	0.05	0.004	0.029	57683
GLN313	GLN250	0.941	0.058	0	0.029	40821
GLN313	GLN315	0.944	0.055	0.002	0.029	43428
GLN257	GLN236A	0.943	0.056	0.001	0.029	63422
GLN269	GLN320	0.957	0.028	0.016	0.029	73132
GLN307	GLN310B	0.961	0.021	0.018	0.029	63794
GLN310B	GLN253	0.944	0.056	0.001	0.029	59902
GLN310B	GLN300	0.943	0.056	0	0.029	26474
GLN201	GLN302	0.945	0.053	0.002	0.028	58912
GLN202	GLN262	0.949	0.045	0.005	0.028	78784
GLN206	GLN211A	0.944	0.056	0	0.028	88125
GLN206	GLN245A	0.946	0.051	0.003	0.028	96385
GLN206	GLN269	0.954	0.037	0.009	0.028	105399
GLN207B	GLN258	0.967	0.009	0.024	0.028	53574
GLN208	GLN209	0.945	0.053	0.001	0.028	67191
GLN211A	GLN221B	0.946	0.053	0.002	0.028	51482
GLN211B	GLN215A	0.945	0.054	0.001	0.028	54410
GLN211B	GLN209	0.946	0.052	0.002	0.028	59484
GLN211B	GLN263	0.945	0.054	0.001	0.028	40120
GLN211B	GLN307	0.946	0.052	0.002	0.028	53269
GLN211B	GLN270B	0.945	0.054	0.001	0.028	4211
GLN213	GLN227	0.946	0.053	0.002	0.028	26816
GLN215B	GLN294	0.946	0.051	0.003	0.028	49830
GLN215B	GLN310B	0.944	0.056	0	0.028	70053
GLN223	GLN232B	0.945	0.053	0.001	0.028	12164
GLN223	GLN277	0.958	0.028	0.014	0.028	33174
GLN225	GLN209	0.945	0.054	0.001	0.028	88963
GLN225	GLN301	0.944	0.054	0.001	0.028	45064
GLN226	GLN246	0.947	0.051	0.002	0.028	51252
GLN226	GLN248	0.944	0.056	0	0.028	49990
GLN226	GLN313	0.944	0.055	0	0.028	33900
GLN226	GLN242	0.971	0.002	0.027	0.028	27012
GLN231A	GLN236B	0.946	0.054	0.001	0.028	45397
GLN243B	GLN244	0.958	0.027	0.014	0.028	65637
GLN245B	GLN319	0.945	0.054	0.001	0.028	74049
GLN246	GLN258	0.95	0.046	0.005	0.028	66509
GLN285A	GLN302	0.945	0.055	0	0.028	54277
GLN285B	GLN288	0.944	0.055	0.001	0.028	51376
GLN285B	GLN310B	0.945	0.054	0.001	0.028	53510
GLN287	GLN307	0.953	0.038	0.009	0.028	50177
GLN289B	GLN269	0.961	0.022	0.017	0.028	9986
GLN289B	GLN284	0.944	0.056	0	0.028	9124
GLN294	GLN242	0.944	0.055	0	0.028	25978
GLN299	GLN305	0.946	0.053	0.002	0.028	45494
GLN209	GLN242	0.944	0.056	0	0.028	44549
GLN257	GLN319	0.953	0.038	0.009	0.028	62163
GLN269	GLN277	0.945	0.054	0.001	0.028	67477
GLN269	GLN307	0.945	0.054	0.001	0.028	81092
GLN216	GLN235	0.945	0.055	0	0.028	98430
GLN242	GLN275	0.946	0.053	0.001	0.028	53316
GLN242	GLN291	0.944	0.054	0.001	0.028	42149
GLN201	GLN236A	0.947	0.051	0.001	0.027	75255
GLN204	GLN241	0.947	0.051	0.002	0.027	73295
GLN206	GLN275	0.949	0.05	0.002	0.027	138861
GLN206	GLN253	0.948	0.049	0.003	0.027	87608
GLN207A	GLN216	0.954	0.038	0.008	0.027	94447
GLN207B	GLN226	0.952	0.043	0.006	0.027	41729
GLN207B	GLN232C	0.95	0.046	0.004	0.027	62061
GLN207B	GLN245A	0.946	0.053	0	0.027	65197
GLN208	GLN248	0.948	0.05	0.002	0.027	62405
GLN208	GLN257	0.947	0.051	0.001	0.027	54401
GLN210	GLN232C	0.948	0.049	0.002	0.027	68506
GLN210	GLN310B	0.96	0.026	0.014	0.027	60393
GLN211A	GLN277	0.947	0.053	0	0.027	57108
GLN211A	GLN307	0.955	0.036	0.009	0.027	68949
GLN211B	GLN325	0.953	0.04	0.007	0.027	71301
GLN212	GLN268B	0.948	0.051	0.001	0.027	2074
GLN214	GLN268A	0.947	0.053	0	0.027	57244
GLN214	GLN287	0.947	0.053	0	0.027	44819
GLN214	GLN257	0.951	0.045	0.005	0.027	58020
GLN215A	GLN232B	0.953	0.04	0.007	0.027	22147
GLN215A	GLN248	0.946	0.054	0	0.027	78304
GLN221B	GLN223	0.947	0.051	0.002	0.027	30470
GLN225	GLN315	0.946	0.054	0	0.027	68208
GLN226	GLN229	0.946	0.053	0	0.027	47445
GLN229	GLN232C	0.945	0.054	0	0.027	70661
GLN229	GLN315	0.951	0.045	0.004	0.027	61296
GLN231A	GLN245B	0.946	0.053	0.001	0.027	43827
GLN231A	GLN260	0.946	0.053	0.001	0.027	36811
GLN231A	GLN276	0.951	0.045	0.004	0.027	52098
GLN231A	GLN209	0.946	0.053	0.001	0.027	44671
GLN231A	GLN310B	0.95	0.046	0.003	0.027	35515
GLN232B	GLN282	0.947	0.053	0	0.027	20895
GLN232C	GLN279	0.95	0.045	0.004	0.027	17364
GLN232C	GLN209	0.947	0.051	0.001	0.027	80524
GLN241	GLN248	0.946	0.054	0	0.027	73782
GLN243B	GLN250	0.959	0.028	0.013	0.027	53661
GLN245B	GLN320	0.949	0.049	0.003	0.027	71497
GLN246	GLN305	0.946	0.053	0	0.027	53404
GLN246	GLN236B	0.947	0.052	0.001	0.027	89210
GLN246	GLN242	0.946	0.054	0	0.027	42790
GLN248	GLN249	0.968	0.011	0.021	0.027	60608
GLN249	GLN315	0.946	0.053	0	0.027	50350
GLN249	GLN236B	0.948	0.051	0.001	0.027	65103
GLN279	GLN280	0.948	0.049	0.002	0.027	16937
GLN279	GLN242	0.947	0.053	0	0.027	10047
GLN285A	GLN288	0.946	0.054	0	0.027	60160
GLN285B	GLN294	0.947	0.051	0.002	0.027	40208
GLN285B	GLN284	0.948	0.05	0.002	0.027	59456
GLN285B	GLN253	0.946	0.054	0	0.027	57596
GLN287	GLN277	0.948	0.051	0.002	0.027	41741
GLN287	GLN275	0.948	0.05	0.002	0.027	64871
GLN294	GLN262	0.948	0.05	0.002	0.027	47097
GLN299	GLN307	0.947	0.05	0.002	0.027	64363
GLN308	GLN244	0.952	0.042	0.006	0.027	80190
GLN309	GLN302	0.953	0.04	0.007	0.027	59599
GLN313	GLN275	0.961	0.024	0.015	0.027	64656
GLN209	GLN224	0.948	0.051	0.001	0.027	19004
GLN250	GLN284	0.946	0.054	0	0.027	58170
GLN269	GLN301	0.947	0.051	0.002	0.027	47238
GLN306	GLN320	0.949	0.047	0.004	0.027	42333
GLN315	GLN301	0.953	0.04	0.006	0.027	35869
GLN319	GLN242	0.946	0.054	0	0.027	38031
GLN320	GLN235	0.949	0.049	0.002	0.027	67744
GLN320	GLN236B	0.947	0.051	0.001	0.027	75490
GLN204	GLN277	0.953	0.043	0.004	0.026	62665
GLN206	GLN210	0.95	0.047	0.003	0.026	86908
GLN206	GLN313	0.949	0.05	0.001	0.026	60906
GLN206	GLN321	0.949	0.051	0	0.026	70687
GLN208	GLN245B	0.959	0.031	0.01	0.026	64581
GLN208	GLN309	0.961	0.027	0.012	0.026	65393
GLN208	GLN322	0.95	0.048	0.001	0.026	42440
GLN210	GLN226	0.949	0.051	0.001	0.026	45916
GLN210	GLN302	0.95	0.048	0.002	0.026	51874
GLN211A	GLN298	0.949	0.05	0	0.026	60313
GLN211A	GLN302	0.949	0.05	0.001	0.026	51226
GLN211A	GLN320	0.954	0.041	0.005	0.026	61735
GLN211A	GLN242	0.948	0.051	0.001	0.026	37575
GLN211A	GLN270B	0.97	0.008	0.023	0.026	5320
GLN211B	GLN232C	0.963	0.022	0.015	0.026	52423
GLN215A	GLN225	0.948	0.051	0.001	0.026	81432
GLN215A	GLN243B	0.955	0.038	0.007	0.026	67264
GLN215A	GLN310B	0.948	0.051	0.001	0.026	65574
GLN215B	GLN302	0.957	0.035	0.008	0.026	59711
GLN220	GLN221B	0.949	0.05	0.001	0.026	51748
GLN220	GLN325	0.949	0.05	0.001	0.026	90260
GLN223	GLN267	0.952	0.045	0.003	0.026	28261
GLN223	GLN209	0.965	0.019	0.016	0.026	43732
GLN225	GLN309	0.951	0.046	0.003	0.026	86616
GLN225	GLN257	0.948	0.052	0	0.026	71839
GLN226	GLN243B	0.95	0.048	0.002	0.026	43699
GLN226	GLN302	0.956	0.036	0.008	0.026	36655
GLN229	GLN298	0.949	0.051	0.001	0.026	62369
GLN229	GLN322	0.951	0.046	0.003	0.026	51277
GLN231A	GLN287	0.964	0.02	0.016	0.026	28886
GLN231A	GLN284	0.972	0.004	0.025	0.026	39285
GLN232B	GLN253	0.972	0.005	0.023	0.026	20461
GLN232C	GLN277	0.949	0.051	0	0.026	60166
GLN243B	GLN268A	0.947	0.053	0	0.026	58910
GLN243B	GLN285A	0.949	0.05	0.002	0.026	64635
GLN243B	GLN326	0.95	0.048	0.002	0.026	64368
GLN246	GLN279	0.949	0.05	0.001	0.026	18613
GLN246	GLN209	0.952	0.045	0.004	0.026	87617
GLN246	GLN320	0.95	0.049	0.001	0.026	70290
GLN248	GLN235	0.949	0.051	0	0.026	78183
GLN258	GLN301	0.949	0.049	0.002	0.026	34112
GLN280	GLN209	0.964	0.021	0.016	0.026	79493
GLN285B	GLN306	0.948	0.05	0.001	0.026	40259
GLN288	GLN250	0.953	0.042	0.005	0.026	49498
GLN289B	GLN209	0.958	0.031	0.011	0.026	10184
GLN289B	GLN244	0.949	0.05	0.001	0.026	9280
GLN299	GLN277	0.95	0.048	0.002	0.026	53110
GLN305	GLN242	0.95	0.049	0.001	0.026	28771
GLN313	GLN307	0.949	0.05	0	0.026	50554
GLN313	GLN282	0.949	0.05	0.001	0.026	47692
GLN322	GLN301	0.948	0.051	0	0.026	27861
GLN269	GLN242	0.949	0.05	0.001	0.026	44057
GLN201	GLN204	0.958	0.034	0.008	0.025	82535
GLN201	GLN232B	0.952	0.047	0.001	0.025	23351
GLN201	GLN248	0.956	0.038	0.006	0.025	82980
GLN204	GLN285B	0.953	0.045	0.003	0.025	64037
GLN204	GLN326	0.951	0.049	0.001	0.025	74121
GLN204	GLN235	0.952	0.047	0.001	0.025	77477
GLN207B	GLN210	0.952	0.045	0.003	0.025	59372
GLN207B	GLN243B	0.951	0.048	0.002	0.025	56667
GLN207B	GLN245B	0.951	0.049	0	0.025	68027
GLN208	GLN229	0.974	0.003	0.023	0.025	58304
GLN208	GLN246	0.952	0.047	0.001	0.025	63916
GLN208	GLN287	0.957	0.035	0.008	0.025	41146
GLN208	GLN244	0.95	0.05	0	0.025	60138
GLN210	GLN229	0.95	0.049	0.001	0.025	68249
GLN210	GLN284	0.95	0.05	0	0.025	67007
GLN211A	GLN266	0.95	0.049	0.001	0.025	66256
GLN211B	GLN227	0.952	0.047	0.001	0.025	53006
GLN211B	GLN268A	0.964	0.023	0.014	0.025	47736
GLN211B	GLN289B	0.951	0.049	0	0.025	6953
GLN211B	GLN250	0.951	0.048	0.001	0.025	43576
GLN212	GLN267	0.949	0.051	0	0.025	49032
GLN213	GLN276	0.952	0.047	0.001	0.025	35057
GLN213	GLN268A	0.951	0.048	0.001	0.025	24555
GLN213	GLN261	0.953	0.044	0.003	0.025	26168
GLN214	GLN243B	0.951	0.048	0.001	0.025	58307
GLN215A	GLN236A	0.966	0.017	0.017	0.025	72047
GLN215B	GLN285B	0.95	0.049	0.001	0.025	67583
GLN215B	GLN269	0.95	0.05	0	0.025	89350
GLN215B	GLN242	0.952	0.047	0.002	0.025	43747
GLN220	GLN245B	0.95	0.049	0.001	0.025	74102
GLN220	GLN320	0.957	0.036	0.008	0.025	61214
GLN220	GLN235	0.951	0.047	0.002	0.025	69493
GLN223	GLN229	0.953	0.043	0.003	0.025	39290
GLN223	GLN262	0.953	0.045	0.002	0.025	41283
GLN223	GLN235	0.96	0.03	0.01	0.025	40246
GLN225	GLN326	0.954	0.041	0.005	0.025	77861
GLN227	GLN237A	0.953	0.043	0.003	0.025	43123
GLN229	GLN326	0.95	0.05	0	0.025	69871
GLN231A	GLN216	0.958	0.033	0.009	0.025	49842
GLN232B	GLN245A	0.96	0.032	0.009	0.025	22662
GLN232B	GLN306	0.951	0.048	0.001	0.025	14401
GLN232C	GLN315	0.951	0.048	0.001	0.025	61947
GLN232C	GLN275	0.951	0.048	0.001	0.025	98542
GLN243B	GLN280	0.963	0.024	0.013	0.025	64735
GLN248	GLN298	0.95	0.05	0	0.025	66913
GLN256	GLN289B	0.951	0.048	0.001	0.025	8486
GLN260	GLN320	0.951	0.048	0.001	0.025	58013
GLN279	GLN298	0.958	0.033	0.009	0.025	15486
GLN280	GLN313	0.957	0.037	0.006	0.025	50045
GLN285A	GLN322	0.975	0.001	0.024	0.025	50520
GLN285A	GLN313	0.95	0.049	0.001	0.025	49133
GLN285A	GLN320	0.953	0.044	0.003	0.025	65353
GLN285B	GLN309	0.952	0.047	0.001	0.025	66359
GLN287	GLN257	0.955	0.041	0.004	0.025	45614
GLN287	GLN291	0.953	0.046	0.002	0.025	52274
GLN287	GLN300	0.951	0.049	0.001	0.025	21125
GLN289B	GLN282	0.951	0.049	0	0.025	8905
GLN294	GLN307	0.951	0.048	0.001	0.025	45852
GLN294	GLN315	0.95	0.049	0.001	0.025	39553
GLN305	GLN284	0.951	0.049	0	0.025	48345
GLN309	GLN275	0.951	0.048	0.001	0.025	113967
GLN317	GLN263	0.956	0.039	0.005	0.025	42977
GLN209	GLN302	0.96	0.03	0.01	0.025	61419
GLN262	GLN284	0.967	0.014	0.018	0.025	75069
GLN263	GLN236B	0.953	0.044	0.004	0.025	61716
GLN265	GLN319	0.956	0.038	0.006	0.025	60202
GLN269	GLN253	0.956	0.04	0.005	0.025	75895
GLN302	GLN307	0.969	0.012	0.018	0.025	54696
GLN320	GLN275	0.952	0.046	0.002	0.025	91398
GLN320	GLN244	0.953	0.045	0.002	0.025	65923
GLN236A	GLN291	0.952	0.047	0.001	0.025	73848
GLN244	GLN311	0.954	0.043	0.003	0.025	3958
GLN300	GLN311	0.952	0.048	0.001	0.025	1636
GLN201	GLN214	0.953	0.047	0	0.024	69499
GLN201	GLN236B	0.952	0.048	0	0.024	90703
GLN204	GLN288	0.953	0.047	0	0.024	62300
GLN204	GLN294	0.953	0.047	0.001	0.024	47229
GLN204	GLN307	0.954	0.044	0.002	0.024	76110
GLN206	GLN258	0.952	0.048	0	0.024	76953
GLN206	GLN288	0.957	0.039	0.004	0.024	76601
GLN207A	GLN232C	0.974	0.004	0.022	0.024	71131
GLN208	GLN288	0.954	0.045	0.001	0.024	50029
GLN210	GLN236A	0.953	0.047	0	0.024	65817
GLN211A	GLN212	0.953	0.046	0.001	0.024	65198
GLN211A	GLN227	0.954	0.045	0.001	0.024	67968
GLN211A	GLN306	0.953	0.047	0	0.024	43900
GLN211B	GLN215B	0.954	0.045	0.001	0.024	58114
GLN211B	GLN226	0.956	0.042	0.003	0.024	35558
GLN211B	GLN248	0.953	0.047	0	0.024	55232
GLN211B	GLN242	0.953	0.045	0.002	0.024	29555
GLN214	GLN313	0.953	0.046	0.001	0.024	45385
GLN214	GLN326	0.953	0.045	0.002	0.024	62725
GLN215A	GLN320	0.959	0.035	0.006	0.024	67749
GLN215B	GLN257	0.96	0.034	0.007	0.024	72793
GLN225	GLN245A	0.953	0.047	0	0.024	83021
GLN227	GLN229	0.953	0.046	0.001	0.024	71608
GLN227	GLN289B	0.952	0.047	0.001	0.024	9379
GLN227	GLN224	0.957	0.039	0.004	0.024	16968
GLN229	GLN262	0.953	0.045	0.001	0.024	74496
GLN229	GLN282	0.952	0.048	0	0.024	67793
GLN229	GLN270B	0.953	0.047	0	0.024	5579
GLN231A	GLN308	0.953	0.046	0	0.024	43402
GLN232B	GLN258	0.952	0.047	0.001	0.024	18879
GLN232B	GLN307	0.952	0.047	0.001	0.024	22073
GLN232C	GLN289B	0.954	0.043	0.003	0.024	9349
GLN232C	GLN320	0.952	0.048	0	0.024	64801
GLN243B	GLN285B	0.953	0.045	0.001	0.024	56060
GLN243B	GLN288	0.956	0.042	0.003	0.024	54997
GLN243B	GLN305	0.952	0.048	0.001	0.024	46125
GLN245A	GLN284	0.96	0.032	0.008	0.024	73783
GLN245A	GLN302	0.953	0.046	0.001	0.024	56867
GLN245A	GLN315	0.953	0.047	0	0.024	65358
GLN245B	GLN310B	0.953	0.047	0	0.024	68993
GLN246	GLN326	0.956	0.041	0.003	0.024	76875
GLN256	GLN258	0.953	0.046	0.001	0.024	54447
GLN258	GLN285B	0.954	0.043	0.002	0.024	54062
GLN260	GLN308	0.959	0.034	0.007	0.024	69423
GLN279	GLN262	0.953	0.047	0	0.024	18467
GLN280	GLN242	0.951	0.049	0	0.024	39559
GLN285A	GLN319	0.953	0.047	0.001	0.024	67790
GLN285B	GLN315	0.953	0.047	0	0.024	52922
GLN288	GLN253	0.952	0.048	0	0.024	56933
GLN294	GLN275	0.966	0.02	0.014	0.024	58045
GLN298	GLN257	0.952	0.048	0	0.024	58361
GLN298	GLN320	0.959	0.034	0.007	0.024	58151
GLN305	GLN302	0.953	0.046	0.001	0.024	38433
GLN309	GLN326	0.955	0.043	0.002	0.024	79103
GLN309	GLN209	0.953	0.046	0.001	0.024	90984
GLN309	GLN269	0.968	0.017	0.015	0.024	89246
GLN309	GLN262	0.953	0.046	0.001	0.024	84601
GLN313	GLN306	0.953	0.046	0.001	0.024	33233
GLN313	GLN320	0.953	0.046	0.001	0.024	45070
GLN321	GLN250	0.973	0.006	0.022	0.024	46171
GLN209	GLN307	0.956	0.04	0.004	0.024	82343
GLN257	GLN269	0.965	0.021	0.014	0.024	73620
GLN257	GLN277	0.952	0.048	0.001	0.024	55364
GLN257	GLN325	0.956	0.04	0.004	0.024	91150
GLN257	GLN242	0.955	0.043	0.002	0.024	36538
GLN261	GLN235	0.952	0.048	0	0.024	71913
GLN302	GLN275	0.952	0.048	0	0.024	74113
GLN315	GLN236A	0.952	0.046	0.001	0.024	60327
GLN319	GLN235	0.953	0.046	0.001	0.024	70265
GLN275	GLN311	0.956	0.04	0.003	0.024	5389
GLN201	GLN227	0.955	0.045	0.001	0.023	79325
GLN201	GLN310B	0.965	0.025	0.01	0.023	69021
GLN201	GLN301	0.956	0.043	0.001	0.023	45071
GLN204	GLN215A	0.955	0.045	0	0.023	77461
GLN206	GLN285A	0.956	0.041	0.003	0.023	93048
GLN206	GLN242	0.954	0.046	0	0.023	49685
GLN207B	GLN250	0.956	0.041	0.002	0.023	51327
GLN208	GLN225	0.954	0.045	0.001	0.023	64859
GLN208	GLN232B	0.956	0.042	0.002	0.023	17945
GLN208	GLN269	0.955	0.044	0.001	0.023	66127
GLN210	GLN215B	0.955	0.044	0.001	0.023	76166
GLN210	GLN287	0.965	0.024	0.011	0.023	48111
GLN211A	GLN288	0.958	0.038	0.004	0.023	56978
GLN211A	GLN322	0.954	0.045	0	0.023	47753
GLN211A	GLN269	0.954	0.045	0.001	0.023	76260
GLN211A	GLN319	0.966	0.022	0.012	0.023	64050
GLN211B	GLN245A	0.953	0.046	0	0.023	55307
GLN211B	GLN321	0.954	0.045	0	0.023	41479
GLN211B	GLN310B	0.955	0.044	0.001	0.023	46720
GLN211B	GLN236A	0.955	0.044	0.001	0.023	50686
GLN212	GLN276	0.962	0.029	0.009	0.023	91955
GLN214	GLN229	0.957	0.041	0.002	0.023	63162
GLN214	GLN288	0.955	0.044	0.001	0.023	53127
GLN214	GLN309	0.953	0.046	0	0.023	69203
GLN214	GLN235	0.954	0.046	0	0.023	65249
GLN215A	GLN313	0.966	0.023	0.011	0.023	50947
GLN215A	GLN269	0.955	0.045	0	0.023	83841
GLN215B	GLN249	0.955	0.044	0.002	0.023	63725
GLN215B	GLN301	0.954	0.045	0	0.023	46056
GLN220	GLN257	0.954	0.046	0	0.023	61868
GLN225	GLN279	0.958	0.038	0.004	0.023	18911
GLN225	GLN320	0.955	0.045	0.001	0.023	71220
GLN225	GLN235	0.959	0.036	0.005	0.023	81393
GLN225	GLN244	0.955	0.044	0.001	0.023	79443
GLN225	GLN268B	0.954	0.045	0.001	0.023	2317
GLN226	GLN322	0.954	0.046	0	0.023	34927
GLN227	GLN315	0.958	0.038	0.004	0.023	62207
GLN231A	GLN243B	0.957	0.04	0.003	0.023	37140
GLN231A	GLN263	0.958	0.038	0.004	0.023	30596
GLN232B	GLN300	0.956	0.043	0.002	0.023	9287
GLN232C	GLN285B	0.957	0.041	0.003	0.023	60889
GLN243B	GLN245A	0.973	0.008	0.019	0.023	68838
GLN243B	GLN291	0.955	0.043	0.002	0.023	68864
GLN245A	GLN294	0.955	0.045	0	0.023	47480
GLN246	GLN250	0.954	0.046	0	0.023	63257
GLN248	GLN268B	0.955	0.043	0.002	0.023	2230
GLN249	GLN277	0.955	0.043	0.002	0.023	48155
GLN249	GLN275	0.953	0.046	0	0.023	76725
GLN255	GLN216	0.961	0.032	0.007	0.023	95976
GLN256	GLN257	0.955	0.045	0	0.023	56645
GLN258	GLN308	0.959	0.036	0.006	0.023	67095
GLN267	GLN235	0.957	0.041	0.002	0.023	52340
GLN267	GLN242	0.954	0.045	0.001	0.023	28728
GLN279	GLN309	0.975	0.005	0.021	0.023	19079
GLN280	GLN287	0.971	0.012	0.017	0.023	49850
GLN285A	GLN275	0.955	0.044	0.001	0.023	101225
GLN285B	GLN313	0.96	0.034	0.006	0.023	44147
GLN287	GLN305	0.956	0.042	0.002	0.023	36271
GLN287	GLN269	0.957	0.041	0.002	0.023	54340
GLN289B	GLN301	0.956	0.043	0.001	0.023	5063
GLN298	GLN236A	0.956	0.041	0.002	0.023	61455
GLN305	GLN236A	0.954	0.046	0	0.023	47683
GLN308	GLN322	0.954	0.046	0.001	0.023	55269
GLN317	GLN257	0.956	0.042	0.002	0.023	51798
GLN322	GLN257	0.954	0.046	0	0.023	46771
GLN322	GLN236A	0.957	0.042	0.002	0.023	48900
GLN326	GLN310B	0.957	0.039	0.004	0.023	62911
GLN209	GLN250	0.953	0.047	0	0.023	67014
GLN209	GLN270B	0.959	0.037	0.004	0.023	6269
GLN250	GLN269	0.955	0.045	0	0.023	65795
GLN257	GLN262	0.954	0.046	0	0.023	69952
GLN277	GLN236B	0.955	0.045	0	0.023	69532
GLN284	GLN282	0.955	0.045	0	0.023	67612
GLN307	GLN236B	0.955	0.045	0	0.023	83631
GLN236A	GLN253	0.955	0.043	0.002	0.023	65547
GLN201	GLN309	0.958	0.041	0.001	0.022	86628
GLN201	GLN269	0.957	0.043	0	0.022	87537
GLN201	GLN284	0.957	0.043	0	0.022	76580
GLN202	GLN209	0.965	0.025	0.009	0.022	84344
GLN204	GLN211B	0.958	0.041	0.002	0.022	54900
GLN206	GLN232C	0.957	0.041	0.002	0.022	91143
GLN206	GLN307	0.956	0.044	0	0.022	93244
GLN206	GLN236B	0.956	0.043	0.001	0.022	109601
GLN207A	GLN276	0.96	0.036	0.003	0.022	98717
GLN207B	GLN263	0.96	0.036	0.004	0.022	47166
GLN207B	GLN244	0.963	0.03	0.007	0.022	62952
GLN208	GLN289B	0.975	0.004	0.02	0.022	7786
GLN208	GLN236B	0.957	0.042	0.001	0.022	68411
GLN210	GLN309	0.956	0.044	0	0.022	75283
GLN211A	GLN226	0.958	0.041	0.001	0.022	45344
GLN211A	GLN275	0.957	0.041	0.002	0.022	95992
GLN211A	GLN253	0.958	0.04	0.001	0.022	63995
GLN211A	GLN291	0.956	0.044	0	0.022	72261
GLN211B	GLN249	0.957	0.04	0.002	0.022	42452
GLN211B	GLN305	0.956	0.044	0	0.022	37100
GLN211B	GLN277	0.959	0.038	0.003	0.022	44361
GLN211B	GLN302	0.958	0.039	0.002	0.022	40311
GLN211B	GLN235	0.972	0.013	0.016	0.022	54472
GLN211B	GLN216	0.958	0.041	0.001	0.022	67231
GLN211B	GLN301	0.957	0.042	0.001	0.022	29836
GLN212	GLN232C	0.957	0.04	0.002	0.022	69239
GLN212	GLN268A	0.958	0.039	0.002	0.022	62177
GLN213	GLN263	0.957	0.042	0.002	0.022	20719
GLN213	GLN216	0.961	0.034	0.005	0.022	33747
GLN214	GLN232B	0.957	0.043	0	0.022	19429
GLN214	GLN320	0.96	0.036	0.004	0.022	57573
GLN215A	GLN249	0.958	0.04	0.002	0.022	58753
GLN215B	GLN232B	0.959	0.037	0.004	0.022	23904
GLN215B	GLN285A	0.958	0.04	0.002	0.022	79541
GLN215B	GLN287	0.959	0.038	0.003	0.022	54782
GLN215B	GLN288	0.957	0.041	0.001	0.022	66541
GLN215B	GLN306	0.957	0.042	0.001	0.022	51224
GLN215B	GLN268B	0.956	0.044	0	0.022	2385
GLN220	GLN263	0.957	0.043	0	0.022	51014
GLN223	GLN287	0.956	0.043	0	0.022	28007
GLN223	GLN313	0.956	0.043	0	0.022	28329
GLN223	GLN326	0.957	0.043	0	0.022	38685
GLN223	GLN282	0.958	0.041	0.002	0.022	37608
GLN225	GLN291	0.957	0.043	0	0.022	83512
GLN226	GLN231A	0.956	0.044	0	0.022	27339
GLN226	GLN308	0.957	0.042	0.001	0.022	52406
GLN229	GLN250	0.957	0.042	0.001	0.022	58116
GLN232B	GLN305	0.963	0.03	0.007	0.022	15567
GLN232B	GLN257	0.957	0.043	0	0.022	19825
GLN241	GLN285A	0.962	0.033	0.006	0.022	69473
GLN241	GLN242	0.96	0.036	0.004	0.022	38843
GLN243B	GLN262	0.96	0.036	0.004	0.022	68678
GLN243B	GLN253	0.956	0.043	0.001	0.022	61381
GLN243B	GLN300	0.965	0.025	0.01	0.022	27344
GLN245A	GLN299	0.956	0.044	0	0.022	66852
GLN245A	GLN313	0.957	0.043	0	0.022	52580
GLN246	GLN262	0.958	0.04	0.002	0.022	82005
GLN246	GLN282	0.958	0.041	0.002	0.022	74151
GLN248	GLN250	0.956	0.044	0	0.022	61810
GLN255	GLN279	0.958	0.042	0.001	0.022	18089
GLN255	GLN321	0.956	0.044	0	0.022	58328
GLN256	GLN308	0.96	0.037	0.003	0.022	67381
GLN256	GLN209	0.958	0.041	0.001	0.022	68933
GLN256	GLN265	0.964	0.03	0.007	0.022	54543
GLN256	GLN235	0.969	0.018	0.013	0.022	63494
GLN279	GLN288	0.959	0.039	0.002	0.022	14575
GLN279	GLN315	0.959	0.038	0.003	0.022	15176
GLN280	GLN321	0.956	0.044	0	0.022	55343
GLN285A	GLN299	0.957	0.042	0.001	0.022	62829
GLN285B	GLN320	0.955	0.044	0	0.022	55318
GLN285B	GLN275	0.961	0.034	0.005	0.022	80437
GLN285B	GLN268B	0.957	0.042	0.001	0.022	1850
GLN287	GLN253	0.958	0.041	0.001	0.022	47041
GLN288	GLN315	0.959	0.039	0.003	0.022	52677
GLN289B	GLN299	0.957	0.042	0.001	0.022	8627
GLN289B	GLN262	0.955	0.044	0	0.022	9591
GLN289B	GLN307	0.956	0.043	0	0.022	9350
GLN294	GLN244	0.968	0.02	0.012	0.022	45173
GLN294	GLN301	0.958	0.041	0.001	0.022	24710
GLN305	GLN320	0.961	0.033	0.006	0.022	45147
GLN309	GLN253	0.957	0.042	0.001	0.022	75177
GLN313	GLN209	0.955	0.045	0	0.022	54710
GLN322	GLN319	0.97	0.016	0.014	0.022	47990
GLN209	GLN284	0.956	0.044	0	0.022	80553
GLN209	GLN315	0.96	0.038	0.003	0.022	70698
GLN257	GLN306	0.966	0.023	0.011	0.022	42553
GLN265	GLN282	0.957	0.042	0.001	0.022	60795
GLN269	GLN291	0.963	0.03	0.007	0.022	85568
GLN277	GLN302	0.957	0.043	0	0.022	45789
GLN306	GLN275	0.957	0.042	0.001	0.022	61610
GLN307	GLN320	0.956	0.043	0	0.022	66008
GLN307	GLN236A	0.957	0.042	0.001	0.022	70007
GLN307	GLN275	0.956	0.044	0	0.022	100911
GLN310B	GLN244	0.958	0.042	0.001	0.022	63612
GLN315	GLN320	0.977	0.001	0.022	0.022	57057
GLN320	GLN325	0.956	0.043	0.001	0.022	90352
GLN320	GLN253	0.958	0.039	0.003	0.022	61791
GLN320	GLN291	0.956	0.043	0.001	0.022	69524
GLN325	GLN282	0.958	0.041	0.001	0.022	95255
GLN235	GLN268B	0.958	0.04	0.002	0.022	2195
GLN201	GLN313	0.966	0.025	0.009	0.021	54022
GLN201	GLN322	0.976	0.008	0.017	0.021	55586
GLN201	GLN209	0.958	0.041	0.001	0.021	89181
GLN201	GLN265	0.969	0.019	0.012	0.021	68684
GLN204	GLN245B	0.965	0.029	0.006	0.021	82267
GLN204	GLN280	0.962	0.033	0.005	0.021	74147
GLN204	GLN291	0.96	0.039	0.001	0.021	79421
GLN206	GLN249	0.959	0.04	0.001	0.021	71674
GLN206	GLN322	0.959	0.04	0.001	0.021	62514
GLN206	GLN277	0.958	0.042	0	0.021	77637
GLN206	GLN224	0.966	0.026	0.007	0.021	21136
GLN207B	GLN267	0.96	0.038	0.002	0.021	44413
GLN207B	GLN321	0.959	0.039	0.001	0.021	48848
GLN207B	GLN282	0.958	0.041	0.001	0.021	59921
GLN210	GLN306	0.958	0.041	0	0.021	44608
GLN211A	GLN214	0.964	0.03	0.006	0.021	59933
GLN211A	GLN256	0.964	0.03	0.007	0.021	58017
GLN211A	GLN289B	0.959	0.041	0	0.021	8669
GLN211A	GLN236A	0.977	0.005	0.018	0.021	65591
GLN211B	GLN285A	0.959	0.04	0.001	0.021	52554
GLN211B	GLN313	0.967	0.025	0.008	0.021	37202
GLN211B	GLN257	0.974	0.009	0.017	0.021	48724
GLN211B	GLN262	0.958	0.042	0	0.021	55780
GLN212	GLN261	0.959	0.04	0.001	0.021	66127
GLN215A	GLN285B	0.96	0.037	0.003	0.021	62383
GLN215B	GLN298	0.959	0.039	0.001	0.021	70244
GLN215B	GLN322	0.96	0.039	0.001	0.021	56400
GLN223	GLN231A	0.959	0.041	0	0.021	22775
GLN223	GLN248	0.958	0.042	0	0.021	41512
GLN225	GLN231A	0.961	0.035	0.004	0.021	43776
GLN225	GLN256	0.958	0.041	0.001	0.021	67702
GLN225	GLN280	0.96	0.039	0.001	0.021	77526
GLN225	GLN282	0.959	0.039	0.001	0.021	75252
GLN229	GLN279	0.959	0.041	0.001	0.021	16809
GLN231A	GLN279	0.959	0.04	0.001	0.021	9782
GLN232B	GLN209	0.962	0.035	0.003	0.021	24168
GLN232C	GLN307	0.958	0.042	0	0.021	72540
GLN243B	GLN268B	0.958	0.042	0.001	0.021	1978
GLN245B	GLN294	0.958	0.042	0	0.021	49122
GLN248	GLN277	0.961	0.035	0.004	0.021	63545
GLN249	GLN294	0.959	0.041	0	0.021	37352
GLN258	GLN289B	0.958	0.042	0	0.021	8350
GLN280	GLN302	0.96	0.037	0.003	0.021	53490
GLN280	GLN320	0.958	0.041	0.001	0.021	64134
GLN285B	GLN302	0.962	0.036	0.003	0.021	46366
GLN287	GLN298	0.962	0.035	0.003	0.021	44123
GLN287	GLN311	0.958	0.041	0.001	0.021	2740
GLN289B	GLN313	0.958	0.041	0.001	0.021	6893
GLN294	GLN326	0.959	0.041	0	0.021	44477
GLN294	GLN209	0.96	0.039	0.001	0.021	49618
GLN294	GLN253	0.959	0.04	0.001	0.021	42511
GLN298	GLN313	0.959	0.04	0.001	0.021	44139
GLN298	GLN269	0.957	0.042	0	0.021	71143
GLN298	GLN253	0.957	0.043	0	0.021	60008
GLN305	GLN311	0.959	0.041	0	0.021	2718
GLN309	GLN236B	0.958	0.042	0	0.021	92517
GLN313	GLN244	0.96	0.04	0.001	0.021	49975
GLN322	GLN269	0.976	0.006	0.018	0.021	55755
GLN322	GLN282	0.961	0.037	0.003	0.021	48908
GLN209	GLN301	0.958	0.041	0	0.021	48047
GLN257	GLN236B	0.968	0.023	0.009	0.021	76087
GLN261	GLN325	0.958	0.041	0.001	0.021	96190
GLN262	GLN263	0.967	0.023	0.01	0.021	57011
GLN277	GLN275	0.96	0.038	0.002	0.021	84494
GLN302	GLN268B	0.963	0.033	0.004	0.021	1681
GLN236A	GLN301	0.959	0.04	0.001	0.021	40101
GLN236B	GLN301	0.959	0.04	0.002	0.021	48824
GLN201	GLN207B	0.974	0.012	0.015	0.02	67785
GLN201	GLN215B	0.961	0.038	0.002	0.02	87580
GLN201	GLN294	0.96	0.039	0.001	0.02	48998
GLN202	GLN214	0.961	0.038	0.001	0.02	66450
GLN204	GLN249	0.961	0.039	0	0.02	59890
GLN204	GLN298	0.962	0.037	0.002	0.02	65798
GLN204	GLN250	0.96	0.039	0.001	0.02	61364
GLN204	GLN301	0.971	0.018	0.011	0.02	42738
GLN207A	GLN211A	0.962	0.036	0.001	0.02	68146
GLN207B	GLN300	0.963	0.035	0.003	0.02	26126
GLN208	GLN211A	0.961	0.039	0	0.02	56312
GLN210	GLN279	0.963	0.035	0.003	0.02	16530
GLN210	GLN285B	0.961	0.038	0.001	0.02	58891
GLN210	GLN322	0.961	0.038	0.001	0.02	49517
GLN210	GLN242	0.961	0.039	0	0.02	37901
GLN210	GLN301	0.96	0.04	0	0.02	38690
GLN211A	GLN220	0.961	0.038	0.001	0.02	63461
GLN211A	GLN241	0.959	0.04	0	0.02	65889
GLN211A	GLN285A	0.961	0.039	0.001	0.02	67810
GLN211B	GLN213	0.961	0.038	0.001	0.02	20096
GLN211B	GLN288	0.959	0.04	0	0.02	44298
GLN211B	GLN269	0.963	0.035	0.002	0.02	58444
GLN211B	GLN315	0.962	0.037	0.002	0.02	46002
GLN211B	GLN275	0.962	0.037	0.001	0.02	72138
GLN212	GLN232B	0.96	0.039	0.001	0.02	21111
GLN214	GLN223	0.961	0.039	0.001	0.02	35465
GLN215B	GLN232C	0.963	0.035	0.003	0.02	79754
GLN215B	GLN313	0.962	0.037	0.001	0.02	55173
GLN215B	GLN224	0.962	0.036	0.002	0.02	18614
GLN215B	GLN236B	0.96	0.039	0.001	0.02	92382
GLN223	GLN225	0.96	0.039	0.001	0.02	43117
GLN223	GLN237A	0.969	0.022	0.008	0.02	23817
GLN225	GLN241	0.961	0.038	0	0.02	76709
GLN225	GLN258	0.961	0.039	0.001	0.02	67371
GLN225	GLN305	0.961	0.038	0.001	0.02	53951
GLN225	GLN262	0.961	0.038	0.001	0.02	83117
GLN226	GLN285A	0.962	0.037	0.002	0.02	47670
GLN226	GLN301	0.962	0.037	0.001	0.02	27148
GLN227	GLN216	0.961	0.039	0.001	0.02	92488
GLN231A	GLN246	0.962	0.036	0.002	0.02	43230
GLN231A	GLN299	0.963	0.034	0.002	0.02	36430
GLN232B	GLN268A	0.961	0.039	0	0.02	19658
GLN232B	GLN319	0.962	0.036	0.001	0.02	20616
GLN232C	GLN261	0.96	0.04	0	0.02	68581
GLN232C	GLN282	0.969	0.021	0.009	0.02	68700
GLN232C	GLN253	0.96	0.04	0	0.02	67406
GLN232C	GLN301	0.961	0.038	0	0.02	40843
GLN241	GLN289B	0.96	0.039	0.001	0.02	9122
GLN241	GLN302	0.963	0.034	0.003	0.02	52847
GLN248	GLN280	0.973	0.014	0.013	0.02	74701
GLN249	GLN320	0.96	0.04	0	0.02	52198
GLN256	GLN279	0.977	0.007	0.017	0.02	14964
GLN258	GLN294	0.974	0.012	0.015	0.02	40225
GLN258	GLN250	0.963	0.034	0.003	0.02	50626
GLN258	GLN310B	0.96	0.04	0	0.02	54325
GLN258	GLN242	0.961	0.038	0.001	0.02	34618
GLN267	GLN311	0.961	0.039	0	0.02	2745
GLN268A	GLN317	0.962	0.037	0.001	0.02	51055
GLN268A	GLN237A	0.96	0.039	0.001	0.02	38878
GLN276	GLN209	0.964	0.033	0.004	0.02	114358
GLN279	GLN287	0.962	0.037	0.002	0.02	12127
GLN279	GLN266	0.962	0.036	0.002	0.02	16991
GLN280	GLN236A	0.961	0.039	0	0.02	68107
GLN285A	GLN309	0.964	0.033	0.004	0.02	79667
GLN285A	GLN236B	0.962	0.037	0.001	0.02	83123
GLN285B	GLN307	0.964	0.032	0.004	0.02	61840
GLN285B	GLN236A	0.967	0.026	0.007	0.02	58610
GLN285B	GLN270B	0.966	0.028	0.006	0.02	4909
GLN289B	GLN308	0.959	0.041	0	0.02	9900
GLN294	GLN250	0.963	0.035	0.002	0.02	37309
GLN298	GLN209	0.96	0.039	0	0.02	72007
GLN305	GLN269	0.961	0.039	0	0.02	53924
GLN309	GLN257	0.971	0.017	0.011	0.02	72844
GLN322	GLN315	0.961	0.039	0	0.02	44470
GLN326	GLN320	0.962	0.035	0.003	0.02	64927
GLN326	GLN311	0.962	0.037	0.001	0.02	3948
GLN209	GLN277	0.961	0.037	0.002	0.02	68627
GLN209	GLN236A	0.96	0.04	0	0.02	78632
GLN250	GLN277	0.964	0.031	0.004	0.02	49617
GLN250	GLN235	0.974	0.012	0.013	0.02	61060
GLN262	GLN302	0.975	0.01	0.015	0.02	57497
GLN269	GLN306	0.964	0.032	0.004	0.02	51223
GLN269	GLN300	0.961	0.039	0	0.02	33163
GLN306	GLN236B	0.961	0.038	0.001	0.02	52532
GLN310B	GLN268B	0.965	0.03	0.005	0.02	1903
GLN320	GLN301	0.96	0.039	0.001	0.02	37604
GLN224	GLN282	0.961	0.039	0	0.02	16427
GLN235	GLN236B	0.969	0.021	0.01	0.02	86624
GLN242	GLN253	0.961	0.037	0.002	0.02	37714
GLN268B	GLN311	0.961	0.039	0	0.02	143
GLN201	GLN207A	0.964	0.034	0.002	0.019	78246
GLN201	GLN232C	0.963	0.037	0	0.019	78327
GLN201	GLN235	0.964	0.035	0.002	0.019	81247
GLN204	GLN320	0.968	0.026	0.006	0.019	67909
GLN206	GLN226	0.963	0.036	0	0.019	60474
GLN206	GLN315	0.962	0.036	0.001	0.019	79934
GLN207A	GLN289B	0.962	0.038	0	0.019	9201
GLN207B	GLN235	0.962	0.038	0.001	0.019	64468
GLN210	GLN211A	0.965	0.033	0.002	0.019	64390
GLN210	GLN289B	0.963	0.036	0.001	0.019	8922
GLN210	GLN313	0.963	0.036	0.002	0.019	48233
GLN211A	GLN310B	0.965	0.033	0.002	0.019	59816
GLN211A	GLN315	0.963	0.037	0	0.019	59142
GLN211B	GLN243B	0.962	0.037	0.001	0.019	48001
GLN211B	GLN287	0.962	0.037	0.001	0.019	36942
GLN211B	GLN294	0.962	0.038	0	0.019	33899
GLN211B	GLN317	0.962	0.038	0	0.019	42167
GLN211B	GLN319	0.964	0.035	0.001	0.019	49934
GLN213	GLN225	0.981	0.001	0.018	0.019	29234
GLN213	GLN267	0.963	0.036	0.001	0.019	19673
GLN214	GLN311	0.961	0.038	0	0.019	3415
GLN215A	GLN245A	0.963	0.035	0.002	0.019	77845
GLN215A	GLN326	0.963	0.037	0	0.019	74182
GLN215A	GLN257	0.962	0.037	0.001	0.019	68291
GLN215A	GLN302	0.962	0.038	0	0.019	55885
GLN215A	GLN236B	0.962	0.037	0	0.019	86730
GLN215B	GLN256	0.966	0.029	0.004	0.019	68388
GLN215B	GLN321	0.963	0.036	0	0.019	61530
GLN220	GLN285A	0.963	0.037	0	0.019	66983
GLN221B	GLN260	0.97	0.021	0.009	0.019	49452
GLN221B	GLN256	0.963	0.036	0	0.019	48180
GLN223	GLN265	0.968	0.026	0.005	0.019	34618
GLN223	GLN216	0.965	0.032	0.004	0.019	49006
GLN225	GLN224	0.962	0.037	0	0.019	18433
GLN226	GLN294	0.97	0.021	0.009	0.019	30887
GLN226	GLN236A	0.965	0.031	0.004	0.019	46031
GLN231A	GLN309	0.964	0.034	0.002	0.019	43621
GLN231A	GLN236A	0.963	0.036	0.001	0.019	38670
GLN231A	GLN275	0.963	0.036	0.001	0.019	52951
GLN232B	GLN241	0.963	0.036	0.001	0.019	21186
GLN232B	GLN285B	0.963	0.036	0.001	0.019	18687
GLN232C	GLN245B	0.962	0.038	0	0.019	78225
GLN232C	GLN256	0.962	0.037	0	0.019	61750
GLN241	GLN285B	0.962	0.037	0.001	0.019	59840
GLN243B	GLN245B	0.963	0.036	0.001	0.019	71464
GLN243B	GLN258	0.966	0.031	0.003	0.019	56591
GLN243B	GLN235	0.967	0.028	0.005	0.019	67046
GLN245A	GLN236A	0.963	0.037	0	0.019	72310
GLN245B	GLN260	0.963	0.036	0.001	0.019	69887
GLN245B	GLN236A	0.964	0.035	0.001	0.019	75501
GLN248	GLN260	0.962	0.037	0	0.019	67293
GLN248	GLN326	0.964	0.034	0.002	0.019	75165
GLN248	GLN300	0.963	0.036	0.001	0.019	31399
GLN249	GLN242	0.963	0.036	0.001	0.019	32845
GLN249	GLN301	0.961	0.039	0	0.019	32274
GLN255	GLN268A	0.963	0.036	0	0.019	67525
GLN258	GLN299	0.964	0.034	0.002	0.019	55539
GLN260	GLN236B	0.978	0.006	0.016	0.019	72689
GLN268A	GLN289B	0.966	0.03	0.004	0.019	8409
GLN279	GLN322	0.963	0.037	0	0.019	12269
GLN280	GLN257	0.961	0.039	0	0.019	64778
GLN285A	GLN253	0.962	0.038	0	0.019	67792
GLN285A	GLN270B	0.962	0.037	0.001	0.019	5592
GLN285B	GLN291	0.962	0.037	0.001	0.019	64374
GLN287	GLN282	0.963	0.037	0	0.019	47599
GLN288	GLN244	0.963	0.036	0.001	0.019	60497
GLN288	GLN282	0.963	0.035	0.001	0.019	57641
GLN294	GLN300	0.963	0.037	0	0.019	19228
GLN294	GLN270B	0.963	0.037	0	0.019	3703
GLN308	GLN262	0.968	0.027	0.005	0.019	84307
GLN308	GLN319	0.962	0.038	0	0.019	74629
GLN308	GLN235	0.962	0.037	0.001	0.019	82342
GLN313	GLN291	0.963	0.037	0	0.019	52381
GLN317	GLN237A	0.963	0.037	0.001	0.019	34354
GLN321	GLN216	0.964	0.036	0.001	0.019	71038
GLN322	GLN262	0.964	0.034	0.002	0.019	53190
GLN322	GLN236B	0.962	0.038	0	0.019	57316
GLN322	GLN253	0.964	0.033	0.003	0.019	48499
GLN326	GLN284	0.976	0.009	0.015	0.019	70318
GLN326	GLN236B	0.976	0.009	0.015	0.019	82722
GLN326	GLN268B	0.962	0.038	0	0.019	2120
GLN209	GLN269	0.98	0.001	0.019	0.019	92054
GLN209	GLN291	0.966	0.029	0.005	0.019	87125
GLN250	GLN302	0.962	0.038	0.001	0.019	45098
GLN250	GLN307	0.962	0.037	0.001	0.019	59695
[truncated: 2,372 more rows]
