# Supplementary material for: Extensive pedigrees reveal the social organization of a Neolithic community
Source: Nature. 2023 Jul 26;620(7974):600–6. doi: 10.1038/s41586-023-06350-8 (PMC10432279; doi:10.1038/s41586-023-06350-8)
Supplement: Supplementary file 4 — Supplementary Tables 1–25. [file 41586_2023_6350_MOESM4_ESM.zip › Supp_tables_zip/Supplementary_table_25_Chronomodel_settings.xlsx]

## Sheet: Sheet1
CHRONOMODEL 2.0.18 Settings
Run 15-year interval	Run 30-year interval	Run 60-year interval	Run 80-year interval	Run 120-year interval
Chain 1	Chain 1	Chain 1	Chain 1	Chain 1
Seed 205	Seed 152	Seed 549	Seed 317	Seed 117
Number of burn-in iterations : 1000	Number of burn-in iterations : 1000	Number of burn-in iterations : 1000	Number of burn-in iterations : 1000	Number of burn-in iterations : 1000
Number of batches : 20 / 20	Number of batches : 20 / 20	Number of batches : 20 / 20	Number of batches : 20 / 20	Number of batches : 20 / 20
Number of iterations per batches : 500	Number of iterations per batches : 500	Number of iterations per batches : 500	Number of iterations per batches : 500	Number of iterations per batches : 500
Number of running iterations : 100000	Number of running iterations : 100000	Number of running iterations : 100000	Number of running iterations : 100000	Number of running iterations : 100000
Thinning Interval : 10	Thinning Interval : 10	Thinning Interval : 10	Thinning Interval : 10	Thinning Interval : 10
Total iterations : 111000	Total iterations : 111000	Total iterations : 111000	Total iterations : 111000	Total iterations : 111000
Mixing level : 0.99	Mixing level : 0.99	Mixing level : 0.99	Mixing level : 0.99	Mixing level : 0.99
Chain 2	Chain 2	Chain 2	Chain 2	Chain 2
Seed 975	Seed 87	Seed 496	Seed 213	Seed 215
Number of burn-in iterations : 1000	Number of burn-in iterations : 1000	Number of burn-in iterations : 1000	Number of burn-in iterations : 1000	Number of burn-in iterations : 1000
Number of batches : 20 / 20	Number of batches : 20 / 20	Number of batches : 20 / 20	Number of batches : 20 / 20	Number of batches : 20 / 20
Number of iterations per batches : 500	Number of iterations per batches : 500	Number of iterations per batches : 500	Number of iterations per batches : 500	Number of iterations per batches : 500
Number of running iterations : 100000	Number of running iterations : 100000	Number of running iterations : 100000	Number of running iterations : 100000	Number of running iterations : 100000
Thinning Interval : 10	Thinning Interval : 10	Thinning Interval : 10	Thinning Interval : 10	Thinning Interval : 10
Total iterations : 111000	Total iterations : 111000	Total iterations : 111000	Total iterations : 111000	Total iterations : 111000
Mixing level : 0.99	Mixing level : 0.99	Mixing level : 0.99	Mixing level : 0.99	Mixing level : 0.99
Chain 3	Chain 3	Chain 3	Chain 3	Chain 3
Seed 539	Seed 570	Seed 584	Seed 109	Seed 555
Number of burn-in iterations : 1000	Number of burn-in iterations : 1000	Number of burn-in iterations : 1000	Number of burn-in iterations : 1000	Number of burn-in iterations : 1000
Number of batches : 20 / 20	Number of batches : 20 / 20	Number of batches : 20 / 20	Number of batches : 20 / 20	Number of batches : 20 / 20
Number of iterations per batches : 500	Number of iterations per batches : 500	Number of iterations per batches : 500	Number of iterations per batches : 500	Number of iterations per batches : 500
Number of running iterations : 100000	Number of running iterations : 100000	Number of running iterations : 100000	Number of running iterations : 100000	Number of running iterations : 100000
Thinning Interval : 10	Thinning Interval : 10	Thinning Interval : 10	Thinning Interval : 10	Thinning Interval : 10
Total iterations : 111000	Total iterations : 111000	Total iterations : 111000	Total iterations : 111000	Total iterations : 111000
Mixing level : 0.99	Mixing level : 0.99	Mixing level : 0.99	Mixing level : 0.99	Mixing level : 0.99
INIT CHAIN 1	INIT CHAIN 1	INIT CHAIN 1	INIT CHAIN 1	INIT CHAIN 1
Events Initialization (with their data)	Events Initialization (with their data)	Events Initialization (with their data)	Events Initialization (with their data)	Events Initialization (with their data)
Event ( 1 / 33 ) : GLN201	Event ( 1 / 33 ) : GLN201	Event ( 1 / 33 ) : GLN201	Event ( 1 / 33 ) : GLN201	Event ( 1 / 33 ) : GLN201
- Theta : -3688 BC/AD	- Theta : -5333 BC/AD	- Theta : -5287 BC/AD	- Theta : -5007 BC/AD	- Theta : -4798 BC/AD
- Sigma_MH on Theta : 82	- Sigma_MH on Theta : 82	- Sigma_MH on Theta : 82	- Sigma_MH on Theta : 82	- Sigma_MH on Theta : 82
- S02 : 6803	- S02 : 6803	- S02 : 6803	- S02 : 6803	- S02 : 6803
Data ( 1 / 1 ) : GLN201	Data ( 1 / 1 ) : GLN201	Data ( 1 / 1 ) : GLN201	Data ( 1 / 1 ) : GLN201	Data ( 1 / 1 ) : GLN201
- ti : -4912 BC/AD	- ti : -4953 BC/AD	- ti : -5006 BC/AD	- ti : -4962 BC/AD	- ti : -4946 BC/AD
- Sigma_i : 1223	- Sigma_i : 381	- Sigma_i : 282	- Sigma_i : 45	- Sigma_i : 148
- Sigma_MH on Sigma_i : 1	- Sigma_MH on Sigma_i : 1	- Sigma_MH on Sigma_i : 1	- Sigma_MH on Sigma_i : 1	- Sigma_MH on Sigma_i : 1
Event ( 2 / 33 ) : GLN242	Event ( 2 / 33 ) : GLN242	Event ( 2 / 33 ) : GLN242	Event ( 2 / 33 ) : GLN242	Event ( 2 / 33 ) : GLN242
- Theta : -3689 BC/AD	- Theta : -5333 BC/AD	- Theta : -5286 BC/AD	- Theta : -4997 BC/AD	- Theta : -4787 BC/AD
- Sigma_MH on Theta : 57	- Sigma_MH on Theta : 57	- Sigma_MH on Theta : 57	- Sigma_MH on Theta : 57	- Sigma_MH on Theta : 57
- S02 : 3298	- S02 : 3298	- S02 : 3298	- S02 : 3298	- S02 : 3298
Data ( 1 / 1 ) : GLN242	Data ( 1 / 1 ) : GLN242	Data ( 1 / 1 ) : GLN242	Data ( 1 / 1 ) : GLN242	Data ( 1 / 1 ) : GLN242
- ti : -4495 BC/AD	- ti : -4482 BC/AD	- ti : -4438 BC/AD	- ti : -4526 BC/AD	- ti : -4439 BC/AD
- Sigma_i : 806	- Sigma_i : 851	- Sigma_i : 848	- Sigma_i : 471	- Sigma_i : 348
- Sigma_MH on Sigma_i : 1	- Sigma_MH on Sigma_i : 1	- Sigma_MH on Sigma_i : 1	- Sigma_MH on Sigma_i : 1	- Sigma_MH on Sigma_i : 1
Event ( 3 / 33 ) : GLN284	Event ( 3 / 33 ) : GLN284	Event ( 3 / 33 ) : GLN284	Event ( 3 / 33 ) : GLN284	Event ( 3 / 33 ) : GLN284
- Theta : -3685 BC/AD	- Theta : -5354 BC/AD	- Theta : -5305 BC/AD	- Theta : -5047 BC/AD	- Theta : -4781 BC/AD
- Sigma_MH on Theta : 43	- Sigma_MH on Theta : 43	- Sigma_MH on Theta : 43	- Sigma_MH on Theta : 43	- Sigma_MH on Theta : 43
- S02 : 1883	- S02 : 1883	- S02 : 1883	- S02 : 1883	- S02 : 1883
Data ( 1 / 1 ) : GLN284	Data ( 1 / 1 ) : GLN284	Data ( 1 / 1 ) : GLN284	Data ( 1 / 1 ) : GLN284	Data ( 1 / 1 ) : GLN284
- ti : -4493 BC/AD	- ti : -4405 BC/AD	- ti : -4408 BC/AD	- ti : -4395 BC/AD	- ti : -4367 BC/AD
- Sigma_i : 808	- Sigma_i : 949	- Sigma_i : 898	- Sigma_i : 651	- Sigma_i : 414
- Sigma_MH on Sigma_i : 1	- Sigma_MH on Sigma_i : 1	- Sigma_MH on Sigma_i : 1	- Sigma_MH on Sigma_i : 1	- Sigma_MH on Sigma_i : 1
Event ( 4 / 33 ) : GLN294	Event ( 4 / 33 ) : GLN294	Event ( 4 / 33 ) : GLN294	Event ( 4 / 33 ) : GLN294	Event ( 4 / 33 ) : GLN294
- Theta : -3685 BC/AD	- Theta : -5358 BC/AD	- Theta : -5292 BC/AD	- Theta : -5037 BC/AD	- Theta : -4894 BC/AD
- Sigma_MH on Theta : 45	- Sigma_MH on Theta : 45	- Sigma_MH on Theta : 45	- Sigma_MH on Theta : 45	- Sigma_MH on Theta : 45
- S02 : 2046	- S02 : 2046	- S02 : 2046	- S02 : 2046	- S02 : 2046
Data ( 1 / 1 ) : GLN294	Data ( 1 / 1 ) : GLN294	Data ( 1 / 1 ) : GLN294	Data ( 1 / 1 ) : GLN294	Data ( 1 / 1 ) : GLN294
- ti : -4581 BC/AD	- ti : -4548 BC/AD	- ti : -4673 BC/AD	- ti : -4659 BC/AD	- ti : -4664 BC/AD
- Sigma_i : 896	- Sigma_i : 810	- Sigma_i : 619	- Sigma_i : 377	- Sigma_i : 230
- Sigma_MH on Sigma_i : 1	- Sigma_MH on Sigma_i : 1	- Sigma_MH on Sigma_i : 1	- Sigma_MH on Sigma_i : 1	- Sigma_MH on Sigma_i : 1
Event ( 5 / 33 ) : GLN243A	Event ( 5 / 33 ) : GLN243A	Event ( 5 / 33 ) : GLN243A	Event ( 5 / 33 ) : GLN243A	Event ( 5 / 33 ) : GLN243A
- Theta : -3690 BC/AD	- Theta : -5338 BC/AD	- Theta : -5334 BC/AD	- Theta : -5025 BC/AD	- Theta : -4851 BC/AD
- Sigma_MH on Theta : 52	- Sigma_MH on Theta : 52	- Sigma_MH on Theta : 52	- Sigma_MH on Theta : 52	- Sigma_MH on Theta : 52
- S02 : 2688	- S02 : 2688	- S02 : 2688	- S02 : 2688	- S02 : 2688
Data ( 1 / 1 ) : GLN243A	Data ( 1 / 1 ) : GLN243A	Data ( 1 / 1 ) : GLN243A	Data ( 1 / 1 ) : GLN243A	Data ( 1 / 1 ) : GLN243A
- ti : -4789 BC/AD	- ti : -4756 BC/AD	- ti : -4736 BC/AD	- ti : -4744 BC/AD	- ti : -4815 BC/AD
- Sigma_i : 1099	- Sigma_i : 582	- Sigma_i : 598	- Sigma_i : 281	- Sigma_i : 35
- Sigma_MH on Sigma_i : 1	- Sigma_MH on Sigma_i : 1	- Sigma_MH on Sigma_i : 1	- Sigma_MH on Sigma_i : 1	- Sigma_MH on Sigma_i : 1
Event ( 6 / 33 ) : GLN216	Event ( 6 / 33 ) : GLN216	Event ( 6 / 33 ) : GLN216	Event ( 6 / 33 ) : GLN216	Event ( 6 / 33 ) : GLN216
- Theta : -3682 BC/AD	- Theta : -5345 BC/AD	- Theta : -5337 BC/AD	- Theta : -5071 BC/AD	- Theta : -4848 BC/AD
- Sigma_MH on Theta : 52	- Sigma_MH on Theta : 52	- Sigma_MH on Theta : 52	- Sigma_MH on Theta : 52	- Sigma_MH on Theta : 52
- S02 : 2688	- S02 : 2688	- S02 : 2688	- S02 : 2688	- S02 : 2688
Data ( 1 / 1 ) : GLN216	Data ( 1 / 1 ) : GLN216	Data ( 1 / 1 ) : GLN216	Data ( 1 / 1 ) : GLN216	Data ( 1 / 1 ) : GLN216
- ti : -4825 BC/AD	- ti : -4840 BC/AD	- ti : -4736 BC/AD	- ti : -4783 BC/AD	- ti : -4716 BC/AD
- Sigma_i : 1142	- Sigma_i : 505	- Sigma_i : 601	- Sigma_i : 288	- Sigma_i : 132
- Sigma_MH on Sigma_i : 1	- Sigma_MH on Sigma_i : 1	- Sigma_MH on Sigma_i : 1	- Sigma_MH on Sigma_i : 1	- Sigma_MH on Sigma_i : 1
Event ( 7 / 33 ) : GLN209	Event ( 7 / 33 ) : GLN209	Event ( 7 / 33 ) : GLN209	Event ( 7 / 33 ) : GLN209	Event ( 7 / 33 ) : GLN209
- Theta : -3686 BC/AD	- Theta : -5333 BC/AD	- Theta : -5289 BC/AD	- Theta : -5013 BC/AD	- Theta : -4791 BC/AD
- Sigma_MH on Theta : 55	- Sigma_MH on Theta : 55	- Sigma_MH on Theta : 55	- Sigma_MH on Theta : 55	- Sigma_MH on Theta : 55
- S02 : 3022	- S02 : 3022	- S02 : 3022	- S02 : 3022	- S02 : 3022
Data ( 1 / 1 ) : GLN209	Data ( 1 / 1 ) : GLN209	Data ( 1 / 1 ) : GLN209	Data ( 1 / 1 ) : GLN209	Data ( 1 / 1 ) : GLN209
- ti : -4464 BC/AD	- ti : -4531 BC/AD	- ti : -4618 BC/AD	- ti : -4397 BC/AD	- ti : -4533 BC/AD
- Sigma_i : 778	- Sigma_i : 803	- Sigma_i : 671	- Sigma_i : 616	- Sigma_i : 258
- Sigma_MH on Sigma_i : 1	- Sigma_MH on Sigma_i : 1	- Sigma_MH on Sigma_i : 1	- Sigma_MH on Sigma_i : 1	- Sigma_MH on Sigma_i : 1
Event ( 8 / 33 ) : GLN240	Event ( 8 / 33 ) : GLN240	Event ( 8 / 33 ) : GLN240	Event ( 8 / 33 ) : GLN240	Event ( 8 / 33 ) : GLN240
- Theta : -3695 BC/AD	- Theta : -5336 BC/AD	- Theta : -5344 BC/AD	- Theta : -5027 BC/AD	- Theta : -4864 BC/AD
- Sigma_MH on Theta : 59	- Sigma_MH on Theta : 59	- Sigma_MH on Theta : 59	- Sigma_MH on Theta : 59	- Sigma_MH on Theta : 59
- S02 : 3463	- S02 : 3463	- S02 : 3463	- S02 : 3463	- S02 : 3463
Data ( 1 / 1 ) : GLN240	Data ( 1 / 1 ) : GLN240	Data ( 1 / 1 ) : GLN240	Data ( 1 / 1 ) : GLN240	Data ( 1 / 1 ) : GLN240
- ti : -4577 BC/AD	- ti : -4698 BC/AD	- ti : -4705 BC/AD	- ti : -4706 BC/AD	- ti : -4749 BC/AD
- Sigma_i : 882	- Sigma_i : 638	- Sigma_i : 639	- Sigma_i : 322	- Sigma_i : 115
- Sigma_MH on Sigma_i : 1	- Sigma_MH on Sigma_i : 1	- Sigma_MH on Sigma_i : 1	- Sigma_MH on Sigma_i : 1	- Sigma_MH on Sigma_i : 1
Event ( 9 / 33 ) : GLN325	Event ( 9 / 33 ) : GLN325	Event ( 9 / 33 ) : GLN325	Event ( 9 / 33 ) : GLN325	Event ( 9 / 33 ) : GLN325
- Theta : -3697 BC/AD	- Theta : -5355 BC/AD	- Theta : -5329 BC/AD	- Theta : -5075 BC/AD	- Theta : -4847 BC/AD
- Sigma_MH on Theta : 67	- Sigma_MH on Theta : 67	- Sigma_MH on Theta : 67	- Sigma_MH on Theta : 67	- Sigma_MH on Theta : 67
- S02 : 4543	- S02 : 4543	- S02 : 4543	- S02 : 4543	- S02 : 4543
Data ( 1 / 1 ) : GLN325	Data ( 1 / 1 ) : GLN325	Data ( 1 / 1 ) : GLN325	Data ( 1 / 1 ) : GLN325	Data ( 1 / 1 ) : GLN325
- ti : -4904 BC/AD	- ti : -5024 BC/AD	- ti : -4895 BC/AD	- ti : -4979 BC/AD	- ti : -5035 BC/AD
- Sigma_i : 1208	- Sigma_i : 331	- Sigma_i : 433	- Sigma_i : 96	- Sigma_i : 188
- Sigma_MH on Sigma_i : 1	- Sigma_MH on Sigma_i : 1	- Sigma_MH on Sigma_i : 1	- Sigma_MH on Sigma_i : 1	- Sigma_MH on Sigma_i : 1
Event ( 10 / 33 ) : GLN275	Event ( 10 / 33 ) : GLN275	Event ( 10 / 33 ) : GLN275	Event ( 10 / 33 ) : GLN275	Event ( 10 / 33 ) : GLN275
- Theta : -3683 BC/AD	- Theta : -5357 BC/AD	- Theta : -5339 BC/AD	- Theta : -5073 BC/AD	- Theta : -4861 BC/AD
- Sigma_MH on Theta : 68	- Sigma_MH on Theta : 68	- Sigma_MH on Theta : 68	- Sigma_MH on Theta : 68	- Sigma_MH on Theta : 68
- S02 : 4672	- S02 : 4672	- S02 : 4672	- S02 : 4672	- S02 : 4672
Data ( 1 / 1 ) : GLN275	Data ( 1 / 1 ) : GLN275	Data ( 1 / 1 ) : GLN275	Data ( 1 / 1 ) : GLN275	Data ( 1 / 1 ) : GLN275
- ti : -4820 BC/AD	- ti : -4748 BC/AD	- ti : -4813 BC/AD	- ti : -4809 BC/AD	- ti : -4968 BC/AD
- Sigma_i : 1138	- Sigma_i : 609	- Sigma_i : 525	- Sigma_i : 264	- Sigma_i : 107
- Sigma_MH on Sigma_i : 1	- Sigma_MH on Sigma_i : 1	- Sigma_MH on Sigma_i : 1	- Sigma_MH on Sigma_i : 1	- Sigma_MH on Sigma_i : 1
Event ( 11 / 33 ) : GLN202	Event ( 11 / 33 ) : GLN202	Event ( 11 / 33 ) : GLN202	Event ( 11 / 33 ) : GLN202	Event ( 11 / 33 ) : GLN202
- Theta : -3690 BC/AD	- Theta : -5333 BC/AD	- Theta : -5288 BC/AD	- Theta : -5023 BC/AD	- Theta : -4799 BC/AD
- Sigma_MH on Theta : 48	- Sigma_MH on Theta : 48	- Sigma_MH on Theta : 48	- Sigma_MH on Theta : 48	- Sigma_MH on Theta : 48
- S02 : 2268	- S02 : 2268	- S02 : 2268	- S02 : 2268	- S02 : 2268
Data ( 1 / 1 ) : GLN202	Data ( 1 / 1 ) : GLN202	Data ( 1 / 1 ) : GLN202	Data ( 1 / 1 ) : GLN202	Data ( 1 / 1 ) : GLN202
- ti : -4474 BC/AD	- ti : -4407 BC/AD	- ti : -4522 BC/AD	- ti : -4525 BC/AD	- ti : -4470 BC/AD
- Sigma_i : 784	- Sigma_i : 926	- Sigma_i : 766	- Sigma_i : 497	- Sigma_i : 328
- Sigma_MH on Sigma_i : 1	- Sigma_MH on Sigma_i : 1	- Sigma_MH on Sigma_i : 1	- Sigma_MH on Sigma_i : 1	- Sigma_MH on Sigma_i : 1
Event ( 12 / 33 ) : GLN243B	Event ( 12 / 33 ) : GLN243B	Event ( 12 / 33 ) : GLN243B	Event ( 12 / 33 ) : GLN243B	Event ( 12 / 33 ) : GLN243B
- Theta : -3693 BC/AD	- Theta : -5339 BC/AD	- Theta : -5340 BC/AD	- Theta : -5049 BC/AD	- Theta : -4875 BC/AD
- Sigma_MH on Theta : 56	- Sigma_MH on Theta : 56	- Sigma_MH on Theta : 56	- Sigma_MH on Theta : 56	- Sigma_MH on Theta : 56
- S02 : 3150	- S02 : 3150	- S02 : 3150	- S02 : 3150	- S02 : 3150
Data ( 1 / 1 ) : GLN243B	Data ( 1 / 1 ) : GLN243B	Data ( 1 / 1 ) : GLN243B	Data ( 1 / 1 ) : GLN243B	Data ( 1 / 1 ) : GLN243B
- ti : -4551 BC/AD	- ti : -4709 BC/AD	- ti : -4664 BC/AD	- ti : -4689 BC/AD	- ti : -4718 BC/AD
- Sigma_i : 858	- Sigma_i : 630	- Sigma_i : 676	- Sigma_i : 360	- Sigma_i : 157
- Sigma_MH on Sigma_i : 1	- Sigma_MH on Sigma_i : 1	- Sigma_MH on Sigma_i : 1	- Sigma_MH on Sigma_i : 1	- Sigma_MH on Sigma_i : 1
Event ( 13 / 33 ) : GLN250	Event ( 13 / 33 ) : GLN250	Event ( 13 / 33 ) : GLN250	Event ( 13 / 33 ) : GLN250	Event ( 13 / 33 ) : GLN250
- Theta : -3683 BC/AD	- Theta : -5335 BC/AD	- Theta : -5312 BC/AD	- Theta : -5027 BC/AD	- Theta : -4832 BC/AD
- Sigma_MH on Theta : 65	- Sigma_MH on Theta : 65	- Sigma_MH on Theta : 65	- Sigma_MH on Theta : 65	- Sigma_MH on Theta : 65
- S02 : 4214	- S02 : 4214	- S02 : 4214	- S02 : 4214	- S02 : 4214
Data ( 1 / 1 ) : GLN250	Data ( 1 / 1 ) : GLN250	Data ( 1 / 1 ) : GLN250	Data ( 1 / 1 ) : GLN250	Data ( 1 / 1 ) : GLN250
- ti : -4925 BC/AD	- ti : -4845 BC/AD	- ti : -4923 BC/AD	- ti : -4814 BC/AD	- ti : -4921 BC/AD
- Sigma_i : 1242	- Sigma_i : 490	- Sigma_i : 390	- Sigma_i : 212	- Sigma_i : 88
- Sigma_MH on Sigma_i : 1	- Sigma_MH on Sigma_i : 1	- Sigma_MH on Sigma_i : 1	- Sigma_MH on Sigma_i : 1	- Sigma_MH on Sigma_i : 1
Event ( 14 / 33 ) : GLN301	Event ( 14 / 33 ) : GLN301	Event ( 14 / 33 ) : GLN301	Event ( 14 / 33 ) : GLN301	Event ( 14 / 33 ) : GLN301
- Theta : -3697 BC/AD	- Theta : -5337 BC/AD	- Theta : -5335 BC/AD	- Theta : -5025 BC/AD	- Theta : -4794 BC/AD
- Sigma_MH on Theta : 55	- Sigma_MH on Theta : 55	- Sigma_MH on Theta : 55	- Sigma_MH on Theta : 55	- Sigma_MH on Theta : 55
- S02 : 3064	- S02 : 3064	- S02 : 3064	- S02 : 3064	- S02 : 3064
Data ( 1 / 1 ) : GLN301	Data ( 1 / 1 ) : GLN301	Data ( 1 / 1 ) : GLN301	Data ( 1 / 1 ) : GLN301	Data ( 1 / 1 ) : GLN301
- ti : -4593 BC/AD	- ti : -4681 BC/AD	- ti : -4594 BC/AD	- ti : -4691 BC/AD	- ti : -4593 BC/AD
- Sigma_i : 897	- Sigma_i : 656	- Sigma_i : 740	- Sigma_i : 335	- Sigma_i : 201
- Sigma_MH on Sigma_i : 1	- Sigma_MH on Sigma_i : 1	- Sigma_MH on Sigma_i : 1	- Sigma_MH on Sigma_i : 1	- Sigma_MH on Sigma_i : 1
Event ( 15 / 33 ) : GLN255	Event ( 15 / 33 ) : GLN255	Event ( 15 / 33 ) : GLN255	Event ( 15 / 33 ) : GLN255	Event ( 15 / 33 ) : GLN255
- Theta : -3692 BC/AD	- Theta : -5341 BC/AD	- Theta : -5301 BC/AD	- Theta : -5041 BC/AD	- Theta : -4800 BC/AD
- Sigma_MH on Theta : 55	- Sigma_MH on Theta : 55	- Sigma_MH on Theta : 55	- Sigma_MH on Theta : 55	- Sigma_MH on Theta : 55
- S02 : 3022	- S02 : 3022	- S02 : 3022	- S02 : 3022	- S02 : 3022
Data ( 1 / 1 ) : GLN255	Data ( 1 / 1 ) : GLN255	Data ( 1 / 1 ) : GLN255	Data ( 1 / 1 ) : GLN255	Data ( 1 / 1 ) : GLN255
- ti : -4692 BC/AD	- ti : -4629 BC/AD	- ti : -4543 BC/AD	- ti : -4765 BC/AD	- ti : -4658 BC/AD
- Sigma_i : 1000	- Sigma_i : 712	- Sigma_i : 758	- Sigma_i : 276	- Sigma_i : 142
- Sigma_MH on Sigma_i : 1	- Sigma_MH on Sigma_i : 1	- Sigma_MH on Sigma_i : 1	- Sigma_MH on Sigma_i : 1	- Sigma_MH on Sigma_i : 1
Event ( 16 / 33 ) : GLN213	Event ( 16 / 33 ) : GLN213	Event ( 16 / 33 ) : GLN213	Event ( 16 / 33 ) : GLN213	Event ( 16 / 33 ) : GLN213
- Theta : -3692 BC/AD	- Theta : -5355 BC/AD	- Theta : -5300 BC/AD	- Theta : -5045 BC/AD	- Theta : -4800 BC/AD
- Sigma_MH on Theta : 57	- Sigma_MH on Theta : 57	- Sigma_MH on Theta : 57	- Sigma_MH on Theta : 57	- Sigma_MH on Theta : 57
- S02 : 3269	- S02 : 3269	- S02 : 3269	- S02 : 3269	- S02 : 3269
Data ( 1 / 1 ) : GLN213	Data ( 1 / 1 ) : GLN213	Data ( 1 / 1 ) : GLN213	Data ( 1 / 1 ) : GLN213	Data ( 1 / 1 ) : GLN213
- ti : -4906 BC/AD	- ti : -4729 BC/AD	- ti : -4749 BC/AD	- ti : -4858 BC/AD	- ti : -4878 BC/AD
- Sigma_i : 1213	- Sigma_i : 626	- Sigma_i : 551	- Sigma_i : 187	- Sigma_i : 78
- Sigma_MH on Sigma_i : 1	- Sigma_MH on Sigma_i : 1	- Sigma_MH on Sigma_i : 1	- Sigma_MH on Sigma_i : 1	- Sigma_MH on Sigma_i : 1
Event ( 17 / 33 ) : GLN315	Event ( 17 / 33 ) : GLN315	Event ( 17 / 33 ) : GLN315	Event ( 17 / 33 ) : GLN315	Event ( 17 / 33 ) : GLN315
- Theta : -3691 BC/AD	- Theta : -5348 BC/AD	- Theta : -5292 BC/AD	- Theta : -5030 BC/AD	- Theta : -4800 BC/AD
- Sigma_MH on Theta : 66	- Sigma_MH on Theta : 66	- Sigma_MH on Theta : 66	- Sigma_MH on Theta : 66	- Sigma_MH on Theta : 66
- S02 : 4311	- S02 : 4311	- S02 : 4311	- S02 : 4311	- S02 : 4311
Data ( 1 / 1 ) : GLN315	Data ( 1 / 1 ) : GLN315	Data ( 1 / 1 ) : GLN315	Data ( 1 / 1 ) : GLN315	Data ( 1 / 1 ) : GLN315
- ti : -4767 BC/AD	- ti : -4918 BC/AD	- ti : -4891 BC/AD	- ti : -4759 BC/AD	- ti : -4836 BC/AD
- Sigma_i : 1076	- Sigma_i : 431	- Sigma_i : 401	- Sigma_i : 272	- Sigma_i : 35
- Sigma_MH on Sigma_i : 1	- Sigma_MH on Sigma_i : 1	- Sigma_MH on Sigma_i : 1	- Sigma_MH on Sigma_i : 1	- Sigma_MH on Sigma_i : 1
Event ( 18 / 33 ) : GLN277	Event ( 18 / 33 ) : GLN277	Event ( 18 / 33 ) : GLN277	Event ( 18 / 33 ) : GLN277	Event ( 18 / 33 ) : GLN277
- Theta : -3689 BC/AD	- Theta : -5353 BC/AD	- Theta : -5305 BC/AD	- Theta : -5042 BC/AD	- Theta : -4825 BC/AD
- Sigma_MH on Theta : 47	- Sigma_MH on Theta : 47	- Sigma_MH on Theta : 47	- Sigma_MH on Theta : 47	- Sigma_MH on Theta : 47
- S02 : 2204	- S02 : 2204	- S02 : 2204	- S02 : 2204	- S02 : 2204
Data ( 1 / 1 ) : GLN277	Data ( 1 / 1 ) : GLN277	Data ( 1 / 1 ) : GLN277	Data ( 1 / 1 ) : GLN277	Data ( 1 / 1 ) : GLN277
- ti : -4471 BC/AD	- ti : -4552 BC/AD	- ti : -4598 BC/AD	- ti : -4569 BC/AD	- ti : -4515 BC/AD
- Sigma_i : 783	- Sigma_i : 801	- Sigma_i : 707	- Sigma_i : 473	- Sigma_i : 310
- Sigma_MH on Sigma_i : 1	- Sigma_MH on Sigma_i : 1	- Sigma_MH on Sigma_i : 1	- Sigma_MH on Sigma_i : 1	- Sigma_MH on Sigma_i : 1
Event ( 19 / 33 ) : GLN207B	Event ( 19 / 33 ) : GLN207B	Event ( 19 / 33 ) : GLN207B	Event ( 19 / 33 ) : GLN207B	Event ( 19 / 33 ) : GLN207B
- Theta : -3684 BC/AD	- Theta : -5333 BC/AD	- Theta : -5292 BC/AD	- Theta : -5033 BC/AD	- Theta : -4788 BC/AD
- Sigma_MH on Theta : 48	- Sigma_MH on Theta : 48	- Sigma_MH on Theta : 48	- Sigma_MH on Theta : 48	- Sigma_MH on Theta : 48
- S02 : 2299	- S02 : 2299	- S02 : 2299	- S02 : 2299	- S02 : 2299
Data ( 1 / 1 ) : GLN207B	Data ( 1 / 1 ) : GLN207B	Data ( 1 / 1 ) : GLN207B	Data ( 1 / 1 ) : GLN207B	Data ( 1 / 1 ) : GLN207B
- ti : -4577 BC/AD	- ti : -4518 BC/AD	- ti : -4518 BC/AD	- ti : -4592 BC/AD	- ti : -4515 BC/AD
- Sigma_i : 893	- Sigma_i : 815	- Sigma_i : 774	- Sigma_i : 440	- Sigma_i : 273
- Sigma_MH on Sigma_i : 1	- Sigma_MH on Sigma_i : 1	- Sigma_MH on Sigma_i : 1	- Sigma_MH on Sigma_i : 1	- Sigma_MH on Sigma_i : 1
Event ( 20 / 33 ) : GLN220	Event ( 20 / 33 ) : GLN220	Event ( 20 / 33 ) : GLN220	Event ( 20 / 33 ) : GLN220	Event ( 20 / 33 ) : GLN220
- Theta : -3692 BC/AD	- Theta : -5333 BC/AD	- Theta : -5290 BC/AD	- Theta : -5060 BC/AD	- Theta : -4780 BC/AD
- Sigma_MH on Theta : 49	- Sigma_MH on Theta : 49	- Sigma_MH on Theta : 49	- Sigma_MH on Theta : 49	- Sigma_MH on Theta : 49
- S02 : 2415	- S02 : 2415	- S02 : 2415	- S02 : 2415	- S02 : 2415
Data ( 1 / 1 ) : GLN220	Data ( 1 / 1 ) : GLN220	Data ( 1 / 1 ) : GLN220	Data ( 1 / 1 ) : GLN220	Data ( 1 / 1 ) : GLN220
- ti : -4466 BC/AD	- ti : -4513 BC/AD	- ti : -4449 BC/AD	- ti : -4371 BC/AD	- ti : -4446 BC/AD
- Sigma_i : 774	- Sigma_i : 820	- Sigma_i : 841	- Sigma_i : 689	- Sigma_i : 334
- Sigma_MH on Sigma_i : 1	- Sigma_MH on Sigma_i : 1	- Sigma_MH on Sigma_i : 1	- Sigma_MH on Sigma_i : 1	- Sigma_MH on Sigma_i : 1
Event ( 21 / 33 ) : GLN298	Event ( 21 / 33 ) : GLN298	Event ( 21 / 33 ) : GLN298	Event ( 21 / 33 ) : GLN298	Event ( 21 / 33 ) : GLN298
- Theta : -3691 BC/AD	- Theta : -5346 BC/AD	- Theta : -5317 BC/AD	- Theta : -5043 BC/AD	- Theta : -4801 BC/AD
- Sigma_MH on Theta : 46	- Sigma_MH on Theta : 46	- Sigma_MH on Theta : 46	- Sigma_MH on Theta : 46	- Sigma_MH on Theta : 46
- S02 : 2113	- S02 : 2113	- S02 : 2113	- S02 : 2113	- S02 : 2113
Data ( 1 / 1 ) : GLN298	Data ( 1 / 1 ) : GLN298	Data ( 1 / 1 ) : GLN298	Data ( 1 / 1 ) : GLN298	Data ( 1 / 1 ) : GLN298
- ti : -4536 BC/AD	- ti : -4464 BC/AD	- ti : -4512 BC/AD	- ti : -4549 BC/AD	- ti : -4524 BC/AD
- Sigma_i : 845	- Sigma_i : 883	- Sigma_i : 805	- Sigma_i : 495	- Sigma_i : 277
- Sigma_MH on Sigma_i : 1	- Sigma_MH on Sigma_i : 1	- Sigma_MH on Sigma_i : 1	- Sigma_MH on Sigma_i : 1	- Sigma_MH on Sigma_i : 1
Event ( 22 / 33 ) : GLN223	Event ( 22 / 33 ) : GLN223	Event ( 22 / 33 ) : GLN223	Event ( 22 / 33 ) : GLN223	Event ( 22 / 33 ) : GLN223
- Theta : -3683 BC/AD	- Theta : -5355 BC/AD	- Theta : -5286 BC/AD	- Theta : -5033 BC/AD	- Theta : -4793 BC/AD
- Sigma_MH on Theta : 60	- Sigma_MH on Theta : 60	- Sigma_MH on Theta : 60	- Sigma_MH on Theta : 60	- Sigma_MH on Theta : 60
- S02 : 3638	- S02 : 3638	- S02 : 3638	- S02 : 3638	- S02 : 3638
Data ( 1 / 1 ) : GLN223	Data ( 1 / 1 ) : GLN223	Data ( 1 / 1 ) : GLN223	Data ( 1 / 1 ) : GLN223	Data ( 1 / 1 ) : GLN223
- ti : -4533 BC/AD	- ti : -4745 BC/AD	- ti : -4568 BC/AD	- ti : -4693 BC/AD	- ti : -4699 BC/AD
- Sigma_i : 851	- Sigma_i : 610	- Sigma_i : 718	- Sigma_i : 340	- Sigma_i : 94
- Sigma_MH on Sigma_i : 1	- Sigma_MH on Sigma_i : 1	- Sigma_MH on Sigma_i : 1	- Sigma_MH on Sigma_i : 1	- Sigma_MH on Sigma_i : 1
Event ( 23 / 33 ) : GLN319	Event ( 23 / 33 ) : GLN319	Event ( 23 / 33 ) : GLN319	Event ( 23 / 33 ) : GLN319	Event ( 23 / 33 ) : GLN319
- Theta : -3691 BC/AD	- Theta : -5344 BC/AD	- Theta : -5317 BC/AD	- Theta : -5062 BC/AD	- Theta : -4781 BC/AD
- Sigma_MH on Theta : 48	- Sigma_MH on Theta : 48	- Sigma_MH on Theta : 48	- Sigma_MH on Theta : 48	- Sigma_MH on Theta : 48
- S02 : 2268	- S02 : 2268	- S02 : 2268	- S02 : 2268	- S02 : 2268
Data ( 1 / 1 ) : GLN319	Data ( 1 / 1 ) : GLN319	Data ( 1 / 1 ) : GLN319	Data ( 1 / 1 ) : GLN319	Data ( 1 / 1 ) : GLN319
- ti : -4418 BC/AD	- ti : -4365 BC/AD	- ti : -4416 BC/AD	- ti : -4441 BC/AD	- ti : -4405 BC/AD
- Sigma_i : 727	- Sigma_i : 979	- Sigma_i : 901	- Sigma_i : 621	- Sigma_i : 376
- Sigma_MH on Sigma_i : 1	- Sigma_MH on Sigma_i : 1	- Sigma_MH on Sigma_i : 1	- Sigma_MH on Sigma_i : 1	- Sigma_MH on Sigma_i : 1
Event ( 24 / 33 ) : GLN263	Event ( 24 / 33 ) : GLN263	Event ( 24 / 33 ) : GLN263	Event ( 24 / 33 ) : GLN263	Event ( 24 / 33 ) : GLN263
- Theta : -3692 BC/AD	- Theta : -5334 BC/AD	- Theta : -5305 BC/AD	- Theta : -5045 BC/AD	- Theta : -4810 BC/AD
- Sigma_MH on Theta : 85	- Sigma_MH on Theta : 85	- Sigma_MH on Theta : 85	- Sigma_MH on Theta : 85	- Sigma_MH on Theta : 85
- S02 : 7252	- S02 : 7252	- S02 : 7252	- S02 : 7252	- S02 : 7252
Data ( 1 / 1 ) : GLN263	Data ( 1 / 1 ) : GLN263	Data ( 1 / 1 ) : GLN263	Data ( 1 / 1 ) : GLN263	Data ( 1 / 1 ) : GLN263
- ti : -5193 BC/AD	- ti : -4850 BC/AD	- ti : -5003 BC/AD	- ti : -4952 BC/AD	- ti : -4900 BC/AD
- Sigma_i : 1501	- Sigma_i : 483	- Sigma_i : 301	- Sigma_i : 93	- Sigma_i : 90
- Sigma_MH on Sigma_i : 1	- Sigma_MH on Sigma_i : 1	- Sigma_MH on Sigma_i : 1	- Sigma_MH on Sigma_i : 1	- Sigma_MH on Sigma_i : 1
Event ( 25 / 33 ) : GLN221B	Event ( 25 / 33 ) : GLN221B	Event ( 25 / 33 ) : GLN221B	Event ( 25 / 33 ) : GLN221B	Event ( 25 / 33 ) : GLN221B
- Theta : -3697 BC/AD	- Theta : -5336 BC/AD	- Theta : -5311 BC/AD	- Theta : -5061 BC/AD	- Theta : -4833 BC/AD
- Sigma_MH on Theta : 63	- Sigma_MH on Theta : 63	- Sigma_MH on Theta : 63	- Sigma_MH on Theta : 63	- Sigma_MH on Theta : 63
- S02 : 3946	- S02 : 3946	- S02 : 3946	- S02 : 3946	- S02 : 3946
Data ( 1 / 1 ) : GLN221B	Data ( 1 / 1 ) : GLN221B	Data ( 1 / 1 ) : GLN221B	Data ( 1 / 1 ) : GLN221B	Data ( 1 / 1 ) : GLN221B
- ti : -4794 BC/AD	- ti : -4721 BC/AD	- ti : -4746 BC/AD	- ti : -4927 BC/AD	- ti : -4745 BC/AD
- Sigma_i : 1097	- Sigma_i : 615	- Sigma_i : 566	- Sigma_i : 135	- Sigma_i : 88
- Sigma_MH on Sigma_i : 1	- Sigma_MH on Sigma_i : 1	- Sigma_MH on Sigma_i : 1	- Sigma_MH on Sigma_i : 1	- Sigma_MH on Sigma_i : 1
Event ( 26 / 33 ) : GLN257	Event ( 26 / 33 ) : GLN257	Event ( 26 / 33 ) : GLN257	Event ( 26 / 33 ) : GLN257	Event ( 26 / 33 ) : GLN257
- Theta : -3690 BC/AD	- Theta : -5347 BC/AD	- Theta : -5310 BC/AD	- Theta : -5075 BC/AD	- Theta : -4840 BC/AD
- Sigma_MH on Theta : 73	- Sigma_MH on Theta : 73	- Sigma_MH on Theta : 73	- Sigma_MH on Theta : 73	- Sigma_MH on Theta : 73
- S02 : 5346	- S02 : 5346	- S02 : 5346	- S02 : 5346	- S02 : 5346
Data ( 1 / 1 ) : GLN257	Data ( 1 / 1 ) : GLN257	Data ( 1 / 1 ) : GLN257	Data ( 1 / 1 ) : GLN257	Data ( 1 / 1 ) : GLN257
- ti : -4844 BC/AD	- ti : -4844 BC/AD	- ti : -4685 BC/AD	- ti : -4614 BC/AD	- ti : -4559 BC/AD
- Sigma_i : 1154	- Sigma_i : 503	- Sigma_i : 625	- Sigma_i : 461	- Sigma_i : 281
- Sigma_MH on Sigma_i : 1	- Sigma_MH on Sigma_i : 1	- Sigma_MH on Sigma_i : 1	- Sigma_MH on Sigma_i : 1	- Sigma_MH on Sigma_i : 1
Event ( 27 / 33 ) : GLN317	Event ( 27 / 33 ) : GLN317	Event ( 27 / 33 ) : GLN317	Event ( 27 / 33 ) : GLN317	Event ( 27 / 33 ) : GLN317
- Theta : -3692 BC/AD	- Theta : -5357 BC/AD	- Theta : -5317 BC/AD	- Theta : -5049 BC/AD	- Theta : -4801 BC/AD
- Sigma_MH on Theta : 63	- Sigma_MH on Theta : 63	- Sigma_MH on Theta : 63	- Sigma_MH on Theta : 63	- Sigma_MH on Theta : 63
- S02 : 3923	- S02 : 3923	- S02 : 3923	- S02 : 3923	- S02 : 3923
Data ( 1 / 1 ) : GLN317	Data ( 1 / 1 ) : GLN317	Data ( 1 / 1 ) : GLN317	Data ( 1 / 1 ) : GLN317	Data ( 1 / 1 ) : GLN317
- ti : -4798 BC/AD	- ti : -4649 BC/AD	- ti : -4707 BC/AD	- ti : -4583 BC/AD	- ti : -4763 BC/AD
- Sigma_i : 1106	- Sigma_i : 709	- Sigma_i : 610	- Sigma_i : 466	- Sigma_i : 39
- Sigma_MH on Sigma_i : 1	- Sigma_MH on Sigma_i : 1	- Sigma_MH on Sigma_i : 1	- Sigma_MH on Sigma_i : 1	- Sigma_MH on Sigma_i : 1
Event ( 28 / 33 ) : GLN289B	Event ( 28 / 33 ) : GLN289B	Event ( 28 / 33 ) : GLN289B	Event ( 28 / 33 ) : GLN289B	Event ( 28 / 33 ) : GLN289B
- Theta : -3690 BC/AD	- Theta : -5363 BC/AD	- Theta : -5341 BC/AD	- Theta : -5045 BC/AD	- Theta : -4804 BC/AD
- Sigma_MH on Theta : 72	- Sigma_MH on Theta : 72	- Sigma_MH on Theta : 72	- Sigma_MH on Theta : 72	- Sigma_MH on Theta : 72
- S02 : 5136	- S02 : 5136	- S02 : 5136	- S02 : 5136	- S02 : 5136
Data ( 1 / 1 ) : GLN289B	Data ( 1 / 1 ) : GLN289B	Data ( 1 / 1 ) : GLN289B	Data ( 1 / 1 ) : GLN289B	Data ( 1 / 1 ) : GLN289B
- ti : -4506 BC/AD	- ti : -4593 BC/AD	- ti : -4697 BC/AD	- ti : -4601 BC/AD	- ti : -4667 BC/AD
- Sigma_i : 816	- Sigma_i : 770	- Sigma_i : 644	- Sigma_i : 444	- Sigma_i : 137
- Sigma_MH on Sigma_i : 1	- Sigma_MH on Sigma_i : 1	- Sigma_MH on Sigma_i : 1	- Sigma_MH on Sigma_i : 1	- Sigma_MH on Sigma_i : 1
Event ( 29 / 33 ) : GLN232B	Event ( 29 / 33 ) : GLN232B	Event ( 29 / 33 ) : GLN232B	Event ( 29 / 33 ) : GLN232B	Event ( 29 / 33 ) : GLN232B
- Theta : -3696 BC/AD	- Theta : -5339 BC/AD	- Theta : -5346 BC/AD	- Theta : -5076 BC/AD	- Theta : -4875 BC/AD
- Sigma_MH on Theta : 55	- Sigma_MH on Theta : 55	- Sigma_MH on Theta : 55	- Sigma_MH on Theta : 55	- Sigma_MH on Theta : 55
- S02 : 3075	- S02 : 3075	- S02 : 3075	- S02 : 3075	- S02 : 3075
Data ( 1 / 1 ) : GLN232B	Data ( 1 / 1 ) : GLN232B	Data ( 1 / 1 ) : GLN232B	Data ( 1 / 1 ) : GLN232B	Data ( 1 / 1 ) : GLN232B
- ti : -4548 BC/AD	- ti : -4649 BC/AD	- ti : -4542 BC/AD	- ti : -4763 BC/AD	- ti : -4606 BC/AD
- Sigma_i : 851	- Sigma_i : 690	- Sigma_i : 804	- Sigma_i : 313	- Sigma_i : 269
- Sigma_MH on Sigma_i : 1	- Sigma_MH on Sigma_i : 1	- Sigma_MH on Sigma_i : 1	- Sigma_MH on Sigma_i : 1	- Sigma_MH on Sigma_i : 1
Event ( 30 / 33 ) : GLN246	Event ( 30 / 33 ) : GLN246	Event ( 30 / 33 ) : GLN246	Event ( 30 / 33 ) : GLN246	Event ( 30 / 33 ) : GLN246
- Theta : -3691 BC/AD	- Theta : -5333 BC/AD	- Theta : -5299 BC/AD	- Theta : -5070 BC/AD	- Theta : -4825 BC/AD
- Sigma_MH on Theta : 43	- Sigma_MH on Theta : 43	- Sigma_MH on Theta : 43	- Sigma_MH on Theta : 43	- Sigma_MH on Theta : 43
- S02 : 1882	- S02 : 1882	- S02 : 1882	- S02 : 1882	- S02 : 1882
Data ( 1 / 1 ) : GLN246	Data ( 1 / 1 ) : GLN246	Data ( 1 / 1 ) : GLN246	Data ( 1 / 1 ) : GLN246	Data ( 1 / 1 ) : GLN246
- ti : -4793 BC/AD	- ti : -4872 BC/AD	- ti : -4890 BC/AD	- ti : -4826 BC/AD	- ti : -4807 BC/AD
- Sigma_i : 1102	- Sigma_i : 461	- Sigma_i : 409	- Sigma_i : 244	- Sigma_i : 18
- Sigma_MH on Sigma_i : 1	- Sigma_MH on Sigma_i : 1	- Sigma_MH on Sigma_i : 1	- Sigma_MH on Sigma_i : 1	- Sigma_MH on Sigma_i : 1
Event ( 31 / 33 ) : GLN237A	Event ( 31 / 33 ) : GLN237A	Event ( 31 / 33 ) : GLN237A	Event ( 31 / 33 ) : GLN237A	Event ( 31 / 33 ) : GLN237A
- Theta : -3697 BC/AD	- Theta : -5363 BC/AD	- Theta : -5341 BC/AD	- Theta : -5075 BC/AD	- Theta : -4880 BC/AD
- Sigma_MH on Theta : 57	- Sigma_MH on Theta : 57	- Sigma_MH on Theta : 57	- Sigma_MH on Theta : 57	- Sigma_MH on Theta : 57
- S02 : 3245	- S02 : 3245	- S02 : 3245	- S02 : 3245	- S02 : 3245
Data ( 1 / 1 ) : GLN237A	Data ( 1 / 1 ) : GLN237A	Data ( 1 / 1 ) : GLN237A	Data ( 1 / 1 ) : GLN237A	Data ( 1 / 1 ) : GLN237A
- ti : -4920 BC/AD	- ti : -4887 BC/AD	- ti : -4807 BC/AD	- ti : -4813 BC/AD	- ti : -4788 BC/AD
- Sigma_i : 1223	- Sigma_i : 475	- Sigma_i : 534	- Sigma_i : 262	- Sigma_i : 91
- Sigma_MH on Sigma_i : 1	- Sigma_MH on Sigma_i : 1	- Sigma_MH on Sigma_i : 1	- Sigma_MH on Sigma_i : 1	- Sigma_MH on Sigma_i : 1
Event ( 32 / 33 ) : GLN231A	Event ( 32 / 33 ) : GLN231A	Event ( 32 / 33 ) : GLN231A	Event ( 32 / 33 ) : GLN231A	Event ( 32 / 33 ) : GLN231A
- Theta : -3697 BC/AD	- Theta : -5358 BC/AD	- Theta : -5341 BC/AD	- Theta : -5077 BC/AD	- Theta : -4880 BC/AD
- Sigma_MH on Theta : 41	- Sigma_MH on Theta : 41	- Sigma_MH on Theta : 41	- Sigma_MH on Theta : 41	- Sigma_MH on Theta : 41
- S02 : 1718	- S02 : 1718	- S02 : 1718	- S02 : 1718	- S02 : 1718
Data ( 1 / 1 ) : GLN231A	Data ( 1 / 1 ) : GLN231A	Data ( 1 / 1 ) : GLN231A	Data ( 1 / 1 ) : GLN231A	Data ( 1 / 1 ) : GLN231A
- ti : -4698 BC/AD	- ti : -4685 BC/AD	- ti : -4678 BC/AD	- ti : -4784 BC/AD	- ti : -4620 BC/AD
- Sigma_i : 1001	- Sigma_i : 673	- Sigma_i : 663	- Sigma_i : 293	- Sigma_i : 259
- Sigma_MH on Sigma_i : 1	- Sigma_MH on Sigma_i : 1	- Sigma_MH on Sigma_i : 1	- Sigma_MH on Sigma_i : 1	- Sigma_MH on Sigma_i : 1
Event ( 33 / 33 ) : GLN252	Event ( 33 / 33 ) : GLN252	Event ( 33 / 33 ) : GLN252	Event ( 33 / 33 ) : GLN252	Event ( 33 / 33 ) : GLN252
- Theta : -3693 BC/AD	- Theta : -5350 BC/AD	- Theta : -5345 BC/AD	- Theta : -5074 BC/AD	- Theta : -4894 BC/AD
- Sigma_MH on Theta : 55	- Sigma_MH on Theta : 55	- Sigma_MH on Theta : 55	- Sigma_MH on Theta : 55	- Sigma_MH on Theta : 55
- S02 : 3064	- S02 : 3064	- S02 : 3064	- S02 : 3064	- S02 : 3064
Data ( 1 / 1 ) : GLN252	Data ( 1 / 1 ) : GLN252	Data ( 1 / 1 ) : GLN252	Data ( 1 / 1 ) : GLN252	Data ( 1 / 1 ) : GLN252
- ti : -4678 BC/AD	- ti : -4555 BC/AD	- ti : -4660 BC/AD	- ti : -4638 BC/AD	- ti : -4693 BC/AD
- Sigma_i : 985	- Sigma_i : 796	- Sigma_i : 685	- Sigma_i : 436	- Sigma_i : 201
- Sigma_MH on Sigma_i : 1	- Sigma_MH on Sigma_i : 1	- Sigma_MH on Sigma_i : 1	- Sigma_MH on Sigma_i : 1	- Sigma_MH on Sigma_i : 1
Phases Initialization	Phases Initialization	Phases Initialization	Phases Initialization	Phases Initialization
Phase ( 1 / 15 ) : family B sector	Phase ( 1 / 15 ) : family B sector	Phase ( 1 / 15 ) : family B sector	Phase ( 1 / 15 ) : family B sector	Phase ( 1 / 15 ) : family B sector
- Begin : -3697 BC/AD	- Begin : -5363 BC/AD	- Begin : -5341 BC/AD	- Begin : -5045 BC/AD	- Begin : -4894 BC/AD
- End : -3685 BC/AD	- End : -5337 BC/AD	- End : -5292 BC/AD	- End : -5025 BC/AD	- End : -4794 BC/AD
- Tau : 0	- Tau : 0	- Tau : 0	- Tau : 0	- Tau : 0
Phase ( 2 / 15 ) : alcove	Phase ( 2 / 15 ) : recent group	Phase ( 2 / 15 ) : recent group	Phase ( 2 / 15 ) : recent group	Phase ( 2 / 15 ) : recent group
- Begin : -3690 BC/AD	- Begin : -5333 BC/AD	- Begin : -5289 BC/AD	- Begin : -5023 BC/AD	- Begin : -4799 BC/AD
- End : -3684 BC/AD	- End : -5333 BC/AD	- End : -5286 BC/AD	- End : -4997 BC/AD	- End : -4787 BC/AD
- Tau : 15	- Tau : 0	- Tau : 0	- Tau : 0	- Tau : 0
Phase ( 3 / 15 ) : recent group	Phase ( 3 / 15 ) : FA_G4_3	Phase ( 3 / 15 ) : FA_G4_3	Phase ( 3 / 15 ) : FA_G4_3	Phase ( 3 / 15 ) : FA_G4_3
- Begin : -3690 BC/AD	- Begin : -5357 BC/AD	- Begin : -5317 BC/AD	- Begin : -5049 BC/AD	- Begin : -4801 BC/AD
- End : -3686 BC/AD	- End : -5341 BC/AD	- End : -5292 BC/AD	- End : -5030 BC/AD	- End : -4800 BC/AD
- Tau : 0	- Tau : 30	- Tau : 30	- Tau : 30	- Tau : 30
Phase ( 4 / 15 ) : FA_G4_3	Phase ( 4 / 15 ) : All necropolis	Phase ( 4 / 15 ) : All necropolis	Phase ( 4 / 15 ) : All necropolis	Phase ( 4 / 15 ) : All necropolis
- Begin : -3692 BC/AD	- Begin : -5363 BC/AD	- Begin : -5346 BC/AD	- Begin : -5077 BC/AD	- Begin : -4894 BC/AD
- End : -3691 BC/AD	- End : -5333 BC/AD	- End : -5286 BC/AD	- End : -4997 BC/AD	- End : -4780 BC/AD
- Tau : 15	- Tau : 30	- Tau : 60	- Tau : 80	- Tau : 120
Phase ( 5 / 15 ) : All necropolis	Phase ( 5 / 15 ) : middle group	Phase ( 5 / 15 ) : middle group	Phase ( 5 / 15 ) : middle group	Phase ( 5 / 15 ) : middle group
- Begin : -3697 BC/AD	- Begin : -5339 BC/AD	- Begin : -5340 BC/AD	- Begin : -5070 BC/AD	- Begin : -4875 BC/AD
- End : -3682 BC/AD	- End : -5333 BC/AD	- End : -5299 BC/AD	- End : -5045 BC/AD	- End : -4810 BC/AD
- Tau : 15	- Tau : 0	- Tau : 0	- Tau : 0	- Tau : 0
Phase ( 6 / 15 ) : middle group	Phase ( 6 / 15 ) : alcove	Phase ( 6 / 15 ) : alcove	Phase ( 6 / 15 ) : alcove	Phase ( 6 / 15 ) : alcove
- Begin : -3693 BC/AD	- Begin : -5333 BC/AD	- Begin : -5292 BC/AD	- Begin : -5033 BC/AD	- Begin : -4799 BC/AD
- End : -3691 BC/AD	- End : -5333 BC/AD	- End : -5287 BC/AD	- End : -5007 BC/AD	- End : -4788 BC/AD
- Tau : 0	- Tau : 30	- Tau : 30	- Tau : 30	- Tau : 30
Phase ( 7 / 15 ) : Pedigree A	Phase ( 7 / 15 ) : Pedigree A	Phase ( 7 / 15 ) : Pedigree A	Phase ( 7 / 15 ) : Pedigree A	Phase ( 7 / 15 ) : Pedigree A
- Begin : -3697 BC/AD	- Begin : -5363 BC/AD	- Begin : -5341 BC/AD	- Begin : -5077 BC/AD	- Begin : -4880 BC/AD
- End : -3682 BC/AD	- End : -5333 BC/AD	- End : -5286 BC/AD	- End : -5007 BC/AD	- End : -4780 BC/AD
- Tau : 15	- Tau : 30	- Tau : 60	- Tau : 80	- Tau : 120
Phase ( 8 / 15 ) : FA_G4_2	Phase ( 8 / 15 ) : FA_G4_2	Phase ( 8 / 15 ) : FA_G4_2	Phase ( 8 / 15 ) : FA_G4_2	Phase ( 8 / 15 ) : FA_G4_2
- Begin : -3690 BC/AD	- Begin : -5338 BC/AD	- Begin : -5334 BC/AD	- Begin : -5025 BC/AD	- Begin : -4851 BC/AD
- End : -3690 BC/AD	- End : -5338 BC/AD	- End : -5334 BC/AD	- End : -5025 BC/AD	- End : -4851 BC/AD
- Tau : 15	- Tau : 30	- Tau : 30	- Tau : 30	- Tau : 30
Phase ( 9 / 15 ) : FA_G4_1	Phase ( 9 / 15 ) : FA_G4_1	Phase ( 9 / 15 ) : FA_G4_1	Phase ( 9 / 15 ) : FA_G4_1	Phase ( 9 / 15 ) : FA_G4_1
- Begin : -3682 BC/AD	- Begin : -5345 BC/AD	- Begin : -5337 BC/AD	- Begin : -5071 BC/AD	- Begin : -4848 BC/AD
- End : -3682 BC/AD	- End : -5345 BC/AD	- End : -5337 BC/AD	- End : -5071 BC/AD	- End : -4848 BC/AD
- Tau : 15	- Tau : 30	- Tau : 30	- Tau : 30	- Tau : 30
Phase ( 10 / 15 ) : FA_G3_2	Phase ( 10 / 15 ) : FA_G3_2	Phase ( 10 / 15 ) : FA_G3_2	Phase ( 10 / 15 ) : FA_G3_2	Phase ( 10 / 15 ) : FA_G3_2
- Begin : -3692 BC/AD	- Begin : -5344 BC/AD	- Begin : -5317 BC/AD	- Begin : -5062 BC/AD	- Begin : -4781 BC/AD
- End : -3691 BC/AD	- End : -5333 BC/AD	- End : -5290 BC/AD	- End : -5060 BC/AD	- End : -4780 BC/AD
- Tau : 15	- Tau : 30	- Tau : 30	- Tau : 30	- Tau : 30
Phase ( 11 / 15 ) : FA_G3_1	Phase ( 11 / 15 ) : FA_G3_1	Phase ( 11 / 15 ) : FA_G3_1	Phase ( 11 / 15 ) : FA_G3_1	Phase ( 11 / 15 ) : FA_G3_1
- Begin : -3697 BC/AD	- Begin : -5357 BC/AD	- Begin : -5339 BC/AD	- Begin : -5075 BC/AD	- Begin : -4861 BC/AD
- End : -3683 BC/AD	- End : -5336 BC/AD	- End : -5311 BC/AD	- End : -5061 BC/AD	- End : -4833 BC/AD
- Tau : 15	- Tau : 30	- Tau : 30	- Tau : 30	- Tau : 30
Phase ( 12 / 15 ) : ancient group	Phase ( 12 / 15 ) : ancient group	Phase ( 12 / 15 ) : ancient group	Phase ( 12 / 15 ) : ancient group	Phase ( 12 / 15 ) : ancient group
- Begin : -3697 BC/AD	- Begin : -5363 BC/AD	- Begin : -5346 BC/AD	- Begin : -5077 BC/AD	- Begin : -4894 BC/AD
- End : -3693 BC/AD	- End : -5339 BC/AD	- End : -5341 BC/AD	- End : -5074 BC/AD	- End : -4875 BC/AD
- Tau : 0	- Tau : 0	- Tau : 0	- Tau : 0	- Tau : 0
Phase ( 13 / 15 ) : FA_G3_3	Phase ( 13 / 15 ) : FA_G3_3	Phase ( 13 / 15 ) : FA_G3_3	Phase ( 13 / 15 ) : FA_G3_3	Phase ( 13 / 15 ) : FA_G3_3
- Begin : -3683 BC/AD	- Begin : -5335 BC/AD	- Begin : -5312 BC/AD	- Begin : -5027 BC/AD	- Begin : -4832 BC/AD
- End : -3683 BC/AD	- End : -5335 BC/AD	- End : -5312 BC/AD	- End : -5027 BC/AD	- End : -4832 BC/AD
- Tau : 15	- Tau : 30	- Tau : 30	- Tau : 30	- Tau : 30
Phase ( 14 / 15 ) : FA_G1_G2	Phase ( 14 / 15 ) : FA_G1_G2	Phase ( 14 / 15 ) : FA_G1_G2	Phase ( 14 / 15 ) : FA_G1_G2	Phase ( 14 / 15 ) : FA_G1_G2
- Begin : -3697 BC/AD	- Begin : -5363 BC/AD	- Begin : -5341 BC/AD	- Begin : -5077 BC/AD	- Begin : -4880 BC/AD
- End : -3697 BC/AD	- End : -5358 BC/AD	- End : -5341 BC/AD	- End : -5075 BC/AD	- End : -4880 BC/AD
- Tau : 15	- Tau : 30	- Tau : 30	- Tau : 30	- Tau : 30
Phase ( 15 / 15 ) : Pedrigree B	Phase ( 15 / 15 ) : Pedrigree B	Phase ( 15 / 15 ) : Pedrigree B	Phase ( 15 / 15 ) : Pedrigree B	Phase ( 15 / 15 ) : Pedrigree B
- Begin : -3697 BC/AD	- Begin : -5353 BC/AD	- Begin : -5335 BC/AD	- Begin : -5043 BC/AD	- Begin : -4825 BC/AD
- End : -3689 BC/AD	- End : -5337 BC/AD	- End : -5305 BC/AD	- End : -5025 BC/AD	- End : -4794 BC/AD
- Tau : 15	- Tau : 30	- Tau : 60	- Tau : 80	- Tau : 120
Phases Constraints Initialization	Phases Constraints Initialization	Phases Constraints Initialization	Phases Constraints Initialization	Phases Constraints Initialization
Succession ( 1 / 8) : from FA_G1_G2 to FA_G3_1	Succession ( 1 / 8) : from FA_G1_G2 to FA_G3_1	Succession ( 1 / 8) : from FA_G1_G2 to FA_G3_1	Succession ( 1 / 8) : from FA_G1_G2 to FA_G3_1	Succession ( 1 / 8) : from FA_G1_G2 to FA_G3_1
- Gamma : 0	- Gamma : 0	- Gamma : 0	- Gamma : 0	- Gamma : 0
Succession ( 2 / 8) : from FA_G1_G2 to FA_G4_1	Succession ( 2 / 8) : from FA_G1_G2 to FA_G4_1	Succession ( 2 / 8) : from FA_G1_G2 to FA_G4_1	Succession ( 2 / 8) : from FA_G1_G2 to FA_G4_1	Succession ( 2 / 8) : from FA_G1_G2 to FA_G4_1
- Gamma : 0	- Gamma : 0	- Gamma : 0	- Gamma : 0	- Gamma : 0
Succession ( 3 / 8) : from FA_G1_G2 to FA_G3_2	Succession ( 3 / 8) : from FA_G1_G2 to FA_G3_2	Succession ( 3 / 8) : from FA_G1_G2 to FA_G3_2	Succession ( 3 / 8) : from FA_G1_G2 to FA_G3_2	Succession ( 3 / 8) : from FA_G1_G2 to FA_G3_2
- Gamma : 0	- Gamma : 0	- Gamma : 0	- Gamma : 0	- Gamma : 0
Succession ( 4 / 8) : from FA_G1_G2 to FA_G3_3	Succession ( 4 / 8) : from FA_G1_G2 to FA_G3_3	Succession ( 4 / 8) : from FA_G1_G2 to FA_G3_3	Succession ( 4 / 8) : from FA_G1_G2 to FA_G3_3	Succession ( 4 / 8) : from FA_G1_G2 to FA_G3_3
- Gamma : 0	- Gamma : 0	- Gamma : 0	- Gamma : 0	- Gamma : 0
Succession ( 5 / 8) : from FA_G1_G2 to FA_G4_3	Succession ( 5 / 8) : from FA_G1_G2 to FA_G4_3	Succession ( 5 / 8) : from FA_G1_G2 to FA_G4_3	Succession ( 5 / 8) : from FA_G1_G2 to FA_G4_3	Succession ( 5 / 8) : from FA_G1_G2 to FA_G4_3
- Gamma : 0	- Gamma : 0	- Gamma : 0	- Gamma : 0	- Gamma : 0
Succession ( 6 / 8) : from FA_G1_G2 to FA_G4_2	Succession ( 6 / 8) : from FA_G1_G2 to FA_G4_2	Succession ( 6 / 8) : from FA_G1_G2 to FA_G4_2	Succession ( 6 / 8) : from FA_G1_G2 to FA_G4_2	Succession ( 6 / 8) : from FA_G1_G2 to FA_G4_2
- Gamma : 0	- Gamma : 0	- Gamma : 0	- Gamma : 0	- Gamma : 0
Succession ( 7 / 8) : from ancient group to middle group	Succession ( 7 / 8) : from ancient group to middle group	Succession ( 7 / 8) : from ancient group to middle group	Succession ( 7 / 8) : from ancient group to middle group	Succession ( 7 / 8) : from ancient group to middle group
- Gamma : 0	- Gamma : 0	- Gamma : 0	- Gamma : 0	- Gamma : 0
Succession ( 8 / 8) : from middle group to recent group	Succession ( 8 / 8) : from middle group to recent group	Succession ( 8 / 8) : from middle group to recent group	Succession ( 8 / 8) : from middle group to recent group	Succession ( 8 / 8) : from middle group to recent group
- Gamma : 0	- Gamma : 0	- Gamma : 0	- Gamma : 0	- Gamma : 0
INIT CHAIN 2	INIT CHAIN 2	INIT CHAIN 2	INIT CHAIN 2	INIT CHAIN 2
Events Initialization (with their data)	Events Initialization (with their data)	Events Initialization (with their data)	Events Initialization (with their data)	Events Initialization (with their data)
Event ( 1 / 33 ) : GLN201	Event ( 1 / 33 ) : GLN201	Event ( 1 / 33 ) : GLN201	Event ( 1 / 33 ) : GLN201	Event ( 1 / 33 ) : GLN201
- Theta : -4132 BC/AD	- Theta : -3754 BC/AD	- Theta : -5040 BC/AD	- Theta : -3670 BC/AD	- Theta : -4800 BC/AD
- Sigma_MH on Theta : 82	- Sigma_MH on Theta : 82	- Sigma_MH on Theta : 82	- Sigma_MH on Theta : 82	- Sigma_MH on Theta : 82
- S02 : 6803	- S02 : 6803	- S02 : 6803	- S02 : 6803	- S02 : 6803
Data ( 1 / 1 ) : GLN201	Data ( 1 / 1 ) : GLN201	Data ( 1 / 1 ) : GLN201	Data ( 1 / 1 ) : GLN201	Data ( 1 / 1 ) : GLN201
- ti : -5056 BC/AD	- ti : -4991 BC/AD	- ti : -4958 BC/AD	- ti : -4937 BC/AD	- ti : -5026 BC/AD
- Sigma_i : 924	- Sigma_i : 1237	- Sigma_i : 82	- Sigma_i : 1267	- Sigma_i : 226
- Sigma_MH on Sigma_i : 1	- Sigma_MH on Sigma_i : 1	- Sigma_MH on Sigma_i : 1	- Sigma_MH on Sigma_i : 1	- Sigma_MH on Sigma_i : 1
Event ( 2 / 33 ) : GLN242	Event ( 2 / 33 ) : GLN242	Event ( 2 / 33 ) : GLN242	Event ( 2 / 33 ) : GLN242	Event ( 2 / 33 ) : GLN242
- Theta : -4122 BC/AD	- Theta : -3744 BC/AD	- Theta : -5059 BC/AD	- Theta : -3668 BC/AD	- Theta : -4816 BC/AD
- Sigma_MH on Theta : 57	- Sigma_MH on Theta : 57	- Sigma_MH on Theta : 57	- Sigma_MH on Theta : 57	- Sigma_MH on Theta : 57
- S02 : 3298	- S02 : 3298	- S02 : 3298	- S02 : 3298	- S02 : 3298
Data ( 1 / 1 ) : GLN242	Data ( 1 / 1 ) : GLN242	Data ( 1 / 1 ) : GLN242	Data ( 1 / 1 ) : GLN242	Data ( 1 / 1 ) : GLN242
- ti : -4445 BC/AD	- ti : -4455 BC/AD	- ti : -4455 BC/AD	- ti : -4398 BC/AD	- ti : -4447 BC/AD
- Sigma_i : 323	- Sigma_i : 711	- Sigma_i : 604	- Sigma_i : 731	- Sigma_i : 369
- Sigma_MH on Sigma_i : 1	- Sigma_MH on Sigma_i : 1	- Sigma_MH on Sigma_i : 1	- Sigma_MH on Sigma_i : 1	- Sigma_MH on Sigma_i : 1
Event ( 3 / 33 ) : GLN284	Event ( 3 / 33 ) : GLN284	Event ( 3 / 33 ) : GLN284	Event ( 3 / 33 ) : GLN284	Event ( 3 / 33 ) : GLN284
- Theta : -4125 BC/AD	- Theta : -3772 BC/AD	- Theta : -5081 BC/AD	- Theta : -3685 BC/AD	- Theta : -4917 BC/AD
- Sigma_MH on Theta : 43	- Sigma_MH on Theta : 43	- Sigma_MH on Theta : 43	- Sigma_MH on Theta : 43	- Sigma_MH on Theta : 43
- S02 : 1883	- S02 : 1883	- S02 : 1883	- S02 : 1883	- S02 : 1883
Data ( 1 / 1 ) : GLN284	Data ( 1 / 1 ) : GLN284	Data ( 1 / 1 ) : GLN284	Data ( 1 / 1 ) : GLN284	Data ( 1 / 1 ) : GLN284
- ti : -4466 BC/AD	- ti : -4476 BC/AD	- ti : -4481 BC/AD	- ti : -4365 BC/AD	- ti : -4485 BC/AD
- Sigma_i : 341	- Sigma_i : 704	- Sigma_i : 601	- Sigma_i : 680	- Sigma_i : 432
- Sigma_MH on Sigma_i : 1	- Sigma_MH on Sigma_i : 1	- Sigma_MH on Sigma_i : 1	- Sigma_MH on Sigma_i : 1	- Sigma_MH on Sigma_i : 1
Event ( 4 / 33 ) : GLN294	Event ( 4 / 33 ) : GLN294	Event ( 4 / 33 ) : GLN294	Event ( 4 / 33 ) : GLN294	Event ( 4 / 33 ) : GLN294
- Theta : -4130 BC/AD	- Theta : -3747 BC/AD	- Theta : -5056 BC/AD	- Theta : -3682 BC/AD	- Theta : -4836 BC/AD
- Sigma_MH on Theta : 45	- Sigma_MH on Theta : 45	- Sigma_MH on Theta : 45	- Sigma_MH on Theta : 45	- Sigma_MH on Theta : 45
- S02 : 2046	- S02 : 2046	- S02 : 2046	- S02 : 2046	- S02 : 2046
Data ( 1 / 1 ) : GLN294	Data ( 1 / 1 ) : GLN294	Data ( 1 / 1 ) : GLN294	Data ( 1 / 1 ) : GLN294	Data ( 1 / 1 ) : GLN294
- ti : -4618 BC/AD	- ti : -4573 BC/AD	- ti : -4632 BC/AD	- ti : -4541 BC/AD	- ti : -4581 BC/AD
- Sigma_i : 488	- Sigma_i : 826	- Sigma_i : 424	- Sigma_i : 859	- Sigma_i : 254
- Sigma_MH on Sigma_i : 1	- Sigma_MH on Sigma_i : 1	- Sigma_MH on Sigma_i : 1	- Sigma_MH on Sigma_i : 1	- Sigma_MH on Sigma_i : 1
Event ( 5 / 33 ) : GLN243A	Event ( 5 / 33 ) : GLN243A	Event ( 5 / 33 ) : GLN243A	Event ( 5 / 33 ) : GLN243A	Event ( 5 / 33 ) : GLN243A
- Theta : -4134 BC/AD	- Theta : -3760 BC/AD	- Theta : -5061 BC/AD	- Theta : -3670 BC/AD	- Theta : -4831 BC/AD
- Sigma_MH on Theta : 52	- Sigma_MH on Theta : 52	- Sigma_MH on Theta : 52	- Sigma_MH on Theta : 52	- Sigma_MH on Theta : 52
- S02 : 2688	- S02 : 2688	- S02 : 2688	- S02 : 2688	- S02 : 2688
Data ( 1 / 1 ) : GLN243A	Data ( 1 / 1 ) : GLN243A	Data ( 1 / 1 ) : GLN243A	Data ( 1 / 1 ) : GLN243A	Data ( 1 / 1 ) : GLN243A
- ti : -4832 BC/AD	- ti : -4772 BC/AD	- ti : -4773 BC/AD	- ti : -4780 BC/AD	- ti : -4750 BC/AD
- Sigma_i : 698	- Sigma_i : 1012	- Sigma_i : 288	- Sigma_i : 1109	- Sigma_i : 81
- Sigma_MH on Sigma_i : 1	- Sigma_MH on Sigma_i : 1	- Sigma_MH on Sigma_i : 1	- Sigma_MH on Sigma_i : 1	- Sigma_MH on Sigma_i : 1
Event ( 6 / 33 ) : GLN216	Event ( 6 / 33 ) : GLN216	Event ( 6 / 33 ) : GLN216	Event ( 6 / 33 ) : GLN216	Event ( 6 / 33 ) : GLN216
- Theta : -4132 BC/AD	- Theta : -3743 BC/AD	- Theta : -5049 BC/AD	- Theta : -3725 BC/AD	- Theta : -4843 BC/AD
- Sigma_MH on Theta : 52	- Sigma_MH on Theta : 52	- Sigma_MH on Theta : 52	- Sigma_MH on Theta : 52	- Sigma_MH on Theta : 52
- S02 : 2688	- S02 : 2688	- S02 : 2688	- S02 : 2688	- S02 : 2688
Data ( 1 / 1 ) : GLN216	Data ( 1 / 1 ) : GLN216	Data ( 1 / 1 ) : GLN216	Data ( 1 / 1 ) : GLN216	Data ( 1 / 1 ) : GLN216
- ti : -4730 BC/AD	- ti : -4741 BC/AD	- ti : -4725 BC/AD	- ti : -4687 BC/AD	- ti : -4619 BC/AD
- Sigma_i : 597	- Sigma_i : 997	- Sigma_i : 323	- Sigma_i : 962	- Sigma_i : 224
- Sigma_MH on Sigma_i : 1	- Sigma_MH on Sigma_i : 1	- Sigma_MH on Sigma_i : 1	- Sigma_MH on Sigma_i : 1	- Sigma_MH on Sigma_i : 1
Event ( 7 / 33 ) : GLN209	Event ( 7 / 33 ) : GLN209	Event ( 7 / 33 ) : GLN209	Event ( 7 / 33 ) : GLN209	Event ( 7 / 33 ) : GLN209
- Theta : -4126 BC/AD	- Theta : -3753 BC/AD	- Theta : -5048 BC/AD	- Theta : -3673 BC/AD	- Theta : -4809 BC/AD
- Sigma_MH on Theta : 55	- Sigma_MH on Theta : 55	- Sigma_MH on Theta : 55	- Sigma_MH on Theta : 55	- Sigma_MH on Theta : 55
- S02 : 3022	- S02 : 3022	- S02 : 3022	- S02 : 3022	- S02 : 3022
Data ( 1 / 1 ) : GLN209	Data ( 1 / 1 ) : GLN209	Data ( 1 / 1 ) : GLN209	Data ( 1 / 1 ) : GLN209	Data ( 1 / 1 ) : GLN209
- ti : -4598 BC/AD	- ti : -4374 BC/AD	- ti : -4511 BC/AD	- ti : -4464 BC/AD	- ti : -4465 BC/AD
- Sigma_i : 473	- Sigma_i : 620	- Sigma_i : 537	- Sigma_i : 792	- Sigma_i : 344
- Sigma_MH on Sigma_i : 1	- Sigma_MH on Sigma_i : 1	- Sigma_MH on Sigma_i : 1	- Sigma_MH on Sigma_i : 1	- Sigma_MH on Sigma_i : 1
Event ( 8 / 33 ) : GLN240	Event ( 8 / 33 ) : GLN240	Event ( 8 / 33 ) : GLN240	Event ( 8 / 33 ) : GLN240	Event ( 8 / 33 ) : GLN240
- Theta : -4126 BC/AD	- Theta : -3772 BC/AD	- Theta : -5045 BC/AD	- Theta : -3680 BC/AD	- Theta : -4911 BC/AD
- Sigma_MH on Theta : 59	- Sigma_MH on Theta : 59	- Sigma_MH on Theta : 59	- Sigma_MH on Theta : 59	- Sigma_MH on Theta : 59
- S02 : 3463	- S02 : 3463	- S02 : 3463	- S02 : 3463	- S02 : 3463
Data ( 1 / 1 ) : GLN240	Data ( 1 / 1 ) : GLN240	Data ( 1 / 1 ) : GLN240	Data ( 1 / 1 ) : GLN240	Data ( 1 / 1 ) : GLN240
- ti : -4775 BC/AD	- ti : -4686 BC/AD	- ti : -4706 BC/AD	- ti : -4689 BC/AD	- ti : -4690 BC/AD
- Sigma_i : 649	- Sigma_i : 914	- Sigma_i : 338	- Sigma_i : 1009	- Sigma_i : 220
- Sigma_MH on Sigma_i : 1	- Sigma_MH on Sigma_i : 1	- Sigma_MH on Sigma_i : 1	- Sigma_MH on Sigma_i : 1	- Sigma_MH on Sigma_i : 1
Event ( 9 / 33 ) : GLN325	Event ( 9 / 33 ) : GLN325	Event ( 9 / 33 ) : GLN325	Event ( 9 / 33 ) : GLN325	Event ( 9 / 33 ) : GLN325
- Theta : -4128 BC/AD	- Theta : -3768 BC/AD	- Theta : -5071 BC/AD	- Theta : -3742 BC/AD	- Theta : -4907 BC/AD
- Sigma_MH on Theta : 67	- Sigma_MH on Theta : 67	- Sigma_MH on Theta : 67	- Sigma_MH on Theta : 67	- Sigma_MH on Theta : 67
- S02 : 4543	- S02 : 4543	- S02 : 4543	- S02 : 4543	- S02 : 4543
Data ( 1 / 1 ) : GLN325	Data ( 1 / 1 ) : GLN325	Data ( 1 / 1 ) : GLN325	Data ( 1 / 1 ) : GLN325	Data ( 1 / 1 ) : GLN325
- ti : -5009 BC/AD	- ti : -4803 BC/AD	- ti : -4759 BC/AD	- ti : -4848 BC/AD	- ti : -4896 BC/AD
- Sigma_i : 881	- Sigma_i : 1035	- Sigma_i : 312	- Sigma_i : 1106	- Sigma_i : 11
- Sigma_MH on Sigma_i : 1	- Sigma_MH on Sigma_i : 1	- Sigma_MH on Sigma_i : 1	- Sigma_MH on Sigma_i : 1	- Sigma_MH on Sigma_i : 1
Event ( 10 / 33 ) : GLN275	Event ( 10 / 33 ) : GLN275	Event ( 10 / 33 ) : GLN275	Event ( 10 / 33 ) : GLN275	Event ( 10 / 33 ) : GLN275
- Theta : -4133 BC/AD	- Theta : -3744 BC/AD	- Theta : -5060 BC/AD	- Theta : -3731 BC/AD	- Theta : -4919 BC/AD
- Sigma_MH on Theta : 68	- Sigma_MH on Theta : 68	- Sigma_MH on Theta : 68	- Sigma_MH on Theta : 68	- Sigma_MH on Theta : 68
- S02 : 4672	- S02 : 4672	- S02 : 4672	- S02 : 4672	- S02 : 4672
Data ( 1 / 1 ) : GLN275	Data ( 1 / 1 ) : GLN275	Data ( 1 / 1 ) : GLN275	Data ( 1 / 1 ) : GLN275	Data ( 1 / 1 ) : GLN275
- ti : -4825 BC/AD	- ti : -4904 BC/AD	- ti : -4853 BC/AD	- ti : -4863 BC/AD	- ti : -4943 BC/AD
- Sigma_i : 692	- Sigma_i : 1161	- Sigma_i : 207	- Sigma_i : 1132	- Sigma_i : 25
- Sigma_MH on Sigma_i : 1	- Sigma_MH on Sigma_i : 1	- Sigma_MH on Sigma_i : 1	- Sigma_MH on Sigma_i : 1	- Sigma_MH on Sigma_i : 1
Event ( 11 / 33 ) : GLN202	Event ( 11 / 33 ) : GLN202	Event ( 11 / 33 ) : GLN202	Event ( 11 / 33 ) : GLN202	Event ( 11 / 33 ) : GLN202
- Theta : -4132 BC/AD	- Theta : -3754 BC/AD	- Theta : -5056 BC/AD	- Theta : -3681 BC/AD	- Theta : -4814 BC/AD
- Sigma_MH on Theta : 48	- Sigma_MH on Theta : 48	- Sigma_MH on Theta : 48	- Sigma_MH on Theta : 48	- Sigma_MH on Theta : 48
- S02 : 2268	- S02 : 2268	- S02 : 2268	- S02 : 2268	- S02 : 2268
Data ( 1 / 1 ) : GLN202	Data ( 1 / 1 ) : GLN202	Data ( 1 / 1 ) : GLN202	Data ( 1 / 1 ) : GLN202	Data ( 1 / 1 ) : GLN202
- ti : -4524 BC/AD	- ti : -4494 BC/AD	- ti : -4375 BC/AD	- ti : -4338 BC/AD	- ti : -4495 BC/AD
- Sigma_i : 392	- Sigma_i : 740	- Sigma_i : 680	- Sigma_i : 657	- Sigma_i : 319
- Sigma_MH on Sigma_i : 1	- Sigma_MH on Sigma_i : 1	- Sigma_MH on Sigma_i : 1	- Sigma_MH on Sigma_i : 1	- Sigma_MH on Sigma_i : 1
Event ( 12 / 33 ) : GLN243B	Event ( 12 / 33 ) : GLN243B	Event ( 12 / 33 ) : GLN243B	Event ( 12 / 33 ) : GLN243B	Event ( 12 / 33 ) : GLN243B
- Theta : -4134 BC/AD	- Theta : -3761 BC/AD	- Theta : -5066 BC/AD	- Theta : -3710 BC/AD	- Theta : -4840 BC/AD
- Sigma_MH on Theta : 56	- Sigma_MH on Theta : 56	- Sigma_MH on Theta : 56	- Sigma_MH on Theta : 56	- Sigma_MH on Theta : 56
- S02 : 3150	- S02 : 3150	- S02 : 3150	- S02 : 3150	- S02 : 3150
Data ( 1 / 1 ) : GLN243B	Data ( 1 / 1 ) : GLN243B	Data ( 1 / 1 ) : GLN243B	Data ( 1 / 1 ) : GLN243B	Data ( 1 / 1 ) : GLN243B
- ti : -4769 BC/AD	- ti : -4740 BC/AD	- ti : -4727 BC/AD	- ti : -4703 BC/AD	- ti : -4758 BC/AD
- Sigma_i : 634	- Sigma_i : 979	- Sigma_i : 339	- Sigma_i : 993	- Sigma_i : 81
- Sigma_MH on Sigma_i : 1	- Sigma_MH on Sigma_i : 1	- Sigma_MH on Sigma_i : 1	- Sigma_MH on Sigma_i : 1	- Sigma_MH on Sigma_i : 1
Event ( 13 / 33 ) : GLN250	Event ( 13 / 33 ) : GLN250	Event ( 13 / 33 ) : GLN250	Event ( 13 / 33 ) : GLN250	Event ( 13 / 33 ) : GLN250
- Theta : -4127 BC/AD	- Theta : -3763 BC/AD	- Theta : -5053 BC/AD	- Theta : -3686 BC/AD	- Theta : -4880 BC/AD
- Sigma_MH on Theta : 65	- Sigma_MH on Theta : 65	- Sigma_MH on Theta : 65	- Sigma_MH on Theta : 65	- Sigma_MH on Theta : 65
- S02 : 4214	- S02 : 4214	- S02 : 4214	- S02 : 4214	- S02 : 4214
Data ( 1 / 1 ) : GLN250	Data ( 1 / 1 ) : GLN250	Data ( 1 / 1 ) : GLN250	Data ( 1 / 1 ) : GLN250	Data ( 1 / 1 ) : GLN250
- ti : -4742 BC/AD	- ti : -4899 BC/AD	- ti : -4837 BC/AD	- ti : -4957 BC/AD	- ti : -4749 BC/AD
- Sigma_i : 615	- Sigma_i : 1136	- Sigma_i : 216	- Sigma_i : 1270	- Sigma_i : 131
- Sigma_MH on Sigma_i : 1	- Sigma_MH on Sigma_i : 1	- Sigma_MH on Sigma_i : 1	- Sigma_MH on Sigma_i : 1	- Sigma_MH on Sigma_i : 1
Event ( 14 / 33 ) : GLN301	Event ( 14 / 33 ) : GLN301	Event ( 14 / 33 ) : GLN301	Event ( 14 / 33 ) : GLN301	Event ( 14 / 33 ) : GLN301
- Theta : -4125 BC/AD	- Theta : -3764 BC/AD	- Theta : -5094 BC/AD	- Theta : -3713 BC/AD	- Theta : -4899 BC/AD
- Sigma_MH on Theta : 55	- Sigma_MH on Theta : 55	- Sigma_MH on Theta : 55	- Sigma_MH on Theta : 55	- Sigma_MH on Theta : 55
- S02 : 3064	- S02 : 3064	- S02 : 3064	- S02 : 3064	- S02 : 3064
Data ( 1 / 1 ) : GLN301	Data ( 1 / 1 ) : GLN301	Data ( 1 / 1 ) : GLN301	Data ( 1 / 1 ) : GLN301	Data ( 1 / 1 ) : GLN301
- ti : -4573 BC/AD	- ti : -4669 BC/AD	- ti : -4601 BC/AD	- ti : -4666 BC/AD	- ti : -4620 BC/AD
- Sigma_i : 448	- Sigma_i : 905	- Sigma_i : 494	- Sigma_i : 953	- Sigma_i : 279
- Sigma_MH on Sigma_i : 1	- Sigma_MH on Sigma_i : 1	- Sigma_MH on Sigma_i : 1	- Sigma_MH on Sigma_i : 1	- Sigma_MH on Sigma_i : 1
Event ( 15 / 33 ) : GLN255	Event ( 15 / 33 ) : GLN255	Event ( 15 / 33 ) : GLN255	Event ( 15 / 33 ) : GLN255	Event ( 15 / 33 ) : GLN255
- Theta : -4132 BC/AD	- Theta : -3755 BC/AD	- Theta : -5089 BC/AD	- Theta : -3729 BC/AD	- Theta : -4834 BC/AD
- Sigma_MH on Theta : 55	- Sigma_MH on Theta : 55	- Sigma_MH on Theta : 55	- Sigma_MH on Theta : 55	- Sigma_MH on Theta : 55
- S02 : 3022	- S02 : 3022	- S02 : 3022	- S02 : 3022	- S02 : 3022
Data ( 1 / 1 ) : GLN255	Data ( 1 / 1 ) : GLN255	Data ( 1 / 1 ) : GLN255	Data ( 1 / 1 ) : GLN255	Data ( 1 / 1 ) : GLN255
- ti : -4620 BC/AD	- ti : -4630 BC/AD	- ti : -4671 BC/AD	- ti : -4646 BC/AD	- ti : -4570 BC/AD
- Sigma_i : 488	- Sigma_i : 875	- Sigma_i : 418	- Sigma_i : 917	- Sigma_i : 265
- Sigma_MH on Sigma_i : 1	- Sigma_MH on Sigma_i : 1	- Sigma_MH on Sigma_i : 1	- Sigma_MH on Sigma_i : 1	- Sigma_MH on Sigma_i : 1
Event ( 16 / 33 ) : GLN213	Event ( 16 / 33 ) : GLN213	Event ( 16 / 33 ) : GLN213	Event ( 16 / 33 ) : GLN213	Event ( 16 / 33 ) : GLN213
- Theta : -4133 BC/AD	- Theta : -3760 BC/AD	- Theta : -5089 BC/AD	- Theta : -3744 BC/AD	- Theta : -4836 BC/AD
- Sigma_MH on Theta : 57	- Sigma_MH on Theta : 57	- Sigma_MH on Theta : 57	- Sigma_MH on Theta : 57	- Sigma_MH on Theta : 57
- S02 : 3269	- S02 : 3269	- S02 : 3269	- S02 : 3269	- S02 : 3269
Data ( 1 / 1 ) : GLN213	Data ( 1 / 1 ) : GLN213	Data ( 1 / 1 ) : GLN213	Data ( 1 / 1 ) : GLN213	Data ( 1 / 1 ) : GLN213
- ti : -4924 BC/AD	- ti : -4732 BC/AD	- ti : -4834 BC/AD	- ti : -4892 BC/AD	- ti : -4814 BC/AD
- Sigma_i : 791	- Sigma_i : 972	- Sigma_i : 255	- Sigma_i : 1148	- Sigma_i : 22
- Sigma_MH on Sigma_i : 1	- Sigma_MH on Sigma_i : 1	- Sigma_MH on Sigma_i : 1	- Sigma_MH on Sigma_i : 1	- Sigma_MH on Sigma_i : 1
Event ( 17 / 33 ) : GLN315	Event ( 17 / 33 ) : GLN315	Event ( 17 / 33 ) : GLN315	Event ( 17 / 33 ) : GLN315	Event ( 17 / 33 ) : GLN315
- Theta : -4133 BC/AD	- Theta : -3755 BC/AD	- Theta : -5073 BC/AD	- Theta : -3722 BC/AD	- Theta : -4821 BC/AD
- Sigma_MH on Theta : 66	- Sigma_MH on Theta : 66	- Sigma_MH on Theta : 66	- Sigma_MH on Theta : 66	- Sigma_MH on Theta : 66
- S02 : 4311	- S02 : 4311	- S02 : 4311	- S02 : 4311	- S02 : 4311
Data ( 1 / 1 ) : GLN315	Data ( 1 / 1 ) : GLN315	Data ( 1 / 1 ) : GLN315	Data ( 1 / 1 ) : GLN315	Data ( 1 / 1 ) : GLN315
- ti : -4785 BC/AD	- ti : -4900 BC/AD	- ti : -4829 BC/AD	- ti : -4840 BC/AD	- ti : -4748 BC/AD
- Sigma_i : 652	- Sigma_i : 1145	- Sigma_i : 244	- Sigma_i : 1118	- Sigma_i : 73
- Sigma_MH on Sigma_i : 1	- Sigma_MH on Sigma_i : 1	- Sigma_MH on Sigma_i : 1	- Sigma_MH on Sigma_i : 1	- Sigma_MH on Sigma_i : 1
Event ( 18 / 33 ) : GLN277	Event ( 18 / 33 ) : GLN277	Event ( 18 / 33 ) : GLN277	Event ( 18 / 33 ) : GLN277	Event ( 18 / 33 ) : GLN277
- Theta : -4122 BC/AD	- Theta : -3749 BC/AD	- Theta : -5050 BC/AD	- Theta : -3736 BC/AD	- Theta : -4891 BC/AD
- Sigma_MH on Theta : 47	- Sigma_MH on Theta : 47	- Sigma_MH on Theta : 47	- Sigma_MH on Theta : 47	- Sigma_MH on Theta : 47
- S02 : 2204	- S02 : 2204	- S02 : 2204	- S02 : 2204	- S02 : 2204
Data ( 1 / 1 ) : GLN277	Data ( 1 / 1 ) : GLN277	Data ( 1 / 1 ) : GLN277	Data ( 1 / 1 ) : GLN277	Data ( 1 / 1 ) : GLN277
- ti : -4568 BC/AD	- ti : -4613 BC/AD	- ti : -4592 BC/AD	- ti : -4596 BC/AD	- ti : -4575 BC/AD
- Sigma_i : 445	- Sigma_i : 864	- Sigma_i : 458	- Sigma_i : 860	- Sigma_i : 316
- Sigma_MH on Sigma_i : 1	- Sigma_MH on Sigma_i : 1	- Sigma_MH on Sigma_i : 1	- Sigma_MH on Sigma_i : 1	- Sigma_MH on Sigma_i : 1
Event ( 19 / 33 ) : GLN207B	Event ( 19 / 33 ) : GLN207B	Event ( 19 / 33 ) : GLN207B	Event ( 19 / 33 ) : GLN207B	Event ( 19 / 33 ) : GLN207B
- Theta : -4126 BC/AD	- Theta : -3749 BC/AD	- Theta : -5039 BC/AD	- Theta : -3686 BC/AD	- Theta : -4819 BC/AD
- Sigma_MH on Theta : 48	- Sigma_MH on Theta : 48	- Sigma_MH on Theta : 48	- Sigma_MH on Theta : 48	- Sigma_MH on Theta : 48
- S02 : 2299	- S02 : 2299	- S02 : 2299	- S02 : 2299	- S02 : 2299
Data ( 1 / 1 ) : GLN207B	Data ( 1 / 1 ) : GLN207B	Data ( 1 / 1 ) : GLN207B	Data ( 1 / 1 ) : GLN207B	Data ( 1 / 1 ) : GLN207B
- ti : -4563 BC/AD	- ti : -4469 BC/AD	- ti : -4573 BC/AD	- ti : -4534 BC/AD	- ti : -4519 BC/AD
- Sigma_i : 438	- Sigma_i : 720	- Sigma_i : 466	- Sigma_i : 848	- Sigma_i : 300
- Sigma_MH on Sigma_i : 1	- Sigma_MH on Sigma_i : 1	- Sigma_MH on Sigma_i : 1	- Sigma_MH on Sigma_i : 1	- Sigma_MH on Sigma_i : 1
Event ( 20 / 33 ) : GLN220	Event ( 20 / 33 ) : GLN220	Event ( 20 / 33 ) : GLN220	Event ( 20 / 33 ) : GLN220	Event ( 20 / 33 ) : GLN220
- Theta : -4120 BC/AD	- Theta : -3753 BC/AD	- Theta : -5077 BC/AD	- Theta : -3674 BC/AD	- Theta : -4890 BC/AD
- Sigma_MH on Theta : 49	- Sigma_MH on Theta : 49	- Sigma_MH on Theta : 49	- Sigma_MH on Theta : 49	- Sigma_MH on Theta : 49
- S02 : 2415	- S02 : 2415	- S02 : 2415	- S02 : 2415	- S02 : 2415
Data ( 1 / 1 ) : GLN220	Data ( 1 / 1 ) : GLN220	Data ( 1 / 1 ) : GLN220	Data ( 1 / 1 ) : GLN220	Data ( 1 / 1 ) : GLN220
- ti : -4490 BC/AD	- ti : -4468 BC/AD	- ti : -4467 BC/AD	- ti : -4353 BC/AD	- ti : -4409 BC/AD
- Sigma_i : 370	- Sigma_i : 715	- Sigma_i : 610	- Sigma_i : 679	- Sigma_i : 480
- Sigma_MH on Sigma_i : 1	- Sigma_MH on Sigma_i : 1	- Sigma_MH on Sigma_i : 1	- Sigma_MH on Sigma_i : 1	- Sigma_MH on Sigma_i : 1
Event ( 21 / 33 ) : GLN298	Event ( 21 / 33 ) : GLN298	Event ( 21 / 33 ) : GLN298	Event ( 21 / 33 ) : GLN298	Event ( 21 / 33 ) : GLN298
- Theta : -4121 BC/AD	- Theta : -3767 BC/AD	- Theta : -5076 BC/AD	- Theta : -3732 BC/AD	- Theta : -4822 BC/AD
- Sigma_MH on Theta : 46	- Sigma_MH on Theta : 46	- Sigma_MH on Theta : 46	- Sigma_MH on Theta : 46	- Sigma_MH on Theta : 46
- S02 : 2113	- S02 : 2113	- S02 : 2113	- S02 : 2113	- S02 : 2113
Data ( 1 / 1 ) : GLN298	Data ( 1 / 1 ) : GLN298	Data ( 1 / 1 ) : GLN298	Data ( 1 / 1 ) : GLN298	Data ( 1 / 1 ) : GLN298
- ti : -4579 BC/AD	- ti : -4559 BC/AD	- ti : -4594 BC/AD	- ti : -4499 BC/AD	- ti : -4503 BC/AD
- Sigma_i : 458	- Sigma_i : 791	- Sigma_i : 482	- Sigma_i : 767	- Sigma_i : 320
- Sigma_MH on Sigma_i : 1	- Sigma_MH on Sigma_i : 1	- Sigma_MH on Sigma_i : 1	- Sigma_MH on Sigma_i : 1	- Sigma_MH on Sigma_i : 1
Event ( 22 / 33 ) : GLN223	Event ( 22 / 33 ) : GLN223	Event ( 22 / 33 ) : GLN223	Event ( 22 / 33 ) : GLN223	Event ( 22 / 33 ) : GLN223
- Theta : -4127 BC/AD	- Theta : -3769 BC/AD	- Theta : -5043 BC/AD	- Theta : -3699 BC/AD	- Theta : -4811 BC/AD
- Sigma_MH on Theta : 60	- Sigma_MH on Theta : 60	- Sigma_MH on Theta : 60	- Sigma_MH on Theta : 60	- Sigma_MH on Theta : 60
- S02 : 3638	- S02 : 3638	- S02 : 3638	- S02 : 3638	- S02 : 3638
Data ( 1 / 1 ) : GLN223	Data ( 1 / 1 ) : GLN223	Data ( 1 / 1 ) : GLN223	Data ( 1 / 1 ) : GLN223	Data ( 1 / 1 ) : GLN223
- ti : -4666 BC/AD	- ti : -4563 BC/AD	- ti : -4666 BC/AD	- ti : -4719 BC/AD	- ti : -4689 BC/AD
- Sigma_i : 539	- Sigma_i : 794	- Sigma_i : 377	- Sigma_i : 1020	- Sigma_i : 123
- Sigma_MH on Sigma_i : 1	- Sigma_MH on Sigma_i : 1	- Sigma_MH on Sigma_i : 1	- Sigma_MH on Sigma_i : 1	- Sigma_MH on Sigma_i : 1
Event ( 23 / 33 ) : GLN319	Event ( 23 / 33 ) : GLN319	Event ( 23 / 33 ) : GLN319	Event ( 23 / 33 ) : GLN319	Event ( 23 / 33 ) : GLN319
- Theta : -4125 BC/AD	- Theta : -3746 BC/AD	- Theta : -5047 BC/AD	- Theta : -3704 BC/AD	- Theta : -4889 BC/AD
- Sigma_MH on Theta : 48	- Sigma_MH on Theta : 48	- Sigma_MH on Theta : 48	- Sigma_MH on Theta : 48	- Sigma_MH on Theta : 48
- S02 : 2268	- S02 : 2268	- S02 : 2268	- S02 : 2268	- S02 : 2268
Data ( 1 / 1 ) : GLN319	Data ( 1 / 1 ) : GLN319	Data ( 1 / 1 ) : GLN319	Data ( 1 / 1 ) : GLN319	Data ( 1 / 1 ) : GLN319
- ti : -4371 BC/AD	- ti : -4481 BC/AD	- ti : -4422 BC/AD	- ti : -4367 BC/AD	- ti : -4473 BC/AD
- Sigma_i : 246	- Sigma_i : 735	- Sigma_i : 626	- Sigma_i : 663	- Sigma_i : 416
- Sigma_MH on Sigma_i : 1	- Sigma_MH on Sigma_i : 1	- Sigma_MH on Sigma_i : 1	- Sigma_MH on Sigma_i : 1	- Sigma_MH on Sigma_i : 1
Event ( 24 / 33 ) : GLN263	Event ( 24 / 33 ) : GLN263	Event ( 24 / 33 ) : GLN263	Event ( 24 / 33 ) : GLN263	Event ( 24 / 33 ) : GLN263
- Theta : -4134 BC/AD	- Theta : -3755 BC/AD	- Theta : -5076 BC/AD	- Theta : -3704 BC/AD	- Theta : -4826 BC/AD
- Sigma_MH on Theta : 85	- Sigma_MH on Theta : 85	- Sigma_MH on Theta : 85	- Sigma_MH on Theta : 85	- Sigma_MH on Theta : 85
- S02 : 7252	- S02 : 7252	- S02 : 7252	- S02 : 7252	- S02 : 7252
Data ( 1 / 1 ) : GLN263	Data ( 1 / 1 ) : GLN263	Data ( 1 / 1 ) : GLN263	Data ( 1 / 1 ) : GLN263	Data ( 1 / 1 ) : GLN263
- ti : -4987 BC/AD	- ti : -5002 BC/AD	- ti : -4854 BC/AD	- ti : -5102 BC/AD	- ti : -4915 BC/AD
- Sigma_i : 853	- Sigma_i : 1247	- Sigma_i : 221	- Sigma_i : 1398	- Sigma_i : 90
- Sigma_MH on Sigma_i : 1	- Sigma_MH on Sigma_i : 1	- Sigma_MH on Sigma_i : 1	- Sigma_MH on Sigma_i : 1	- Sigma_MH on Sigma_i : 1
Event ( 25 / 33 ) : GLN221B	Event ( 25 / 33 ) : GLN221B	Event ( 25 / 33 ) : GLN221B	Event ( 25 / 33 ) : GLN221B	Event ( 25 / 33 ) : GLN221B
- Theta : -4120 BC/AD	- Theta : -3763 BC/AD	- Theta : -5080 BC/AD	- Theta : -3721 BC/AD	- Theta : -4901 BC/AD
- Sigma_MH on Theta : 63	- Sigma_MH on Theta : 63	- Sigma_MH on Theta : 63	- Sigma_MH on Theta : 63	- Sigma_MH on Theta : 63
- S02 : 3946	- S02 : 3946	- S02 : 3946	- S02 : 3946	- S02 : 3946
Data ( 1 / 1 ) : GLN221B	Data ( 1 / 1 ) : GLN221B	Data ( 1 / 1 ) : GLN221B	Data ( 1 / 1 ) : GLN221B	Data ( 1 / 1 ) : GLN221B
- ti : -4880 BC/AD	- ti : -4888 BC/AD	- ti : -4779 BC/AD	- ti : -4791 BC/AD	- ti : -4776 BC/AD
- Sigma_i : 760	- Sigma_i : 1125	- Sigma_i : 301	- Sigma_i : 1071	- Sigma_i : 125
- Sigma_MH on Sigma_i : 1	- Sigma_MH on Sigma_i : 1	- Sigma_MH on Sigma_i : 1	- Sigma_MH on Sigma_i : 1	- Sigma_MH on Sigma_i : 1
Event ( 26 / 33 ) : GLN257	Event ( 26 / 33 ) : GLN257	Event ( 26 / 33 ) : GLN257	Event ( 26 / 33 ) : GLN257	Event ( 26 / 33 ) : GLN257
- Theta : -4130 BC/AD	- Theta : -3757 BC/AD	- Theta : -5042 BC/AD	- Theta : -3706 BC/AD	- Theta : -4841 BC/AD
- Sigma_MH on Theta : 73	- Sigma_MH on Theta : 73	- Sigma_MH on Theta : 73	- Sigma_MH on Theta : 73	- Sigma_MH on Theta : 73
- S02 : 5346	- S02 : 5346	- S02 : 5346	- S02 : 5346	- S02 : 5346
Data ( 1 / 1 ) : GLN257	Data ( 1 / 1 ) : GLN257	Data ( 1 / 1 ) : GLN257	Data ( 1 / 1 ) : GLN257	Data ( 1 / 1 ) : GLN257
- ti : -4763 BC/AD	- ti : -4663 BC/AD	- ti : -4624 BC/AD	- ti : -4747 BC/AD	- ti : -4791 BC/AD
- Sigma_i : 633	- Sigma_i : 906	- Sigma_i : 417	- Sigma_i : 1040	- Sigma_i : 50
- Sigma_MH on Sigma_i : 1	- Sigma_MH on Sigma_i : 1	- Sigma_MH on Sigma_i : 1	- Sigma_MH on Sigma_i : 1	- Sigma_MH on Sigma_i : 1
Event ( 27 / 33 ) : GLN317	Event ( 27 / 33 ) : GLN317	Event ( 27 / 33 ) : GLN317	Event ( 27 / 33 ) : GLN317	Event ( 27 / 33 ) : GLN317
- Theta : -4133 BC/AD	- Theta : -3773 BC/AD	- Theta : -5092 BC/AD	- Theta : -3746 BC/AD	- Theta : -4838 BC/AD
- Sigma_MH on Theta : 63	- Sigma_MH on Theta : 63	- Sigma_MH on Theta : 63	- Sigma_MH on Theta : 63	- Sigma_MH on Theta : 63
- S02 : 3923	- S02 : 3923	- S02 : 3923	- S02 : 3923	- S02 : 3923
Data ( 1 / 1 ) : GLN317	Data ( 1 / 1 ) : GLN317	Data ( 1 / 1 ) : GLN317	Data ( 1 / 1 ) : GLN317	Data ( 1 / 1 ) : GLN317
- ti : -4669 BC/AD	- ti : -4660 BC/AD	- ti : -4631 BC/AD	- ti : -4711 BC/AD	- ti : -4552 BC/AD
- Sigma_i : 536	- Sigma_i : 887	- Sigma_i : 462	- Sigma_i : 965	- Sigma_i : 286
- Sigma_MH on Sigma_i : 1	- Sigma_MH on Sigma_i : 1	- Sigma_MH on Sigma_i : 1	- Sigma_MH on Sigma_i : 1	- Sigma_MH on Sigma_i : 1
Event ( 28 / 33 ) : GLN289B	Event ( 28 / 33 ) : GLN289B	Event ( 28 / 33 ) : GLN289B	Event ( 28 / 33 ) : GLN289B	Event ( 28 / 33 ) : GLN289B
- Theta : -4130 BC/AD	- Theta : -3758 BC/AD	- Theta : -5045 BC/AD	- Theta : -3675 BC/AD	- Theta : -4919 BC/AD
- Sigma_MH on Theta : 72	- Sigma_MH on Theta : 72	- Sigma_MH on Theta : 72	- Sigma_MH on Theta : 72	- Sigma_MH on Theta : 72
- S02 : 5136	- S02 : 5136	- S02 : 5136	- S02 : 5136	- S02 : 5136
Data ( 1 / 1 ) : GLN289B	Data ( 1 / 1 ) : GLN289B	Data ( 1 / 1 ) : GLN289B	Data ( 1 / 1 ) : GLN289B	Data ( 1 / 1 ) : GLN289B
- ti : -4467 BC/AD	- ti : -4635 BC/AD	- ti : -4601 BC/AD	- ti : -4687 BC/AD	- ti : -4618 BC/AD
- Sigma_i : 337	- Sigma_i : 877	- Sigma_i : 444	- Sigma_i : 1012	- Sigma_i : 301
- Sigma_MH on Sigma_i : 1	- Sigma_MH on Sigma_i : 1	- Sigma_MH on Sigma_i : 1	- Sigma_MH on Sigma_i : 1	- Sigma_MH on Sigma_i : 1
Event ( 29 / 33 ) : GLN232B	Event ( 29 / 33 ) : GLN232B	Event ( 29 / 33 ) : GLN232B	Event ( 29 / 33 ) : GLN232B	Event ( 29 / 33 ) : GLN232B
- Theta : -4135 BC/AD	- Theta : -3765 BC/AD	- Theta : -5078 BC/AD	- Theta : -3729 BC/AD	- Theta : -4843 BC/AD
- Sigma_MH on Theta : 55	- Sigma_MH on Theta : 55	- Sigma_MH on Theta : 55	- Sigma_MH on Theta : 55	- Sigma_MH on Theta : 55
- S02 : 3075	- S02 : 3075	- S02 : 3075	- S02 : 3075	- S02 : 3075
Data ( 1 / 1 ) : GLN232B	Data ( 1 / 1 ) : GLN232B	Data ( 1 / 1 ) : GLN232B	Data ( 1 / 1 ) : GLN232B	Data ( 1 / 1 ) : GLN232B
- ti : -4469 BC/AD	- ti : -4671 BC/AD	- ti : -4680 BC/AD	- ti : -4549 BC/AD	- ti : -4536 BC/AD
- Sigma_i : 334	- Sigma_i : 906	- Sigma_i : 398	- Sigma_i : 820	- Sigma_i : 306
- Sigma_MH on Sigma_i : 1	- Sigma_MH on Sigma_i : 1	- Sigma_MH on Sigma_i : 1	- Sigma_MH on Sigma_i : 1	- Sigma_MH on Sigma_i : 1
Event ( 30 / 33 ) : GLN246	Event ( 30 / 33 ) : GLN246	Event ( 30 / 33 ) : GLN246	Event ( 30 / 33 ) : GLN246	Event ( 30 / 33 ) : GLN246
- Theta : -4132 BC/AD	- Theta : -3755 BC/AD	- Theta : -5068 BC/AD	- Theta : -3701 BC/AD	- Theta : -4827 BC/AD
- Sigma_MH on Theta : 43	- Sigma_MH on Theta : 43	- Sigma_MH on Theta : 43	- Sigma_MH on Theta : 43	- Sigma_MH on Theta : 43
- S02 : 1882	- S02 : 1882	- S02 : 1882	- S02 : 1882	- S02 : 1882
Data ( 1 / 1 ) : GLN246	Data ( 1 / 1 ) : GLN246	Data ( 1 / 1 ) : GLN246	Data ( 1 / 1 ) : GLN246	Data ( 1 / 1 ) : GLN246
- ti : -4805 BC/AD	- ti : -4903 BC/AD	- ti : -4798 BC/AD	- ti : -4822 BC/AD	- ti : -4814 BC/AD
- Sigma_i : 672	- Sigma_i : 1148	- Sigma_i : 270	- Sigma_i : 1121	- Sigma_i : 13
- Sigma_MH on Sigma_i : 1	- Sigma_MH on Sigma_i : 1	- Sigma_MH on Sigma_i : 1	- Sigma_MH on Sigma_i : 1	- Sigma_MH on Sigma_i : 1
Event ( 31 / 33 ) : GLN237A	Event ( 31 / 33 ) : GLN237A	Event ( 31 / 33 ) : GLN237A	Event ( 31 / 33 ) : GLN237A	Event ( 31 / 33 ) : GLN237A
- Theta : -4135 BC/AD	- Theta : -3773 BC/AD	- Theta : -5098 BC/AD	- Theta : -3747 BC/AD	- Theta : -4920 BC/AD
- Sigma_MH on Theta : 57	- Sigma_MH on Theta : 57	- Sigma_MH on Theta : 57	- Sigma_MH on Theta : 57	- Sigma_MH on Theta : 57
- S02 : 3245	- S02 : 3245	- S02 : 3245	- S02 : 3245	- S02 : 3245
Data ( 1 / 1 ) : GLN237A	Data ( 1 / 1 ) : GLN237A	Data ( 1 / 1 ) : GLN237A	Data ( 1 / 1 ) : GLN237A	Data ( 1 / 1 ) : GLN237A
- ti : -4776 BC/AD	- ti : -4822 BC/AD	- ti : -4799 BC/AD	- ti : -4832 BC/AD	- ti : -4794 BC/AD
- Sigma_i : 641	- Sigma_i : 1048	- Sigma_i : 300	- Sigma_i : 1084	- Sigma_i : 126
- Sigma_MH on Sigma_i : 1	- Sigma_MH on Sigma_i : 1	- Sigma_MH on Sigma_i : 1	- Sigma_MH on Sigma_i : 1	- Sigma_MH on Sigma_i : 1
Event ( 32 / 33 ) : GLN231A	Event ( 32 / 33 ) : GLN231A	Event ( 32 / 33 ) : GLN231A	Event ( 32 / 33 ) : GLN231A	Event ( 32 / 33 ) : GLN231A
- Theta : -4135 BC/AD	- Theta : -3773 BC/AD	- Theta : -5095 BC/AD	- Theta : -3746 BC/AD	- Theta : -4920 BC/AD
- Sigma_MH on Theta : 41	- Sigma_MH on Theta : 41	- Sigma_MH on Theta : 41	- Sigma_MH on Theta : 41	- Sigma_MH on Theta : 41
- S02 : 1718	- S02 : 1718	- S02 : 1718	- S02 : 1718	- S02 : 1718
Data ( 1 / 1 ) : GLN231A	Data ( 1 / 1 ) : GLN231A	Data ( 1 / 1 ) : GLN231A	Data ( 1 / 1 ) : GLN231A	Data ( 1 / 1 ) : GLN231A
- ti : -4662 BC/AD	- ti : -4684 BC/AD	- ti : -4710 BC/AD	- ti : -4783 BC/AD	- ti : -4783 BC/AD
- Sigma_i : 527	- Sigma_i : 910	- Sigma_i : 386	- Sigma_i : 1037	- Sigma_i : 137
- Sigma_MH on Sigma_i : 1	- Sigma_MH on Sigma_i : 1	- Sigma_MH on Sigma_i : 1	- Sigma_MH on Sigma_i : 1	- Sigma_MH on Sigma_i : 1
Event ( 33 / 33 ) : GLN252	Event ( 33 / 33 ) : GLN252	Event ( 33 / 33 ) : GLN252	Event ( 33 / 33 ) : GLN252	Event ( 33 / 33 ) : GLN252
- Theta : -4134 BC/AD	- Theta : -3764 BC/AD	- Theta : -5088 BC/AD	- Theta : -3741 BC/AD	- Theta : -4887 BC/AD
- Sigma_MH on Theta : 55	- Sigma_MH on Theta : 55	- Sigma_MH on Theta : 55	- Sigma_MH on Theta : 55	- Sigma_MH on Theta : 55
- S02 : 3064	- S02 : 3064	- S02 : 3064	- S02 : 3064	- S02 : 3064
Data ( 1 / 1 ) : GLN252	Data ( 1 / 1 ) : GLN252	Data ( 1 / 1 ) : GLN252	Data ( 1 / 1 ) : GLN252	Data ( 1 / 1 ) : GLN252
- ti : -4559 BC/AD	- ti : -4607 BC/AD	- ti : -4664 BC/AD	- ti : -4562 BC/AD	- ti : -4549 BC/AD
- Sigma_i : 425	- Sigma_i : 843	- Sigma_i : 424	- Sigma_i : 821	- Sigma_i : 338
- Sigma_MH on Sigma_i : 1	- Sigma_MH on Sigma_i : 1	- Sigma_MH on Sigma_i : 1	- Sigma_MH on Sigma_i : 1	- Sigma_MH on Sigma_i : 1
Phases Initialization	Phases Initialization	Phases Initialization	Phases Initialization	Phases Initialization
Phase ( 1 / 15 ) : family B sector	Phase ( 1 / 15 ) : family B sector	Phase ( 1 / 15 ) : family B sector	Phase ( 1 / 15 ) : family B sector	Phase ( 1 / 15 ) : family B sector
- Begin : -4130 BC/AD	- Begin : -3767 BC/AD	- Begin : -5094 BC/AD	- Begin : -3736 BC/AD	- Begin : -4919 BC/AD
- End : -4121 BC/AD	- End : -3747 BC/AD	- End : -5045 BC/AD	- End : -3675 BC/AD	- End : -4822 BC/AD
- Tau : 0	- Tau : 0	- Tau : 0	- Tau : 0	- Tau : 0
Phase ( 2 / 15 ) : alcove	Phase ( 2 / 15 ) : recent group	Phase ( 2 / 15 ) : recent group	Phase ( 2 / 15 ) : recent group	Phase ( 2 / 15 ) : recent group
- Begin : -4132 BC/AD	- Begin : -3754 BC/AD	- Begin : -5059 BC/AD	- Begin : -3681 BC/AD	- Begin : -4816 BC/AD
- End : -4126 BC/AD	- End : -3744 BC/AD	- End : -5040 BC/AD	- End : -3668 BC/AD	- End : -4800 BC/AD
- Tau : 15	- Tau : 0	- Tau : 0	- Tau : 0	- Tau : 0
Phase ( 3 / 15 ) : recent group	Phase ( 3 / 15 ) : FA_G4_3	Phase ( 3 / 15 ) : FA_G4_3	Phase ( 3 / 15 ) : FA_G4_3	Phase ( 3 / 15 ) : FA_G4_3
- Begin : -4132 BC/AD	- Begin : -3773 BC/AD	- Begin : -5092 BC/AD	- Begin : -3746 BC/AD	- Begin : -4838 BC/AD
- End : -4122 BC/AD	- End : -3755 BC/AD	- End : -5073 BC/AD	- End : -3722 BC/AD	- End : -4821 BC/AD
- Tau : 0	- Tau : 30	- Tau : 30	- Tau : 30	- Tau : 30
Phase ( 4 / 15 ) : FA_G4_3	Phase ( 4 / 15 ) : All necropolis	Phase ( 4 / 15 ) : All necropolis	Phase ( 4 / 15 ) : All necropolis	Phase ( 4 / 15 ) : All necropolis
- Begin : -4133 BC/AD	- Begin : -3773 BC/AD	- Begin : -5098 BC/AD	- Begin : -3747 BC/AD	- Begin : -4920 BC/AD
- End : -4132 BC/AD	- End : -3743 BC/AD	- End : -5039 BC/AD	- End : -3668 BC/AD	- End : -4800 BC/AD
- Tau : 15	- Tau : 30	- Tau : 60	- Tau : 80	- Tau : 120
Phase ( 5 / 15 ) : All necropolis	Phase ( 5 / 15 ) : middle group	Phase ( 5 / 15 ) : middle group	Phase ( 5 / 15 ) : middle group	Phase ( 5 / 15 ) : middle group
- Begin : -4135 BC/AD	- Begin : -3761 BC/AD	- Begin : -5076 BC/AD	- Begin : -3710 BC/AD	- Begin : -4840 BC/AD
- End : -4120 BC/AD	- End : -3755 BC/AD	- End : -5066 BC/AD	- End : -3701 BC/AD	- End : -4826 BC/AD
- Tau : 15	- Tau : 0	- Tau : 0	- Tau : 0	- Tau : 0
Phase ( 6 / 15 ) : middle group	Phase ( 6 / 15 ) : alcove	Phase ( 6 / 15 ) : alcove	Phase ( 6 / 15 ) : alcove	Phase ( 6 / 15 ) : alcove
- Begin : -4134 BC/AD	- Begin : -3754 BC/AD	- Begin : -5056 BC/AD	- Begin : -3686 BC/AD	- Begin : -4819 BC/AD
- End : -4132 BC/AD	- End : -3749 BC/AD	- End : -5039 BC/AD	- End : -3670 BC/AD	- End : -4800 BC/AD
- Tau : 0	- Tau : 30	- Tau : 30	- Tau : 30	- Tau : 30
Phase ( 7 / 15 ) : Pedigree A	Phase ( 7 / 15 ) : Pedigree A	Phase ( 7 / 15 ) : Pedigree A	Phase ( 7 / 15 ) : Pedigree A	Phase ( 7 / 15 ) : Pedigree A
- Begin : -4135 BC/AD	- Begin : -3773 BC/AD	- Begin : -5098 BC/AD	- Begin : -3747 BC/AD	- Begin : -4920 BC/AD
- End : -4120 BC/AD	- End : -3743 BC/AD	- End : -5039 BC/AD	- End : -3670 BC/AD	- End : -4800 BC/AD
- Tau : 15	- Tau : 30	- Tau : 60	- Tau : 80	- Tau : 120
Phase ( 8 / 15 ) : FA_G4_2	Phase ( 8 / 15 ) : FA_G4_2	Phase ( 8 / 15 ) : FA_G4_2	Phase ( 8 / 15 ) : FA_G4_2	Phase ( 8 / 15 ) : FA_G4_2
- Begin : -4134 BC/AD	- Begin : -3760 BC/AD	- Begin : -5061 BC/AD	- Begin : -3670 BC/AD	- Begin : -4831 BC/AD
- End : -4134 BC/AD	- End : -3760 BC/AD	- End : -5061 BC/AD	- End : -3670 BC/AD	- End : -4831 BC/AD
- Tau : 15	- Tau : 30	- Tau : 30	- Tau : 30	- Tau : 30
Phase ( 9 / 15 ) : FA_G4_1	Phase ( 9 / 15 ) : FA_G4_1	Phase ( 9 / 15 ) : FA_G4_1	Phase ( 9 / 15 ) : FA_G4_1	Phase ( 9 / 15 ) : FA_G4_1
- Begin : -4132 BC/AD	- Begin : -3743 BC/AD	- Begin : -5049 BC/AD	- Begin : -3725 BC/AD	- Begin : -4843 BC/AD
- End : -4132 BC/AD	- End : -3743 BC/AD	- End : -5049 BC/AD	- End : -3725 BC/AD	- End : -4843 BC/AD
- Tau : 15	- Tau : 30	- Tau : 30	- Tau : 30	- Tau : 30
Phase ( 10 / 15 ) : FA_G3_2	Phase ( 10 / 15 ) : FA_G3_2	Phase ( 10 / 15 ) : FA_G3_2	Phase ( 10 / 15 ) : FA_G3_2	Phase ( 10 / 15 ) : FA_G3_2
- Begin : -4125 BC/AD	- Begin : -3753 BC/AD	- Begin : -5077 BC/AD	- Begin : -3704 BC/AD	- Begin : -4890 BC/AD
- End : -4120 BC/AD	- End : -3746 BC/AD	- End : -5047 BC/AD	- End : -3674 BC/AD	- End : -4889 BC/AD
- Tau : 15	- Tau : 30	- Tau : 30	- Tau : 30	- Tau : 30
Phase ( 11 / 15 ) : FA_G3_1	Phase ( 11 / 15 ) : FA_G3_1	Phase ( 11 / 15 ) : FA_G3_1	Phase ( 11 / 15 ) : FA_G3_1	Phase ( 11 / 15 ) : FA_G3_1
- Begin : -4133 BC/AD	- Begin : -3768 BC/AD	- Begin : -5080 BC/AD	- Begin : -3742 BC/AD	- Begin : -4919 BC/AD
- End : -4120 BC/AD	- End : -3744 BC/AD	- End : -5060 BC/AD	- End : -3721 BC/AD	- End : -4901 BC/AD
- Tau : 15	- Tau : 30	- Tau : 30	- Tau : 30	- Tau : 30
Phase ( 12 / 15 ) : ancient group	Phase ( 12 / 15 ) : ancient group	Phase ( 12 / 15 ) : ancient group	Phase ( 12 / 15 ) : ancient group	Phase ( 12 / 15 ) : ancient group
- Begin : -4135 BC/AD	- Begin : -3773 BC/AD	- Begin : -5098 BC/AD	- Begin : -3747 BC/AD	- Begin : -4920 BC/AD
- End : -4134 BC/AD	- End : -3764 BC/AD	- End : -5078 BC/AD	- End : -3729 BC/AD	- End : -4843 BC/AD
- Tau : 0	- Tau : 0	- Tau : 0	- Tau : 0	- Tau : 0
Phase ( 13 / 15 ) : FA_G3_3	Phase ( 13 / 15 ) : FA_G3_3	Phase ( 13 / 15 ) : FA_G3_3	Phase ( 13 / 15 ) : FA_G3_3	Phase ( 13 / 15 ) : FA_G3_3
- Begin : -4127 BC/AD	- Begin : -3763 BC/AD	- Begin : -5053 BC/AD	- Begin : -3686 BC/AD	- Begin : -4880 BC/AD
- End : -4127 BC/AD	- End : -3763 BC/AD	- End : -5053 BC/AD	- End : -3686 BC/AD	- End : -4880 BC/AD
- Tau : 15	- Tau : 30	- Tau : 30	- Tau : 30	- Tau : 30
Phase ( 14 / 15 ) : FA_G1_G2	Phase ( 14 / 15 ) : FA_G1_G2	Phase ( 14 / 15 ) : FA_G1_G2	Phase ( 14 / 15 ) : FA_G1_G2	Phase ( 14 / 15 ) : FA_G1_G2
- Begin : -4135 BC/AD	- Begin : -3773 BC/AD	- Begin : -5098 BC/AD	- Begin : -3747 BC/AD	- Begin : -4920 BC/AD
- End : -4135 BC/AD	- End : -3773 BC/AD	- End : -5095 BC/AD	- End : -3746 BC/AD	- End : -4920 BC/AD
- Tau : 15	- Tau : 30	- Tau : 30	- Tau : 30	- Tau : 30
Phase ( 15 / 15 ) : Pedrigree B	Phase ( 15 / 15 ) : Pedrigree B	Phase ( 15 / 15 ) : Pedrigree B	Phase ( 15 / 15 ) : Pedrigree B	Phase ( 15 / 15 ) : Pedrigree B
- Begin : -4125 BC/AD	- Begin : -3767 BC/AD	- Begin : -5094 BC/AD	- Begin : -3736 BC/AD	- Begin : -4899 BC/AD
- End : -4121 BC/AD	- End : -3749 BC/AD	- End : -5050 BC/AD	- End : -3713 BC/AD	- End : -4822 BC/AD
- Tau : 15	- Tau : 30	- Tau : 60	- Tau : 80	- Tau : 120
Phases Constraints Initialization	Phases Constraints Initialization	Phases Constraints Initialization	Phases Constraints Initialization	Phases Constraints Initialization
Succession ( 1 / 8) : from FA_G1_G2 to FA_G3_1	Succession ( 1 / 8) : from FA_G1_G2 to FA_G3_1	Succession ( 1 / 8) : from FA_G1_G2 to FA_G3_1	Succession ( 1 / 8) : from FA_G1_G2 to FA_G3_1	Succession ( 1 / 8) : from FA_G1_G2 to FA_G3_1
- Gamma : 0	- Gamma : 0	- Gamma : 0	- Gamma : 0	- Gamma : 0
Succession ( 2 / 8) : from FA_G1_G2 to FA_G4_1	Succession ( 2 / 8) : from FA_G1_G2 to FA_G4_1	Succession ( 2 / 8) : from FA_G1_G2 to FA_G4_1	Succession ( 2 / 8) : from FA_G1_G2 to FA_G4_1	Succession ( 2 / 8) : from FA_G1_G2 to FA_G4_1
- Gamma : 0	- Gamma : 0	- Gamma : 0	- Gamma : 0	- Gamma : 0
Succession ( 3 / 8) : from FA_G1_G2 to FA_G3_2	Succession ( 3 / 8) : from FA_G1_G2 to FA_G3_2	Succession ( 3 / 8) : from FA_G1_G2 to FA_G3_2	Succession ( 3 / 8) : from FA_G1_G2 to FA_G3_2	Succession ( 3 / 8) : from FA_G1_G2 to FA_G3_2
- Gamma : 0	- Gamma : 0	- Gamma : 0	- Gamma : 0	- Gamma : 0
Succession ( 4 / 8) : from FA_G1_G2 to FA_G3_3	Succession ( 4 / 8) : from FA_G1_G2 to FA_G3_3	Succession ( 4 / 8) : from FA_G1_G2 to FA_G3_3	Succession ( 4 / 8) : from FA_G1_G2 to FA_G3_3	Succession ( 4 / 8) : from FA_G1_G2 to FA_G3_3
- Gamma : 0	- Gamma : 0	- Gamma : 0	- Gamma : 0	- Gamma : 0
Succession ( 5 / 8) : from FA_G1_G2 to FA_G4_3	Succession ( 5 / 8) : from FA_G1_G2 to FA_G4_3	Succession ( 5 / 8) : from FA_G1_G2 to FA_G4_3	Succession ( 5 / 8) : from FA_G1_G2 to FA_G4_3	Succession ( 5 / 8) : from FA_G1_G2 to FA_G4_3
- Gamma : 0	- Gamma : 0	- Gamma : 0	- Gamma : 0	- Gamma : 0
Succession ( 6 / 8) : from FA_G1_G2 to FA_G4_2	Succession ( 6 / 8) : from FA_G1_G2 to FA_G4_2	Succession ( 6 / 8) : from FA_G1_G2 to FA_G4_2	Succession ( 6 / 8) : from FA_G1_G2 to FA_G4_2	Succession ( 6 / 8) : from FA_G1_G2 to FA_G4_2
- Gamma : 0	- Gamma : 0	- Gamma : 0	- Gamma : 0	- Gamma : 0
Succession ( 7 / 8) : from ancient group to middle group	Succession ( 7 / 8) : from ancient group to middle group	Succession ( 7 / 8) : from ancient group to middle group	Succession ( 7 / 8) : from ancient group to middle group	Succession ( 7 / 8) : from ancient group to middle group
- Gamma : 0	- Gamma : 0	- Gamma : 0	- Gamma : 0	- Gamma : 0
Succession ( 8 / 8) : from middle group to recent group	Succession ( 8 / 8) : from middle group to recent group	Succession ( 8 / 8) : from middle group to recent group	Succession ( 8 / 8) : from middle group to recent group	Succession ( 8 / 8) : from middle group to recent group
- Gamma : 0	- Gamma : 0	- Gamma : 0	- Gamma : 0	- Gamma : 0
INIT CHAIN 3	INIT CHAIN 3	INIT CHAIN 3	INIT CHAIN 3	INIT CHAIN 3
Events Initialization (with their data)	Events Initialization (with their data)	Events Initialization (with their data)	Events Initialization (with their data)	Events Initialization (with their data)
Event ( 1 / 33 ) : GLN201	Event ( 1 / 33 ) : GLN201	Event ( 1 / 33 ) : GLN201	Event ( 1 / 33 ) : GLN201	Event ( 1 / 33 ) : GLN201
- Theta : -5234 BC/AD	- Theta : -5326 BC/AD	- Theta : -4329 BC/AD	- Theta : -4439 BC/AD	- Theta : -4431 BC/AD
- Sigma_MH on Theta : 82	- Sigma_MH on Theta : 82	- Sigma_MH on Theta : 82	- Sigma_MH on Theta : 82	- Sigma_MH on Theta : 82
- S02 : 6803	- S02 : 6803	- S02 : 6803	- S02 : 6803	- S02 : 6803
Data ( 1 / 1 ) : GLN201	Data ( 1 / 1 ) : GLN201	Data ( 1 / 1 ) : GLN201	Data ( 1 / 1 ) : GLN201	Data ( 1 / 1 ) : GLN201
- ti : -4970 BC/AD	- ti : -5028 BC/AD	- ti : -5176 BC/AD	- ti : -4840 BC/AD	- ti : -4839 BC/AD
- Sigma_i : 264	- Sigma_i : 297	- Sigma_i : 847	- Sigma_i : 401	- Sigma_i : 408
- Sigma_MH on Sigma_i : 1	- Sigma_MH on Sigma_i : 1	- Sigma_MH on Sigma_i : 1	- Sigma_MH on Sigma_i : 1	- Sigma_MH on Sigma_i : 1
Event ( 2 / 33 ) : GLN242	Event ( 2 / 33 ) : GLN242	Event ( 2 / 33 ) : GLN242	Event ( 2 / 33 ) : GLN242	Event ( 2 / 33 ) : GLN242
- Theta : -5234 BC/AD	- Theta : -5329 BC/AD	- Theta : -4328 BC/AD	- Theta : -4440 BC/AD	- Theta : -4395 BC/AD
- Sigma_MH on Theta : 57	- Sigma_MH on Theta : 57	- Sigma_MH on Theta : 57	- Sigma_MH on Theta : 57	- Sigma_MH on Theta : 57
- S02 : 3298	- S02 : 3298	- S02 : 3298	- S02 : 3298	- S02 : 3298
Data ( 1 / 1 ) : GLN242	Data ( 1 / 1 ) : GLN242	Data ( 1 / 1 ) : GLN242	Data ( 1 / 1 ) : GLN242	Data ( 1 / 1 ) : GLN242
- ti : -4437 BC/AD	- ti : -4357 BC/AD	- ti : -4406 BC/AD	- ti : -4468 BC/AD	- ti : -4369 BC/AD
- Sigma_i : 798	- Sigma_i : 972	- Sigma_i : 78	- Sigma_i : 28	- Sigma_i : 26
- Sigma_MH on Sigma_i : 1	- Sigma_MH on Sigma_i : 1	- Sigma_MH on Sigma_i : 1	- Sigma_MH on Sigma_i : 1	- Sigma_MH on Sigma_i : 1
Event ( 3 / 33 ) : GLN284	Event ( 3 / 33 ) : GLN284	Event ( 3 / 33 ) : GLN284	Event ( 3 / 33 ) : GLN284	Event ( 3 / 33 ) : GLN284
- Theta : -5243 BC/AD	- Theta : -5329 BC/AD	- Theta : -4344 BC/AD	- Theta : -4506 BC/AD	- Theta : -4359 BC/AD
- Sigma_MH on Theta : 43	- Sigma_MH on Theta : 43	- Sigma_MH on Theta : 43	- Sigma_MH on Theta : 43	- Sigma_MH on Theta : 43
- S02 : 1883	- S02 : 1883	- S02 : 1883	- S02 : 1883	- S02 : 1883
Data ( 1 / 1 ) : GLN284	Data ( 1 / 1 ) : GLN284	Data ( 1 / 1 ) : GLN284	Data ( 1 / 1 ) : GLN284	Data ( 1 / 1 ) : GLN284
- ti : -4491 BC/AD	- ti : -4477 BC/AD	- ti : -4505 BC/AD	- ti : -4376 BC/AD	- ti : -4449 BC/AD
- Sigma_i : 752	- Sigma_i : 853	- Sigma_i : 161	- Sigma_i : 129	- Sigma_i : 90
- Sigma_MH on Sigma_i : 1	- Sigma_MH on Sigma_i : 1	- Sigma_MH on Sigma_i : 1	- Sigma_MH on Sigma_i : 1	- Sigma_MH on Sigma_i : 1
Event ( 4 / 33 ) : GLN294	Event ( 4 / 33 ) : GLN294	Event ( 4 / 33 ) : GLN294	Event ( 4 / 33 ) : GLN294	Event ( 4 / 33 ) : GLN294
- Theta : -5245 BC/AD	- Theta : -5349 BC/AD	- Theta : -4348 BC/AD	- Theta : -4458 BC/AD	- Theta : -4357 BC/AD
- Sigma_MH on Theta : 45	- Sigma_MH on Theta : 45	- Sigma_MH on Theta : 45	- Sigma_MH on Theta : 45	- Sigma_MH on Theta : 45
- S02 : 2046	- S02 : 2046	- S02 : 2046	- S02 : 2046	- S02 : 2046
Data ( 1 / 1 ) : GLN294	Data ( 1 / 1 ) : GLN294	Data ( 1 / 1 ) : GLN294	Data ( 1 / 1 ) : GLN294	Data ( 1 / 1 ) : GLN294
- ti : -4678 BC/AD	- ti : -4552 BC/AD	- ti : -4507 BC/AD	- ti : -4671 BC/AD	- ti : -4629 BC/AD
- Sigma_i : 567	- Sigma_i : 797	- Sigma_i : 159	- Sigma_i : 213	- Sigma_i : 272
- Sigma_MH on Sigma_i : 1	- Sigma_MH on Sigma_i : 1	- Sigma_MH on Sigma_i : 1	- Sigma_MH on Sigma_i : 1	- Sigma_MH on Sigma_i : 1
Event ( 5 / 33 ) : GLN243A	Event ( 5 / 33 ) : GLN243A	Event ( 5 / 33 ) : GLN243A	Event ( 5 / 33 ) : GLN243A	Event ( 5 / 33 ) : GLN243A
- Theta : -5236 BC/AD	- Theta : -5331 BC/AD	- Theta : -4348 BC/AD	- Theta : -4441 BC/AD	- Theta : -4460 BC/AD
- Sigma_MH on Theta : 52	- Sigma_MH on Theta : 52	- Sigma_MH on Theta : 52	- Sigma_MH on Theta : 52	- Sigma_MH on Theta : 52
- S02 : 2688	- S02 : 2688	- S02 : 2688	- S02 : 2688	- S02 : 2688
Data ( 1 / 1 ) : GLN243A	Data ( 1 / 1 ) : GLN243A	Data ( 1 / 1 ) : GLN243A	Data ( 1 / 1 ) : GLN243A	Data ( 1 / 1 ) : GLN243A
- ti : -4766 BC/AD	- ti : -4742 BC/AD	- ti : -4746 BC/AD	- ti : -4756 BC/AD	- ti : -4580 BC/AD
- Sigma_i : 470	- Sigma_i : 589	- Sigma_i : 398	- Sigma_i : 315	- Sigma_i : 120
- Sigma_MH on Sigma_i : 1	- Sigma_MH on Sigma_i : 1	- Sigma_MH on Sigma_i : 1	- Sigma_MH on Sigma_i : 1	- Sigma_MH on Sigma_i : 1
Event ( 6 / 33 ) : GLN216	Event ( 6 / 33 ) : GLN216	Event ( 6 / 33 ) : GLN216	Event ( 6 / 33 ) : GLN216	Event ( 6 / 33 ) : GLN216
- Theta : -5236 BC/AD	- Theta : -5348 BC/AD	- Theta : -4345 BC/AD	- Theta : -4507 BC/AD	- Theta : -4417 BC/AD
- Sigma_MH on Theta : 52	- Sigma_MH on Theta : 52	- Sigma_MH on Theta : 52	- Sigma_MH on Theta : 52	- Sigma_MH on Theta : 52
- S02 : 2688	- S02 : 2688	- S02 : 2688	- S02 : 2688	- S02 : 2688
Data ( 1 / 1 ) : GLN216	Data ( 1 / 1 ) : GLN216	Data ( 1 / 1 ) : GLN216	Data ( 1 / 1 ) : GLN216	Data ( 1 / 1 ) : GLN216
- ti : -4732 BC/AD	- ti : -4590 BC/AD	- ti : -4666 BC/AD	- ti : -4661 BC/AD	- ti : -4766 BC/AD
- Sigma_i : 504	- Sigma_i : 758	- Sigma_i : 320	- Sigma_i : 153	- Sigma_i : 349
- Sigma_MH on Sigma_i : 1	- Sigma_MH on Sigma_i : 1	- Sigma_MH on Sigma_i : 1	- Sigma_MH on Sigma_i : 1	- Sigma_MH on Sigma_i : 1
Event ( 7 / 33 ) : GLN209	Event ( 7 / 33 ) : GLN209	Event ( 7 / 33 ) : GLN209	Event ( 7 / 33 ) : GLN209	Event ( 7 / 33 ) : GLN209
- Theta : -5234 BC/AD	- Theta : -5328 BC/AD	- Theta : -4326 BC/AD	- Theta : -4439 BC/AD	- Theta : -4401 BC/AD
- Sigma_MH on Theta : 55	- Sigma_MH on Theta : 55	- Sigma_MH on Theta : 55	- Sigma_MH on Theta : 55	- Sigma_MH on Theta : 55
- S02 : 3022	- S02 : 3022	- S02 : 3022	- S02 : 3022	- S02 : 3022
Data ( 1 / 1 ) : GLN209	Data ( 1 / 1 ) : GLN209	Data ( 1 / 1 ) : GLN209	Data ( 1 / 1 ) : GLN209	Data ( 1 / 1 ) : GLN209
- ti : -4520 BC/AD	- ti : -4490 BC/AD	- ti : -4372 BC/AD	- ti : -4412 BC/AD	- ti : -4595 BC/AD
- Sigma_i : 714	- Sigma_i : 838	- Sigma_i : 46	- Sigma_i : 27	- Sigma_i : 195
- Sigma_MH on Sigma_i : 1	- Sigma_MH on Sigma_i : 1	- Sigma_MH on Sigma_i : 1	- Sigma_MH on Sigma_i : 1	- Sigma_MH on Sigma_i : 1
Event ( 8 / 33 ) : GLN240	Event ( 8 / 33 ) : GLN240	Event ( 8 / 33 ) : GLN240	Event ( 8 / 33 ) : GLN240	Event ( 8 / 33 ) : GLN240
- Theta : -5244 BC/AD	- Theta : -5355 BC/AD	- Theta : -4342 BC/AD	- Theta : -4488 BC/AD	- Theta : -4464 BC/AD
- Sigma_MH on Theta : 59	- Sigma_MH on Theta : 59	- Sigma_MH on Theta : 59	- Sigma_MH on Theta : 59	- Sigma_MH on Theta : 59
- S02 : 3463	- S02 : 3463	- S02 : 3463	- S02 : 3463	- S02 : 3463
Data ( 1 / 1 ) : GLN240	Data ( 1 / 1 ) : GLN240	Data ( 1 / 1 ) : GLN240	Data ( 1 / 1 ) : GLN240	Data ( 1 / 1 ) : GLN240
- ti : -4583 BC/AD	- ti : -4717 BC/AD	- ti : -4692 BC/AD	- ti : -4577 BC/AD	- ti : -4867 BC/AD
- Sigma_i : 660	- Sigma_i : 638	- Sigma_i : 349	- Sigma_i : 88	- Sigma_i : 403
- Sigma_MH on Sigma_i : 1	- Sigma_MH on Sigma_i : 1	- Sigma_MH on Sigma_i : 1	- Sigma_MH on Sigma_i : 1	- Sigma_MH on Sigma_i : 1
Event ( 9 / 33 ) : GLN325	Event ( 9 / 33 ) : GLN325	Event ( 9 / 33 ) : GLN325	Event ( 9 / 33 ) : GLN325	Event ( 9 / 33 ) : GLN325
- Theta : -5245 BC/AD	- Theta : -5335 BC/AD	- Theta : -4361 BC/AD	- Theta : -4493 BC/AD	- Theta : -4443 BC/AD
- Sigma_MH on Theta : 67	- Sigma_MH on Theta : 67	- Sigma_MH on Theta : 67	- Sigma_MH on Theta : 67	- Sigma_MH on Theta : 67
- S02 : 4543	- S02 : 4543	- S02 : 4543	- S02 : 4543	- S02 : 4543
Data ( 1 / 1 ) : GLN325	Data ( 1 / 1 ) : GLN325	Data ( 1 / 1 ) : GLN325	Data ( 1 / 1 ) : GLN325	Data ( 1 / 1 ) : GLN325
- ti : -4833 BC/AD	- ti : -4873 BC/AD	- ti : -4899 BC/AD	- ti : -4881 BC/AD	- ti : -4810 BC/AD
- Sigma_i : 412	- Sigma_i : 462	- Sigma_i : 538	- Sigma_i : 388	- Sigma_i : 367
- Sigma_MH on Sigma_i : 1	- Sigma_MH on Sigma_i : 1	- Sigma_MH on Sigma_i : 1	- Sigma_MH on Sigma_i : 1	- Sigma_MH on Sigma_i : 1
Event ( 10 / 33 ) : GLN275	Event ( 10 / 33 ) : GLN275	Event ( 10 / 33 ) : GLN275	Event ( 10 / 33 ) : GLN275	Event ( 10 / 33 ) : GLN275
- Theta : -5248 BC/AD	- Theta : -5354 BC/AD	- Theta : -4354 BC/AD	- Theta : -4511 BC/AD	- Theta : -4445 BC/AD
- Sigma_MH on Theta : 68	- Sigma_MH on Theta : 68	- Sigma_MH on Theta : 68	- Sigma_MH on Theta : 68	- Sigma_MH on Theta : 68
- S02 : 4672	- S02 : 4672	- S02 : 4672	- S02 : 4672	- S02 : 4672
Data ( 1 / 1 ) : GLN275	Data ( 1 / 1 ) : GLN275	Data ( 1 / 1 ) : GLN275	Data ( 1 / 1 ) : GLN275	Data ( 1 / 1 ) : GLN275
- ti : -4926 BC/AD	- ti : -4898 BC/AD	- ti : -4899 BC/AD	- ti : -4811 BC/AD	- ti : -4831 BC/AD
- Sigma_i : 322	- Sigma_i : 456	- Sigma_i : 544	- Sigma_i : 301	- Sigma_i : 386
- Sigma_MH on Sigma_i : 1	- Sigma_MH on Sigma_i : 1	- Sigma_MH on Sigma_i : 1	- Sigma_MH on Sigma_i : 1	- Sigma_MH on Sigma_i : 1
Event ( 11 / 33 ) : GLN202	Event ( 11 / 33 ) : GLN202	Event ( 11 / 33 ) : GLN202	Event ( 11 / 33 ) : GLN202	Event ( 11 / 33 ) : GLN202
- Theta : -5238 BC/AD	- Theta : -5339 BC/AD	- Theta : -4329 BC/AD	- Theta : -4440 BC/AD	- Theta : -4431 BC/AD
- Sigma_MH on Theta : 48	- Sigma_MH on Theta : 48	- Sigma_MH on Theta : 48	- Sigma_MH on Theta : 48	- Sigma_MH on Theta : 48
- S02 : 2268	- S02 : 2268	- S02 : 2268	- S02 : 2268	- S02 : 2268
Data ( 1 / 1 ) : GLN202	Data ( 1 / 1 ) : GLN202	Data ( 1 / 1 ) : GLN202	Data ( 1 / 1 ) : GLN202	Data ( 1 / 1 ) : GLN202
- ti : -4528 BC/AD	- ti : -4540 BC/AD	- ti : -4500 BC/AD	- ti : -4534 BC/AD	- ti : -4445 BC/AD
- Sigma_i : 709	- Sigma_i : 798	- Sigma_i : 171	- Sigma_i : 94	- Sigma_i : 14
- Sigma_MH on Sigma_i : 1	- Sigma_MH on Sigma_i : 1	- Sigma_MH on Sigma_i : 1	- Sigma_MH on Sigma_i : 1	- Sigma_MH on Sigma_i : 1
Event ( 12 / 33 ) : GLN243B	Event ( 12 / 33 ) : GLN243B	Event ( 12 / 33 ) : GLN243B	Event ( 12 / 33 ) : GLN243B	Event ( 12 / 33 ) : GLN243B
- Theta : -5242 BC/AD	- Theta : -5351 BC/AD	- Theta : -4351 BC/AD	- Theta : -4441 BC/AD	- Theta : -4463 BC/AD
- Sigma_MH on Theta : 56	- Sigma_MH on Theta : 56	- Sigma_MH on Theta : 56	- Sigma_MH on Theta : 56	- Sigma_MH on Theta : 56
- S02 : 3150	- S02 : 3150	- S02 : 3150	- S02 : 3150	- S02 : 3150
Data ( 1 / 1 ) : GLN243B	Data ( 1 / 1 ) : GLN243B	Data ( 1 / 1 ) : GLN243B	Data ( 1 / 1 ) : GLN243B	Data ( 1 / 1 ) : GLN243B
- ti : -4723 BC/AD	- ti : -4753 BC/AD	- ti : -4716 BC/AD	- ti : -4727 BC/AD	- ti : -4702 BC/AD
- Sigma_i : 519	- Sigma_i : 597	- Sigma_i : 364	- Sigma_i : 285	- Sigma_i : 238
- Sigma_MH on Sigma_i : 1	- Sigma_MH on Sigma_i : 1	- Sigma_MH on Sigma_i : 1	- Sigma_MH on Sigma_i : 1	- Sigma_MH on Sigma_i : 1
Event ( 13 / 33 ) : GLN250	Event ( 13 / 33 ) : GLN250	Event ( 13 / 33 ) : GLN250	Event ( 13 / 33 ) : GLN250	Event ( 13 / 33 ) : GLN250
- Theta : -5245 BC/AD	- Theta : -5348 BC/AD	- Theta : -4325 BC/AD	- Theta : -4490 BC/AD	- Theta : -4427 BC/AD
- Sigma_MH on Theta : 65	- Sigma_MH on Theta : 65	- Sigma_MH on Theta : 65	- Sigma_MH on Theta : 65	- Sigma_MH on Theta : 65
- S02 : 4214	- S02 : 4214	- S02 : 4214	- S02 : 4214	- S02 : 4214
Data ( 1 / 1 ) : GLN250	Data ( 1 / 1 ) : GLN250	Data ( 1 / 1 ) : GLN250	Data ( 1 / 1 ) : GLN250	Data ( 1 / 1 ) : GLN250
- ti : -4948 BC/AD	- ti : -4920 BC/AD	- ti : -4884 BC/AD	- ti : -4919 BC/AD	- ti : -4880 BC/AD
- Sigma_i : 297	- Sigma_i : 429	- Sigma_i : 559	- Sigma_i : 430	- Sigma_i : 453
- Sigma_MH on Sigma_i : 1	- Sigma_MH on Sigma_i : 1	- Sigma_MH on Sigma_i : 1	- Sigma_MH on Sigma_i : 1	- Sigma_MH on Sigma_i : 1
Event ( 14 / 33 ) : GLN301	Event ( 14 / 33 ) : GLN301	Event ( 14 / 33 ) : GLN301	Event ( 14 / 33 ) : GLN301	Event ( 14 / 33 ) : GLN301
- Theta : -5234 BC/AD	- Theta : -5347 BC/AD	- Theta : -4377 BC/AD	- Theta : -4497 BC/AD	- Theta : -4359 BC/AD
- Sigma_MH on Theta : 55	- Sigma_MH on Theta : 55	- Sigma_MH on Theta : 55	- Sigma_MH on Theta : 55	- Sigma_MH on Theta : 55
- S02 : 3064	- S02 : 3064	- S02 : 3064	- S02 : 3064	- S02 : 3064
Data ( 1 / 1 ) : GLN301	Data ( 1 / 1 ) : GLN301	Data ( 1 / 1 ) : GLN301	Data ( 1 / 1 ) : GLN301	Data ( 1 / 1 ) : GLN301
- ti : -4635 BC/AD	- ti : -4702 BC/AD	- ti : -4643 BC/AD	- ti : -4550 BC/AD	- ti : -4648 BC/AD
- Sigma_i : 600	- Sigma_i : 645	- Sigma_i : 266	- Sigma_i : 53	- Sigma_i : 288
- Sigma_MH on Sigma_i : 1	- Sigma_MH on Sigma_i : 1	- Sigma_MH on Sigma_i : 1	- Sigma_MH on Sigma_i : 1	- Sigma_MH on Sigma_i : 1
Event ( 15 / 33 ) : GLN255	Event ( 15 / 33 ) : GLN255	Event ( 15 / 33 ) : GLN255	Event ( 15 / 33 ) : GLN255	Event ( 15 / 33 ) : GLN255
- Theta : -5242 BC/AD	- Theta : -5344 BC/AD	- Theta : -4348 BC/AD	- Theta : -4489 BC/AD	- Theta : -4441 BC/AD
- Sigma_MH on Theta : 55	- Sigma_MH on Theta : 55	- Sigma_MH on Theta : 55	- Sigma_MH on Theta : 55	- Sigma_MH on Theta : 55
- S02 : 3022	- S02 : 3022	- S02 : 3022	- S02 : 3022	- S02 : 3022
Data ( 1 / 1 ) : GLN255	Data ( 1 / 1 ) : GLN255	Data ( 1 / 1 ) : GLN255	Data ( 1 / 1 ) : GLN255	Data ( 1 / 1 ) : GLN255
- ti : -4641 BC/AD	- ti : -4621 BC/AD	- ti : -4562 BC/AD	- ti : -4558 BC/AD	- ti : -4630 BC/AD
- Sigma_i : 601	- Sigma_i : 723	- Sigma_i : 214	- Sigma_i : 69	- Sigma_i : 189
- Sigma_MH on Sigma_i : 1	- Sigma_MH on Sigma_i : 1	- Sigma_MH on Sigma_i : 1	- Sigma_MH on Sigma_i : 1	- Sigma_MH on Sigma_i : 1
Event ( 16 / 33 ) : GLN213	Event ( 16 / 33 ) : GLN213	Event ( 16 / 33 ) : GLN213	Event ( 16 / 33 ) : GLN213	Event ( 16 / 33 ) : GLN213
- Theta : -5246 BC/AD	- Theta : -5343 BC/AD	- Theta : -4346 BC/AD	- Theta : -4490 BC/AD	- Theta : -4442 BC/AD
- Sigma_MH on Theta : 57	- Sigma_MH on Theta : 57	- Sigma_MH on Theta : 57	- Sigma_MH on Theta : 57	- Sigma_MH on Theta : 57
- S02 : 3269	- S02 : 3269	- S02 : 3269	- S02 : 3269	- S02 : 3269
Data ( 1 / 1 ) : GLN213	Data ( 1 / 1 ) : GLN213	Data ( 1 / 1 ) : GLN213	Data ( 1 / 1 ) : GLN213	Data ( 1 / 1 ) : GLN213
- ti : -4895 BC/AD	- ti : -4781 BC/AD	- ti : -4838 BC/AD	- ti : -4881 BC/AD	- ti : -4797 BC/AD
- Sigma_i : 351	- Sigma_i : 562	- Sigma_i : 492	- Sigma_i : 391	- Sigma_i : 355
- Sigma_MH on Sigma_i : 1	- Sigma_MH on Sigma_i : 1	- Sigma_MH on Sigma_i : 1	- Sigma_MH on Sigma_i : 1	- Sigma_MH on Sigma_i : 1
Event ( 17 / 33 ) : GLN315	Event ( 17 / 33 ) : GLN315	Event ( 17 / 33 ) : GLN315	Event ( 17 / 33 ) : GLN315	Event ( 17 / 33 ) : GLN315
- Theta : -5245 BC/AD	- Theta : -5343 BC/AD	- Theta : -4332 BC/AD	- Theta : -4475 BC/AD	- Theta : -4444 BC/AD
- Sigma_MH on Theta : 66	- Sigma_MH on Theta : 66	- Sigma_MH on Theta : 66	- Sigma_MH on Theta : 66	- Sigma_MH on Theta : 66
- S02 : 4311	- S02 : 4311	- S02 : 4311	- S02 : 4311	- S02 : 4311
Data ( 1 / 1 ) : GLN315	Data ( 1 / 1 ) : GLN315	Data ( 1 / 1 ) : GLN315	Data ( 1 / 1 ) : GLN315	Data ( 1 / 1 ) : GLN315
- ti : -4909 BC/AD	- ti : -4800 BC/AD	- ti : -4751 BC/AD	- ti : -4645 BC/AD	- ti : -4802 BC/AD
- Sigma_i : 336	- Sigma_i : 544	- Sigma_i : 419	- Sigma_i : 170	- Sigma_i : 358
- Sigma_MH on Sigma_i : 1	- Sigma_MH on Sigma_i : 1	- Sigma_MH on Sigma_i : 1	- Sigma_MH on Sigma_i : 1	- Sigma_MH on Sigma_i : 1
Event ( 18 / 33 ) : GLN277	Event ( 18 / 33 ) : GLN277	Event ( 18 / 33 ) : GLN277	Event ( 18 / 33 ) : GLN277	Event ( 18 / 33 ) : GLN277
- Theta : -5242 BC/AD	- Theta : -5338 BC/AD	- Theta : -4370 BC/AD	- Theta : -4470 BC/AD	- Theta : -4472 BC/AD
- Sigma_MH on Theta : 47	- Sigma_MH on Theta : 47	- Sigma_MH on Theta : 47	- Sigma_MH on Theta : 47	- Sigma_MH on Theta : 47
- S02 : 2204	- S02 : 2204	- S02 : 2204	- S02 : 2204	- S02 : 2204
Data ( 1 / 1 ) : GLN277	Data ( 1 / 1 ) : GLN277	Data ( 1 / 1 ) : GLN277	Data ( 1 / 1 ) : GLN277	Data ( 1 / 1 ) : GLN277
- ti : -4569 BC/AD	- ti : -4586 BC/AD	- ti : -4591 BC/AD	- ti : -4598 BC/AD	- ti : -4671 BC/AD
- Sigma_i : 673	- Sigma_i : 752	- Sigma_i : 221	- Sigma_i : 128	- Sigma_i : 199
- Sigma_MH on Sigma_i : 1	- Sigma_MH on Sigma_i : 1	- Sigma_MH on Sigma_i : 1	- Sigma_MH on Sigma_i : 1	- Sigma_MH on Sigma_i : 1
Event ( 19 / 33 ) : GLN207B	Event ( 19 / 33 ) : GLN207B	Event ( 19 / 33 ) : GLN207B	Event ( 19 / 33 ) : GLN207B	Event ( 19 / 33 ) : GLN207B
- Theta : -5241 BC/AD	- Theta : -5347 BC/AD	- Theta : -4329 BC/AD	- Theta : -4456 BC/AD	- Theta : -4420 BC/AD
- Sigma_MH on Theta : 48	- Sigma_MH on Theta : 48	- Sigma_MH on Theta : 48	- Sigma_MH on Theta : 48	- Sigma_MH on Theta : 48
- S02 : 2299	- S02 : 2299	- S02 : 2299	- S02 : 2299	- S02 : 2299
Data ( 1 / 1 ) : GLN207B	Data ( 1 / 1 ) : GLN207B	Data ( 1 / 1 ) : GLN207B	Data ( 1 / 1 ) : GLN207B	Data ( 1 / 1 ) : GLN207B
- ti : -4542 BC/AD	- ti : -4567 BC/AD	- ti : -4587 BC/AD	- ti : -4492 BC/AD	- ti : -4644 BC/AD
- Sigma_i : 700	- Sigma_i : 779	- Sigma_i : 258	- Sigma_i : 36	- Sigma_i : 224
- Sigma_MH on Sigma_i : 1	- Sigma_MH on Sigma_i : 1	- Sigma_MH on Sigma_i : 1	- Sigma_MH on Sigma_i : 1	- Sigma_MH on Sigma_i : 1
Event ( 20 / 33 ) : GLN220	Event ( 20 / 33 ) : GLN220	Event ( 20 / 33 ) : GLN220	Event ( 20 / 33 ) : GLN220	Event ( 20 / 33 ) : GLN220
- Theta : -5247 BC/AD	- Theta : -5341 BC/AD	- Theta : -4346 BC/AD	- Theta : -4496 BC/AD	- Theta : -4358 BC/AD
- Sigma_MH on Theta : 49	- Sigma_MH on Theta : 49	- Sigma_MH on Theta : 49	- Sigma_MH on Theta : 49	- Sigma_MH on Theta : 49
- S02 : 2415	- S02 : 2415	- S02 : 2415	- S02 : 2415	- S02 : 2415
Data ( 1 / 1 ) : GLN220	Data ( 1 / 1 ) : GLN220	Data ( 1 / 1 ) : GLN220	Data ( 1 / 1 ) : GLN220	Data ( 1 / 1 ) : GLN220
- ti : -4499 BC/AD	- ti : -4533 BC/AD	- ti : -4521 BC/AD	- ti : -4531 BC/AD	- ti : -4393 BC/AD
- Sigma_i : 748	- Sigma_i : 808	- Sigma_i : 175	- Sigma_i : 35	- Sigma_i : 35
- Sigma_MH on Sigma_i : 1	- Sigma_MH on Sigma_i : 1	- Sigma_MH on Sigma_i : 1	- Sigma_MH on Sigma_i : 1	- Sigma_MH on Sigma_i : 1
Event ( 21 / 33 ) : GLN298	Event ( 21 / 33 ) : GLN298	Event ( 21 / 33 ) : GLN298	Event ( 21 / 33 ) : GLN298	Event ( 21 / 33 ) : GLN298
- Theta : -5245 BC/AD	- Theta : -5340 BC/AD	- Theta : -4357 BC/AD	- Theta : -4503 BC/AD	- Theta : -4437 BC/AD
- Sigma_MH on Theta : 46	- Sigma_MH on Theta : 46	- Sigma_MH on Theta : 46	- Sigma_MH on Theta : 46	- Sigma_MH on Theta : 46
- S02 : 2113	- S02 : 2113	- S02 : 2113	- S02 : 2113	- S02 : 2113
Data ( 1 / 1 ) : GLN298	Data ( 1 / 1 ) : GLN298	Data ( 1 / 1 ) : GLN298	Data ( 1 / 1 ) : GLN298	Data ( 1 / 1 ) : GLN298
- ti : -4594 BC/AD	- ti : -4602 BC/AD	- ti : -4475 BC/AD	- ti : -4583 BC/AD	- ti : -4487 BC/AD
- Sigma_i : 651	- Sigma_i : 739	- Sigma_i : 118	- Sigma_i : 80	- Sigma_i : 49
- Sigma_MH on Sigma_i : 1	- Sigma_MH on Sigma_i : 1	- Sigma_MH on Sigma_i : 1	- Sigma_MH on Sigma_i : 1	- Sigma_MH on Sigma_i : 1
Event ( 22 / 33 ) : GLN223	Event ( 22 / 33 ) : GLN223	Event ( 22 / 33 ) : GLN223	Event ( 22 / 33 ) : GLN223	Event ( 22 / 33 ) : GLN223
- Theta : -5238 BC/AD	- Theta : -5346 BC/AD	- Theta : -4341 BC/AD	- Theta : -4444 BC/AD	- Theta : -4439 BC/AD
- Sigma_MH on Theta : 60	- Sigma_MH on Theta : 60	- Sigma_MH on Theta : 60	- Sigma_MH on Theta : 60	- Sigma_MH on Theta : 60
- S02 : 3638	- S02 : 3638	- S02 : 3638	- S02 : 3638	- S02 : 3638
Data ( 1 / 1 ) : GLN223	Data ( 1 / 1 ) : GLN223	Data ( 1 / 1 ) : GLN223	Data ( 1 / 1 ) : GLN223	Data ( 1 / 1 ) : GLN223
- ti : -4702 BC/AD	- ti : -4698 BC/AD	- ti : -4662 BC/AD	- ti : -4706 BC/AD	- ti : -4697 BC/AD
- Sigma_i : 536	- Sigma_i : 648	- Sigma_i : 321	- Sigma_i : 263	- Sigma_i : 258
- Sigma_MH on Sigma_i : 1	- Sigma_MH on Sigma_i : 1	- Sigma_MH on Sigma_i : 1	- Sigma_MH on Sigma_i : 1	- Sigma_MH on Sigma_i : 1
Event ( 23 / 33 ) : GLN319	Event ( 23 / 33 ) : GLN319	Event ( 23 / 33 ) : GLN319	Event ( 23 / 33 ) : GLN319	Event ( 23 / 33 ) : GLN319
- Theta : -5235 BC/AD	- Theta : -5350 BC/AD	- Theta : -4371 BC/AD	- Theta : -4519 BC/AD	- Theta : -4373 BC/AD
- Sigma_MH on Theta : 48	- Sigma_MH on Theta : 48	- Sigma_MH on Theta : 48	- Sigma_MH on Theta : 48	- Sigma_MH on Theta : 48
- S02 : 2268	- S02 : 2268	- S02 : 2268	- S02 : 2268	- S02 : 2268
Data ( 1 / 1 ) : GLN319	Data ( 1 / 1 ) : GLN319	Data ( 1 / 1 ) : GLN319	Data ( 1 / 1 ) : GLN319	Data ( 1 / 1 ) : GLN319
- ti : -4404 BC/AD	- ti : -4527 BC/AD	- ti : -4392 BC/AD	- ti : -4414 BC/AD	- ti : -4411 BC/AD
- Sigma_i : 831	- Sigma_i : 823	- Sigma_i : 21	- Sigma_i : 105	- Sigma_i : 39
- Sigma_MH on Sigma_i : 1	- Sigma_MH on Sigma_i : 1	- Sigma_MH on Sigma_i : 1	- Sigma_MH on Sigma_i : 1	- Sigma_MH on Sigma_i : 1
Event ( 24 / 33 ) : GLN263	Event ( 24 / 33 ) : GLN263	Event ( 24 / 33 ) : GLN263	Event ( 24 / 33 ) : GLN263	Event ( 24 / 33 ) : GLN263
- Theta : -5241 BC/AD	- Theta : -5349 BC/AD	- Theta : -4355 BC/AD	- Theta : -4464 BC/AD	- Theta : -4455 BC/AD
- Sigma_MH on Theta : 85	- Sigma_MH on Theta : 85	- Sigma_MH on Theta : 85	- Sigma_MH on Theta : 85	- Sigma_MH on Theta : 85
- S02 : 7252	- S02 : 7252	- S02 : 7252	- S02 : 7252	- S02 : 7252
Data ( 1 / 1 ) : GLN263	Data ( 1 / 1 ) : GLN263	Data ( 1 / 1 ) : GLN263	Data ( 1 / 1 ) : GLN263	Data ( 1 / 1 ) : GLN263
- ti : -4927 BC/AD	- ti : -5113 BC/AD	- ti : -4801 BC/AD	- ti : -4962 BC/AD	- ti : -4859 BC/AD
- Sigma_i : 314	- Sigma_i : 236	- Sigma_i : 445	- Sigma_i : 499	- Sigma_i : 404
- Sigma_MH on Sigma_i : 1	- Sigma_MH on Sigma_i : 1	- Sigma_MH on Sigma_i : 1	- Sigma_MH on Sigma_i : 1	- Sigma_MH on Sigma_i : 1
Event ( 25 / 33 ) : GLN221B	Event ( 25 / 33 ) : GLN221B	Event ( 25 / 33 ) : GLN221B	Event ( 25 / 33 ) : GLN221B	Event ( 25 / 33 ) : GLN221B
- Theta : -5248 BC/AD	- Theta : -5350 BC/AD	- Theta : -4376 BC/AD	- Theta : -4518 BC/AD	- Theta : -4451 BC/AD
- Sigma_MH on Theta : 63	- Sigma_MH on Theta : 63	- Sigma_MH on Theta : 63	- Sigma_MH on Theta : 63	- Sigma_MH on Theta : 63
- S02 : 3946	- S02 : 3946	- S02 : 3946	- S02 : 3946	- S02 : 3946
Data ( 1 / 1 ) : GLN221B	Data ( 1 / 1 ) : GLN221B	Data ( 1 / 1 ) : GLN221B	Data ( 1 / 1 ) : GLN221B	Data ( 1 / 1 ) : GLN221B
- ti : -4727 BC/AD	- ti : -4731 BC/AD	- ti : -4601 BC/AD	- ti : -4719 BC/AD	- ti : -4784 BC/AD
- Sigma_i : 521	- Sigma_i : 619	- Sigma_i : 225	- Sigma_i : 201	- Sigma_i : 333
- Sigma_MH on Sigma_i : 1	- Sigma_MH on Sigma_i : 1	- Sigma_MH on Sigma_i : 1	- Sigma_MH on Sigma_i : 1	- Sigma_MH on Sigma_i : 1
Event ( 26 / 33 ) : GLN257	Event ( 26 / 33 ) : GLN257	Event ( 26 / 33 ) : GLN257	Event ( 26 / 33 ) : GLN257	Event ( 26 / 33 ) : GLN257
- Theta : -5246 BC/AD	- Theta : -5349 BC/AD	- Theta : -4356 BC/AD	- Theta : -4515 BC/AD	- Theta : -4449 BC/AD
- Sigma_MH on Theta : 73	- Sigma_MH on Theta : 73	- Sigma_MH on Theta : 73	- Sigma_MH on Theta : 73	- Sigma_MH on Theta : 73
- S02 : 5346	- S02 : 5346	- S02 : 5346	- S02 : 5346	- S02 : 5346
Data ( 1 / 1 ) : GLN257	Data ( 1 / 1 ) : GLN257	Data ( 1 / 1 ) : GLN257	Data ( 1 / 1 ) : GLN257	Data ( 1 / 1 ) : GLN257
- ti : -4669 BC/AD	- ti : -4632 BC/AD	- ti : -4692 BC/AD	- ti : -4587 BC/AD	- ti : -4717 BC/AD
- Sigma_i : 577	- Sigma_i : 717	- Sigma_i : 336	- Sigma_i : 72	- Sigma_i : 268
- Sigma_MH on Sigma_i : 1	- Sigma_MH on Sigma_i : 1	- Sigma_MH on Sigma_i : 1	- Sigma_MH on Sigma_i : 1	- Sigma_MH on Sigma_i : 1
Event ( 27 / 33 ) : GLN317	Event ( 27 / 33 ) : GLN317	Event ( 27 / 33 ) : GLN317	Event ( 27 / 33 ) : GLN317	Event ( 27 / 33 ) : GLN317
- Theta : -5248 BC/AD	- Theta : -5347 BC/AD	- Theta : -4355 BC/AD	- Theta : -4499 BC/AD	- Theta : -4464 BC/AD
- Sigma_MH on Theta : 63	- Sigma_MH on Theta : 63	- Sigma_MH on Theta : 63	- Sigma_MH on Theta : 63	- Sigma_MH on Theta : 63
- S02 : 3923	- S02 : 3923	- S02 : 3923	- S02 : 3923	- S02 : 3923
Data ( 1 / 1 ) : GLN317	Data ( 1 / 1 ) : GLN317	Data ( 1 / 1 ) : GLN317	Data ( 1 / 1 ) : GLN317	Data ( 1 / 1 ) : GLN317
- ti : -4676 BC/AD	- ti : -4605 BC/AD	- ti : -4649 BC/AD	- ti : -4606 BC/AD	- ti : -4610 BC/AD
- Sigma_i : 573	- Sigma_i : 742	- Sigma_i : 294	- Sigma_i : 107	- Sigma_i : 146
- Sigma_MH on Sigma_i : 1	- Sigma_MH on Sigma_i : 1	- Sigma_MH on Sigma_i : 1	- Sigma_MH on Sigma_i : 1	- Sigma_MH on Sigma_i : 1
Event ( 28 / 33 ) : GLN289B	Event ( 28 / 33 ) : GLN289B	Event ( 28 / 33 ) : GLN289B	Event ( 28 / 33 ) : GLN289B	Event ( 28 / 33 ) : GLN289B
- Theta : -5240 BC/AD	- Theta : -5343 BC/AD	- Theta : -4362 BC/AD	- Theta : -4499 BC/AD	- Theta : -4442 BC/AD
- Sigma_MH on Theta : 72	- Sigma_MH on Theta : 72	- Sigma_MH on Theta : 72	- Sigma_MH on Theta : 72	- Sigma_MH on Theta : 72
- S02 : 5136	- S02 : 5136	- S02 : 5136	- S02 : 5136	- S02 : 5136
Data ( 1 / 1 ) : GLN289B	Data ( 1 / 1 ) : GLN289B	Data ( 1 / 1 ) : GLN289B	Data ( 1 / 1 ) : GLN289B	Data ( 1 / 1 ) : GLN289B
- ti : -4759 BC/AD	- ti : -4639 BC/AD	- ti : -4613 BC/AD	- ti : -4610 BC/AD	- ti : -4574 BC/AD
- Sigma_i : 481	- Sigma_i : 704	- Sigma_i : 251	- Sigma_i : 111	- Sigma_i : 132
- Sigma_MH on Sigma_i : 1	- Sigma_MH on Sigma_i : 1	- Sigma_MH on Sigma_i : 1	- Sigma_MH on Sigma_i : 1	- Sigma_MH on Sigma_i : 1
Event ( 29 / 33 ) : GLN232B	Event ( 29 / 33 ) : GLN232B	Event ( 29 / 33 ) : GLN232B	Event ( 29 / 33 ) : GLN232B	Event ( 29 / 33 ) : GLN232B
- Theta : -5246 BC/AD	- Theta : -5352 BC/AD	- Theta : -4380 BC/AD	- Theta : -4480 BC/AD	- Theta : -4474 BC/AD
- Sigma_MH on Theta : 55	- Sigma_MH on Theta : 55	- Sigma_MH on Theta : 55	- Sigma_MH on Theta : 55	- Sigma_MH on Theta : 55
- S02 : 3075	- S02 : 3075	- S02 : 3075	- S02 : 3075	- S02 : 3075
Data ( 1 / 1 ) : GLN232B	Data ( 1 / 1 ) : GLN232B	Data ( 1 / 1 ) : GLN232B	Data ( 1 / 1 ) : GLN232B	Data ( 1 / 1 ) : GLN232B
- ti : -4549 BC/AD	- ti : -4652 BC/AD	- ti : -4546 BC/AD	- ti : -4614 BC/AD	- ti : -4686 BC/AD
- Sigma_i : 698	- Sigma_i : 700	- Sigma_i : 166	- Sigma_i : 134	- Sigma_i : 211
- Sigma_MH on Sigma_i : 1	- Sigma_MH on Sigma_i : 1	- Sigma_MH on Sigma_i : 1	- Sigma_MH on Sigma_i : 1	- Sigma_MH on Sigma_i : 1
Event ( 30 / 33 ) : GLN246	Event ( 30 / 33 ) : GLN246	Event ( 30 / 33 ) : GLN246	Event ( 30 / 33 ) : GLN246	Event ( 30 / 33 ) : GLN246
- Theta : -5238 BC/AD	- Theta : -5351 BC/AD	- Theta : -4331 BC/AD	- Theta : -4470 BC/AD	- Theta : -4445 BC/AD
- Sigma_MH on Theta : 43	- Sigma_MH on Theta : 43	- Sigma_MH on Theta : 43	- Sigma_MH on Theta : 43	- Sigma_MH on Theta : 43
- S02 : 1882	- S02 : 1882	- S02 : 1882	- S02 : 1882	- S02 : 1882
Data ( 1 / 1 ) : GLN246	Data ( 1 / 1 ) : GLN246	Data ( 1 / 1 ) : GLN246	Data ( 1 / 1 ) : GLN246	Data ( 1 / 1 ) : GLN246
- ti : -4810 BC/AD	- ti : -4848 BC/AD	- ti : -4862 BC/AD	- ti : -4806 BC/AD	- ti : -4825 BC/AD
- Sigma_i : 428	- Sigma_i : 503	- Sigma_i : 531	- Sigma_i : 336	- Sigma_i : 380
- Sigma_MH on Sigma_i : 1	- Sigma_MH on Sigma_i : 1	- Sigma_MH on Sigma_i : 1	- Sigma_MH on Sigma_i : 1	- Sigma_MH on Sigma_i : 1
Event ( 31 / 33 ) : GLN237A	Event ( 31 / 33 ) : GLN237A	Event ( 31 / 33 ) : GLN237A	Event ( 31 / 33 ) : GLN237A	Event ( 31 / 33 ) : GLN237A
- Theta : -5249 BC/AD	- Theta : -5354 BC/AD	- Theta : -4379 BC/AD	- Theta : -4519 BC/AD	- Theta : -4468 BC/AD
- Sigma_MH on Theta : 57	- Sigma_MH on Theta : 57	- Sigma_MH on Theta : 57	- Sigma_MH on Theta : 57	- Sigma_MH on Theta : 57
- S02 : 3245	- S02 : 3245	- S02 : 3245	- S02 : 3245	- S02 : 3245
Data ( 1 / 1 ) : GLN237A	Data ( 1 / 1 ) : GLN237A	Data ( 1 / 1 ) : GLN237A	Data ( 1 / 1 ) : GLN237A	Data ( 1 / 1 ) : GLN237A
- ti : -4789 BC/AD	- ti : -4814 BC/AD	- ti : -4787 BC/AD	- ti : -4883 BC/AD	- ti : -4782 BC/AD
- Sigma_i : 459	- Sigma_i : 540	- Sigma_i : 407	- Sigma_i : 364	- Sigma_i : 314
- Sigma_MH on Sigma_i : 1	- Sigma_MH on Sigma_i : 1	- Sigma_MH on Sigma_i : 1	- Sigma_MH on Sigma_i : 1	- Sigma_MH on Sigma_i : 1
Event ( 32 / 33 ) : GLN231A	Event ( 32 / 33 ) : GLN231A	Event ( 32 / 33 ) : GLN231A	Event ( 32 / 33 ) : GLN231A	Event ( 32 / 33 ) : GLN231A
- Theta : -5249 BC/AD	- Theta : -5355 BC/AD	- Theta : -4382 BC/AD	- Theta : -4519 BC/AD	- Theta : -4470 BC/AD
- Sigma_MH on Theta : 41	- Sigma_MH on Theta : 41	- Sigma_MH on Theta : 41	- Sigma_MH on Theta : 41	- Sigma_MH on Theta : 41
- S02 : 1718	- S02 : 1718	- S02 : 1718	- S02 : 1718	- S02 : 1718
Data ( 1 / 1 ) : GLN231A	Data ( 1 / 1 ) : GLN231A	Data ( 1 / 1 ) : GLN231A	Data ( 1 / 1 ) : GLN231A	Data ( 1 / 1 ) : GLN231A
- ti : -4784 BC/AD	- ti : -4707 BC/AD	- ti : -4757 BC/AD	- ti : -4766 BC/AD	- ti : -4758 BC/AD
- Sigma_i : 465	- Sigma_i : 648	- Sigma_i : 375	- Sigma_i : 247	- Sigma_i : 288
- Sigma_MH on Sigma_i : 1	- Sigma_MH on Sigma_i : 1	- Sigma_MH on Sigma_i : 1	- Sigma_MH on Sigma_i : 1	- Sigma_MH on Sigma_i : 1
Event ( 33 / 33 ) : GLN252	Event ( 33 / 33 ) : GLN252	Event ( 33 / 33 ) : GLN252	Event ( 33 / 33 ) : GLN252	Event ( 33 / 33 ) : GLN252
- Theta : -5242 BC/AD	- Theta : -5355 BC/AD	- Theta : -4360 BC/AD	- Theta : -4477 BC/AD	- Theta : -4467 BC/AD
- Sigma_MH on Theta : 55	- Sigma_MH on Theta : 55	- Sigma_MH on Theta : 55	- Sigma_MH on Theta : 55	- Sigma_MH on Theta : 55
- S02 : 3064	- S02 : 3064	- S02 : 3064	- S02 : 3064	- S02 : 3064
Data ( 1 / 1 ) : GLN252	Data ( 1 / 1 ) : GLN252	Data ( 1 / 1 ) : GLN252	Data ( 1 / 1 ) : GLN252	Data ( 1 / 1 ) : GLN252
- ti : -4675 BC/AD	- ti : -4709 BC/AD	- ti : -4689 BC/AD	- ti : -4691 BC/AD	- ti : -4726 BC/AD
- Sigma_i : 567	- Sigma_i : 646	- Sigma_i : 329	- Sigma_i : 214	- Sigma_i : 259
- Sigma_MH on Sigma_i : 1	- Sigma_MH on Sigma_i : 1	- Sigma_MH on Sigma_i : 1	- Sigma_MH on Sigma_i : 1	- Sigma_MH on Sigma_i : 1
Phases Initialization	Phases Initialization	Phases Initialization	Phases Initialization	Phases Initialization
Phase ( 1 / 15 ) : family B sector	Phase ( 1 / 15 ) : family B sector	Phase ( 1 / 15 ) : family B sector	Phase ( 1 / 15 ) : family B sector	Phase ( 1 / 15 ) : family B sector
- Begin : -5245 BC/AD	- Begin : -5349 BC/AD	- Begin : -4377 BC/AD	- Begin : -4503 BC/AD	- Begin : -4472 BC/AD
- End : -5234 BC/AD	- End : -5338 BC/AD	- End : -4348 BC/AD	- End : -4458 BC/AD	- End : -4357 BC/AD
- Tau : 0	- Tau : 0	- Tau : 0	- Tau : 0	- Tau : 0
Phase ( 2 / 15 ) : alcove	Phase ( 2 / 15 ) : recent group	Phase ( 2 / 15 ) : recent group	Phase ( 2 / 15 ) : recent group	Phase ( 2 / 15 ) : recent group
- Begin : -5241 BC/AD	- Begin : -5339 BC/AD	- Begin : -4329 BC/AD	- Begin : -4440 BC/AD	- Begin : -4431 BC/AD
- End : -5234 BC/AD	- End : -5326 BC/AD	- End : -4326 BC/AD	- End : -4439 BC/AD	- End : -4395 BC/AD
- Tau : 15	- Tau : 0	- Tau : 0	- Tau : 0	- Tau : 0
Phase ( 3 / 15 ) : recent group	Phase ( 3 / 15 ) : FA_G4_3	Phase ( 3 / 15 ) : FA_G4_3	Phase ( 3 / 15 ) : FA_G4_3	Phase ( 3 / 15 ) : FA_G4_3
- Begin : -5238 BC/AD	- Begin : -5347 BC/AD	- Begin : -4355 BC/AD	- Begin : -4499 BC/AD	- Begin : -4464 BC/AD
- End : -5234 BC/AD	- End : -5343 BC/AD	- End : -4332 BC/AD	- End : -4475 BC/AD	- End : -4441 BC/AD
- Tau : 0	- Tau : 30	- Tau : 30	- Tau : 30	- Tau : 30
Phase ( 4 / 15 ) : FA_G4_3	Phase ( 4 / 15 ) : All necropolis	Phase ( 4 / 15 ) : All necropolis	Phase ( 4 / 15 ) : All necropolis	Phase ( 4 / 15 ) : All necropolis
- Begin : -5248 BC/AD	- Begin : -5355 BC/AD	- Begin : -4382 BC/AD	- Begin : -4519 BC/AD	- Begin : -4474 BC/AD
- End : -5242 BC/AD	- End : -5326 BC/AD	- End : -4325 BC/AD	- End : -4439 BC/AD	- End : -4357 BC/AD
- Tau : 15	- Tau : 30	- Tau : 60	- Tau : 80	- Tau : 120
Phase ( 5 / 15 ) : All necropolis	Phase ( 5 / 15 ) : middle group	Phase ( 5 / 15 ) : middle group	Phase ( 5 / 15 ) : middle group	Phase ( 5 / 15 ) : middle group
- Begin : -5249 BC/AD	- Begin : -5351 BC/AD	- Begin : -4355 BC/AD	- Begin : -4470 BC/AD	- Begin : -4463 BC/AD
- End : -5234 BC/AD	- End : -5349 BC/AD	- End : -4331 BC/AD	- End : -4441 BC/AD	- End : -4445 BC/AD
- Tau : 15	- Tau : 0	- Tau : 0	- Tau : 0	- Tau : 0
Phase ( 6 / 15 ) : middle group	Phase ( 6 / 15 ) : alcove	Phase ( 6 / 15 ) : alcove	Phase ( 6 / 15 ) : alcove	Phase ( 6 / 15 ) : alcove
- Begin : -5242 BC/AD	- Begin : -5347 BC/AD	- Begin : -4329 BC/AD	- Begin : -4456 BC/AD	- Begin : -4431 BC/AD
- End : -5238 BC/AD	- End : -5326 BC/AD	- End : -4326 BC/AD	- End : -4439 BC/AD	- End : -4401 BC/AD
- Tau : 0	- Tau : 30	- Tau : 30	- Tau : 30	- Tau : 30
Phase ( 7 / 15 ) : Pedigree A	Phase ( 7 / 15 ) : Pedigree A	Phase ( 7 / 15 ) : Pedigree A	Phase ( 7 / 15 ) : Pedigree A	Phase ( 7 / 15 ) : Pedigree A
- Begin : -5249 BC/AD	- Begin : -5355 BC/AD	- Begin : -4382 BC/AD	- Begin : -4519 BC/AD	- Begin : -4470 BC/AD
- End : -5234 BC/AD	- End : -5326 BC/AD	- End : -4326 BC/AD	- End : -4439 BC/AD	- End : -4358 BC/AD
- Tau : 15	- Tau : 30	- Tau : 60	- Tau : 80	- Tau : 120
Phase ( 8 / 15 ) : FA_G4_2	Phase ( 8 / 15 ) : FA_G4_2	Phase ( 8 / 15 ) : FA_G4_2	Phase ( 8 / 15 ) : FA_G4_2	Phase ( 8 / 15 ) : FA_G4_2
- Begin : -5236 BC/AD	- Begin : -5331 BC/AD	- Begin : -4348 BC/AD	- Begin : -4441 BC/AD	- Begin : -4460 BC/AD
- End : -5236 BC/AD	- End : -5331 BC/AD	- End : -4348 BC/AD	- End : -4441 BC/AD	- End : -4460 BC/AD
- Tau : 15	- Tau : 30	- Tau : 30	- Tau : 30	- Tau : 30
Phase ( 9 / 15 ) : FA_G4_1	Phase ( 9 / 15 ) : FA_G4_1	Phase ( 9 / 15 ) : FA_G4_1	Phase ( 9 / 15 ) : FA_G4_1	Phase ( 9 / 15 ) : FA_G4_1
- Begin : -5236 BC/AD	- Begin : -5348 BC/AD	- Begin : -4345 BC/AD	- Begin : -4507 BC/AD	- Begin : -4417 BC/AD
- End : -5236 BC/AD	- End : -5348 BC/AD	- End : -4345 BC/AD	- End : -4507 BC/AD	- End : -4417 BC/AD
- Tau : 15	- Tau : 30	- Tau : 30	- Tau : 30	- Tau : 30
Phase ( 10 / 15 ) : FA_G3_2	Phase ( 10 / 15 ) : FA_G3_2	Phase ( 10 / 15 ) : FA_G3_2	Phase ( 10 / 15 ) : FA_G3_2	Phase ( 10 / 15 ) : FA_G3_2
- Begin : -5247 BC/AD	- Begin : -5350 BC/AD	- Begin : -4371 BC/AD	- Begin : -4519 BC/AD	- Begin : -4373 BC/AD
- End : -5235 BC/AD	- End : -5341 BC/AD	- End : -4346 BC/AD	- End : -4496 BC/AD	- End : -4358 BC/AD
- Tau : 15	- Tau : 30	- Tau : 30	- Tau : 30	- Tau : 30
Phase ( 11 / 15 ) : FA_G3_1	Phase ( 11 / 15 ) : FA_G3_1	Phase ( 11 / 15 ) : FA_G3_1	Phase ( 11 / 15 ) : FA_G3_1	Phase ( 11 / 15 ) : FA_G3_1
- Begin : -5248 BC/AD	- Begin : -5354 BC/AD	- Begin : -4376 BC/AD	- Begin : -4518 BC/AD	- Begin : -4451 BC/AD
- End : -5245 BC/AD	- End : -5335 BC/AD	- End : -4354 BC/AD	- End : -4493 BC/AD	- End : -4443 BC/AD
- Tau : 15	- Tau : 30	- Tau : 30	- Tau : 30	- Tau : 30
Phase ( 12 / 15 ) : ancient group	Phase ( 12 / 15 ) : ancient group	Phase ( 12 / 15 ) : ancient group	Phase ( 12 / 15 ) : ancient group	Phase ( 12 / 15 ) : ancient group
- Begin : -5249 BC/AD	- Begin : -5355 BC/AD	- Begin : -4382 BC/AD	- Begin : -4519 BC/AD	- Begin : -4474 BC/AD
- End : -5242 BC/AD	- End : -5352 BC/AD	- End : -4360 BC/AD	- End : -4477 BC/AD	- End : -4467 BC/AD
- Tau : 0	- Tau : 0	- Tau : 0	- Tau : 0	- Tau : 0
Phase ( 13 / 15 ) : FA_G3_3	Phase ( 13 / 15 ) : FA_G3_3	Phase ( 13 / 15 ) : FA_G3_3	Phase ( 13 / 15 ) : FA_G3_3	Phase ( 13 / 15 ) : FA_G3_3
- Begin : -5245 BC/AD	- Begin : -5348 BC/AD	- Begin : -4325 BC/AD	- Begin : -4490 BC/AD	- Begin : -4427 BC/AD
- End : -5245 BC/AD	- End : -5348 BC/AD	- End : -4325 BC/AD	- End : -4490 BC/AD	- End : -4427 BC/AD
- Tau : 15	- Tau : 30	- Tau : 30	- Tau : 30	- Tau : 30
Phase ( 14 / 15 ) : FA_G1_G2	Phase ( 14 / 15 ) : FA_G1_G2	Phase ( 14 / 15 ) : FA_G1_G2	Phase ( 14 / 15 ) : FA_G1_G2	Phase ( 14 / 15 ) : FA_G1_G2
- Begin : -5249 BC/AD	- Begin : -5355 BC/AD	- Begin : -4382 BC/AD	- Begin : -4519 BC/AD	- Begin : -4470 BC/AD
- End : -5249 BC/AD	- End : -5354 BC/AD	- End : -4379 BC/AD	- End : -4519 BC/AD	- End : -4468 BC/AD
- Tau : 15	- Tau : 30	- Tau : 30	- Tau : 30	- Tau : 30
Phase ( 15 / 15 ) : Pedrigree B	Phase ( 15 / 15 ) : Pedrigree B	Phase ( 15 / 15 ) : Pedrigree B	Phase ( 15 / 15 ) : Pedrigree B	Phase ( 15 / 15 ) : Pedrigree B
- Begin : -5245 BC/AD	- Begin : -5347 BC/AD	- Begin : -4377 BC/AD	- Begin : -4503 BC/AD	- Begin : -4472 BC/AD
- End : -5234 BC/AD	- End : -5338 BC/AD	- End : -4357 BC/AD	- End : -4470 BC/AD	- End : -4359 BC/AD
- Tau : 15	- Tau : 30	- Tau : 60	- Tau : 80	- Tau : 120
Phases Constraints Initialization	Phases Constraints Initialization	Phases Constraints Initialization	Phases Constraints Initialization	Phases Constraints Initialization
Succession ( 1 / 8) : from FA_G1_G2 to FA_G3_1	Succession ( 1 / 8) : from FA_G1_G2 to FA_G3_1	Succession ( 1 / 8) : from FA_G1_G2 to FA_G3_1	Succession ( 1 / 8) : from FA_G1_G2 to FA_G3_1	Succession ( 1 / 8) : from FA_G1_G2 to FA_G3_1
- Gamma : 0	- Gamma : 0	- Gamma : 0	- Gamma : 0	- Gamma : 0
Succession ( 2 / 8) : from FA_G1_G2 to FA_G4_1	Succession ( 2 / 8) : from FA_G1_G2 to FA_G4_1	Succession ( 2 / 8) : from FA_G1_G2 to FA_G4_1	Succession ( 2 / 8) : from FA_G1_G2 to FA_G4_1	Succession ( 2 / 8) : from FA_G1_G2 to FA_G4_1
- Gamma : 0	- Gamma : 0	- Gamma : 0	- Gamma : 0	- Gamma : 0
Succession ( 3 / 8) : from FA_G1_G2 to FA_G3_2	Succession ( 3 / 8) : from FA_G1_G2 to FA_G3_2	Succession ( 3 / 8) : from FA_G1_G2 to FA_G3_2	Succession ( 3 / 8) : from FA_G1_G2 to FA_G3_2	Succession ( 3 / 8) : from FA_G1_G2 to FA_G3_2
- Gamma : 0	- Gamma : 0	- Gamma : 0	- Gamma : 0	- Gamma : 0
Succession ( 4 / 8) : from FA_G1_G2 to FA_G3_3	Succession ( 4 / 8) : from FA_G1_G2 to FA_G3_3	Succession ( 4 / 8) : from FA_G1_G2 to FA_G3_3	Succession ( 4 / 8) : from FA_G1_G2 to FA_G3_3	Succession ( 4 / 8) : from FA_G1_G2 to FA_G3_3
- Gamma : 0	- Gamma : 0	- Gamma : 0	- Gamma : 0	- Gamma : 0
Succession ( 5 / 8) : from FA_G1_G2 to FA_G4_3	Succession ( 5 / 8) : from FA_G1_G2 to FA_G4_3	Succession ( 5 / 8) : from FA_G1_G2 to FA_G4_3	Succession ( 5 / 8) : from FA_G1_G2 to FA_G4_3	Succession ( 5 / 8) : from FA_G1_G2 to FA_G4_3
- Gamma : 0	- Gamma : 0	- Gamma : 0	- Gamma : 0	- Gamma : 0
Succession ( 6 / 8) : from FA_G1_G2 to FA_G4_2	Succession ( 6 / 8) : from FA_G1_G2 to FA_G4_2	Succession ( 6 / 8) : from FA_G1_G2 to FA_G4_2	Succession ( 6 / 8) : from FA_G1_G2 to FA_G4_2	Succession ( 6 / 8) : from FA_G1_G2 to FA_G4_2
- Gamma : 0	- Gamma : 0	- Gamma : 0	- Gamma : 0	- Gamma : 0
Succession ( 7 / 8) : from ancient group to middle group	Succession ( 7 / 8) : from ancient group to middle group	Succession ( 7 / 8) : from ancient group to middle group	Succession ( 7 / 8) : from ancient group to middle group	Succession ( 7 / 8) : from ancient group to middle group
- Gamma : 0	- Gamma : 0	- Gamma : 0	- Gamma : 0	- Gamma : 0
Succession ( 8 / 8) : from middle group to recent group	Succession ( 8 / 8) : from middle group to recent group	Succession ( 8 / 8) : from middle group to recent group	Succession ( 8 / 8) : from middle group to recent group	Succession ( 8 / 8) : from middle group to recent group
- Gamma : 0	- Gamma : 0	- Gamma : 0	- Gamma : 0	- Gamma : 0
