# Supplementary material for: Extensive pedigrees reveal the social organization of a Neolithic community
Source: Nature. 2023 Jul 26;620(7974):600–6. doi: 10.1038/s41586-023-06350-8 (PMC10432279; doi:10.1038/s41586-023-06350-8)
Supplement: Supplementary file 4 — Supplementary Tables 1–25. [file 41586_2023_6350_MOESM4_ESM.zip › Supp_tables_zip/Supplementary_table_21_Individual_archaeological_features_v2.xlsx]

## Sheet: Sheet1
Arch ID	Age	Pedigree	Sub-lineage (Fig. 1)	Generation	Genetic sex	Osteological sex	Type of burial	Structure of the pit	Body orientation (head direction)	Back position	Legs position	Grave goods
												Ornament (fauna teeth)	Ornament (shell)	Ornament (stone beads)	Ochre	Fauna	Flint	Pottery	Stone	Other
GLN201	Adult 16-18	A	f	6	M	M	single	niche	east	supine	crouched, right	1 fauna tooth	shell pendent		ochre		flint
GLN202	Adult 20+	A	f	5	M	M	single	niche	south	left	flexed, left						1 scraper, 1 flint splinter
GLN204	Non-adult 1-4	A	g	7	M	U	single	rigid container in pit	south-west	left	flexed, left			1 limestone bead
GLN205	Non-adult 1-2.5					U	single	niche	south	left	left
GLN206	Non-adult 3-7	A	g	7	M	U	single	pit with construction	south-east	supine	flexed, left						flint
GLN207A	Adult 30+	A	g	5	M	M	double (207B)	niche	south	left	flexed, left			7 limestone beads, 1 lignite bead			1 flint blade
GLN207B	Adult 20+				F	F	double (207A)	niche	south	supine	flexed, left			3 limestone beads, 1 lignite bead
GLN208	Non-adult 3-6	A	g	7	F	U	single	niche	south	left	flexed, left		3 scaphopod beads	133 limestone beads	ochre
GLN209	Adult 20-49	A	g	5	M	M	single	niche	south-east	left	flexed, left	flint, pottery, fauna tooth
GLN210	Non-adult 7-12	A	f	5	M	U	single	rigid container in pit	south	left	flexed, left
GLN211A	Non-adult 3-7		r		F	U	double (211B)	rigid container in pit	south	left	flexed, left
GLN211B	Non-adult 6-10		r		M	U	double (211A)	rigid container in pit	south	left	crouched, left	perforated tooth					flint
GLN212	Adult 20-29	A	f	4	F	F	single	rigid container in pit	south-west	left	flexed, left	1 perforated tooth of small carnivore	18 scaphopod beads, 1 bivalve shell (glycymeris)	2 limestone beads, 1 graphite bead
GLN213	Adult 15-29	A	f	4	F	F	single	rigid container in pit	south-west	supine	flexed, left
GLN214	Non-adult 3-7	A	e	6	F	I	single	rigid container in pit	south	supine	flexed, left		4 gasteropod pendent	48 white limestone beads, 2 grey limestone beads, 1 black limestone bead
GLN215A	Non-adult 4-8	A	c	6	F	I	single	niche	south	left	crouched, left	1 flint scraper
GLN215B	Non-adult 8-14	A	c	6	F	I	single	rigid container in pit	south-east	left	crouched, left
GLN216	Adult 30+	A	c	4	M	M	single	pit with construction	south-west	left	crouched, left				ochre	4 suidae phalanges, 1 burnt bone
GLN219	Non-adult 1-2				M?	U	single	pit	?	?	?	3 perforated teeth	25 scaphopod beads, 1 gasteropod fragment
GLN220	Adult 20-59	A	h	3	M	M	single	rigid container in pit	south	supine	flexed, left	2 perforated suidae canines					2 flint tools	1 pottery shard
GLN221A	Non-adult 0-1				F	U	single	rigid container in pit	south-east	left	flexed, left								1 stone
GLN221B	Adult 30+	A	b	3	M	M	single	rigid container in pit	south	left	flexed, left							2 pottery shards
GLN223	Non-adult 4-7	A	f	6	F	U	single	rigid container in pit	south	left	crouched, left				ochre
GLN224	Adult 20+	A	f	4	M	M	single	rigid container in pit	south	supine	crouched, left				ochre
GLN225	Adult 30+	A-exogenous	i	3	F	F	single	rigid container in pit	south	left	crouched, left				ochre
GLN226	Non-adult 1-3	A	i	4	M	U	single	rigid container in pit	south-west	left	crouched, left				ochre		2 flint scrapers			coal
GLN227	Non-adult 3-6	A	e	5	M	U	single	pit	south-west	left	crouched, left					2 non-ornametal fauna teeth (1 bovid)	2 flint blades	1 pottery shard
GLN228	Non-adult ?					U	single	pit	south	?	?	1 shell						1 pottery shard
GLN229	Non-adult 12-19				M	U	single	rigid container in pit	west	supine	crouched, right						1 flint splinter
GLN230	Adult 15+				M	U	single		south-west	left	flexed, left
GLN231A	Adult 20+	A	a	1	M	M	double (231B)	rigid container in pit	south	supine	crouched, left
GLN231B	Non-adult 2-6					U	double (231A)		?	?	?
GLN232B	Adult 20-59				F	F	double (232C)	rigid container in pit	south	left	flexed, left					tooth	flint
GLN232C	Non-adult 2-6	A	h	5	F	U	double (232B)	rigid container in pit	south	left	flexed, left
GLN233	Adult 15+				?	U	deposit from fauna		?	?	?
GLN235	Non-adult 1-3	A	d	4	M	U	single	rigid container in pit	south	left	crouched, left
GLN236A	Adult 20+	A-exogenous	e	4	F	F	single	rigid container in pit	south	right	crouched, right
GLN236B	Non-adult 2-4.5	A	e	6	M	U	single	rigid container in pit		left	flexed, left
GLN237A	Adult 20-49	A	b	2	M	U	single	pit	south	left	flexed, left		13 scaphpod beads			4 fauna fragments	4 flints		1 stone
GLN237B	Non-adult 1-3					U	single		south	?	?		13 scaphopod beads			fauna	flint
GLN238	Adult 20-59					U	single	rigid container in pit	south	left	flexed, left				ochre
GLN239	Non-adult ?					U	single	rigid container in pit	south	?	?
GLN240	Adult 20+					M	single	rigid container in pit	south	supine	crouched, left				ochre	suidae tooth	blade
GLN241	Adult 20-49	A	h	3	M	M	single	rigid container in pit	south	left	crouched, left
GLN242	Adult 30+				F	M	single		south	supine	crouched, right						1 flint splinter
GLN243A	Adult 30+	A	e	4	M	M	single	rigid container in pit	south-west	left	crouched, left
GLN243B	Adult 20+				F	F	single	rigid container in pit	south	supine	crouched, left									manganese
GLN244	Non-adult 0.5-1.5	A	k	5	F	U	single	rigid container in pit	south	left	flexed, left		1 perforated valve (glycymeris), 3 gasteropods (2 perforated bulbiform sycoxtoma, 1 naticid)
GLN245A	Non-adult 2-6	A	k	5	M	U	single	rigid container in pit	south	left	crouched, left
GLN245B	Adult 40+	A	k	4	M	M	single	rigid container in pit	south-west	supine	crouched, left
GLN246	Adult 40+				F	F	single	rigid container in pit	south-west	supine	flexed, left		2 perforated gasteropod (nucella lapillus)
GLN247	Adult ?					U	single	rigid container in pit	south	left	flexed, left							1 pottery shard
GLN248	Adult 40+	A-exogenous	k	5	F	F	single	niche	south	left	crouched, left		1 shell fragment (scallop), 5 scaphopod beads	1 bead
GLN249	Adult 20+	A-exogenous	k	4	F	U	single	rigid container in pit	south	supine	flexed, left							pottery cup
GLN250	Adult 20+	A	j	4	M	M	single	rigid container in pit	south	supine	crouched, left								lighter (flint, marcassite)
GLN251	Adult 17+					F	single	pit	north-east	?	flexed, left					fauna
GLN252	Adult 30+					M	single	rigid container in pit	south	left	flexed, left
GLN253	Adult 20-59	A-exogenous	c	3	M	M	single	niche	south-west	left	flexed, left					3 fauna fragments		4 pottery shards
GLN254	Non-adult 4-8					U	single		south	?	?					suidae tooth
GLN255	Adult 30+	A	f	4	M	M	single	rigid container in pit	south	supine	crouched, left				ochre
GLN256	Adult 50+	A	j	3	M	U	single	rigid container in pit	south-west	left	crouched, left						flint
GLN257	Adult 30+	A	g	5	M	M	single	rigid container in pit	south-west	left	flexed, left								polished axe
GLN258	Non-adult 1-3	A	k	5	M	U	single	rigid container in pit	south-west	left	flexed, left
GLN260	Adult 20+	A	h	3	M	U	single	rigid container in pit	south-west	left	crouched, left					fauna
GLN261	Adult 20+	A	k	3	M	M	single	rigid container in pit	south	left	flexed, left				ochre	2 canid canines
GLN262	Non-adult 4-7	A	e	5	F	U	single	rigid container in pit	east	supine	flexed, left
GLN263	Adult 20+	A	g	4	M	F	single	rigid container in pit	south	left	flexed, left						1 flint splinter
GLN264	Adult 15-29				M?	F	single	pit	south-west	left	flexed, left		3 gasteropod pendents		ochre	2 beaver incisors, 1 burnt bone			1 granite block
GLN265	Adult 30+	A	d	3	M	M	single	container in pit	west	supine	flexed, right									iron
GLN266	Adult 20+	A	e	3	M	M	single	pit	south-west	supine	crouched, left
GLN267	Non-adult 0-1	A	e	5	F	U	single	niche	south	left	flexed, left				ochre
GLN268A	Non-adult 2-4.5	A	e	5	F	U	single	rigid container in pit	south	left	flexed, left		2 shell beads
GLN268B	Non-adult 7-13	A	e	4	M	U	single	rigid container in pit	south	left	flexed, left		1 valve (unio), 2 gasteropod pendent (nucella lapillus)	9 limestone bead, 1 black lignite bead
GLN269	Adult 20+	A-exogenous	e	4	F	F	single	rigid container in pit	west	left	crouched, left						1 burnt flint splinter
GLN270A	Adult 20+				?	U	single	rigid container in pit	south	left	flexed, left						3 flint arrowheads
GLN270B	Adult 15+	A	b	1	M	U	deposit in 270A
GLN271A	Non-adult 1-4				M?	U	double (271B)		west	right	flexed, right
GLN271B	Non-adult 1.5-3					U	double (271A)		west	left	flexed, left
GLN275	Adult 20+	A-exogenous	c	3	M	M	single	rigid container in pit	west	left	crouched, left					2 fauna fragments		1 pottery shard
GLN276	Adult 20+	A	c	4	M	M	single	pit with construction	west	right	crouched, right						1 flint lamella
GLN277	Adult 15-29	B	m	3	F	U	single	pit	south	left	crouched, left	2 perforated beaver teeth	shell (nucella lapillus)
GLN279	Non-adult 1-3	A	g	5	F	U	single	pit	west	left	flexed, left
GLN280	Adult 20-49	B	l	2	M	M	single	rigid container in pit	south	supine	crouched, left
GLN282	Non-adult 4-7	A	g	6	M	U	single	pit	south-west	left	crouched, left		shell
GLN283	Adult 20+					F	single	rigid container in pit	south	prone	flexed, right
GLN284	Adult 20+				F	F	single	rigid container in pit	south-west	prone	flexed, right							1 pottery shard
GLN285A	Adult 15+	A	k	5	M	M	double (285B)	rigid container in pit	south-west	left	crouched, left				ochre		1 flint
GLN285B	Non-adult 1-2	A	k	6	M	U	double (285A)	rigid container in pit	south-west	right	flexed, right				ochre		3 flints (1 splinter, 1 scrapper)	1 pottery shard
GLN286	Non-adult 4.5-11.5					U	single	pit	south-west	left	flexed, left
GLN287	Adult 15+		q		M	U	single	rigid container in pit	south	left	crouched, left
GLN288	Adult 15-29	B	o	4	F	U	single	rigid container in pit	south	supine	crouched, left								1 stone
GLN289A	Non-adult ?					U	single	pit	south	on the back	crouched, left
GLN289B	Adult 30+	B	o	5	F	F	single	rigid container in pit	south-west	left	crouched, left
GLN291	Adult 30+	B	o	2	M	M	single	rigid container in pit	south	supine	crouched, left	2 perforated suidae canines
GLN292	Adult 20-29				F	F	single	rigid container in pit	south-west	left	flexed, left								grinding stone
GLN294	Adult 20+				F	M	single	rigid container in pit	south-west	left	flexed, left	1 red deer canine	136 scaphopod beads, 1 perforated shell (nucella lapillus)	2 circular limestone beads	ochre
GLN295	Adult 20+				M?	U	single	rigid container in pit	south-west	left	crouched, left
GLN296	Adult 30+					M	single	rigid container in pit	south-west	left	crouched, left						1 flint blade
GLN297	Non-adult 1-4					U	single	rigid container in pit	south-west	left	crouched, left
GLN298	Adult 20+	B	l	1	F	U	single	rigid container in pit	south-west	left	crouched, left				ochre
GLN299	Adult 20+		p		M	U	single	rigid container in pit	south	supine	crouched
GLN300	Adult 40+	B	m	2	M	M	single	rigid container in pit	south-west	left	crouched, left
GLN301	Non-adult 6-12	B	n	3	F	U	single	pit	south-west	left	crouched, left
GLN302	Adult 50+		p		M	M	single	rigid container in pit	south	supine	crouched, left								greenstone axe
GLN303	Non-adult 10-19					U	single	pit	south	left	flexed, left
GLN304	Adult 15+					U	single	pit	south-west	supine	flexed, left
GLN305	Adult 20+	B	l	1	M	U	single	rigid container in pit	south	left	crouched, left
GLN306	Non-adult 8-15	B	n	3	F	U	single	pit	south-west	left	crouched, left		1 perforated valve (unio)
GLN307	Non-adult 1-3	B	m	3	F	U	single	pit	south	?	?
GLN308	Non-adult 9-14				M	U	single	rigid container in pit	south-west	left	crouched, left
GLN309	Non-adult 1-4	B	n	4	M	U	single	pit	south	left	flexed, left
GLN310A	Non-adult 3-5					U	single	rigid container in pit	north	right	flexed, right					fauna incisor
GLN310B	Adult 20+		q		M	U	single	rigid container in pit	south	left	crouched, left						awl	pottery shard (in the filling)
GLN311	Adult 20+				M	U	single	rigid container in pit	south	left	crouched, left							pottery shard
GLN312	Adult 20+				F?	U	single	rigid container in pit	south-west	left	crouched, left					2 fauna fragments		3 pottery shards
GLN313	Non-adult 4-7				F	U	single	pit	south-west	left	crouched, left
GLN314	Non-adult 10-19				M	U	single	pit	south	left	flexed, left
GLN315	Adult 20+	A-exogenous	f	4	F	F	single	rigid container in pit	west	left	flexed, left		1 shell (unio)		ochre	2 fauna fragments (bone awl)	1 flint
GLN317	Adult 30+	A	f	4	M	M	single	rigid container in pit	south-west	left	crouched, left			2 greenstone pendents		1 bone awl			quartz
GLN318	?				F	U	single	pit	west	?	flexed
GLN319	Adult 30+	A	h	3	M	M	single	rigid container in pit	south	left	crouched, left
GLN320	Adult 20-59	A	a/b		M	M	single	rigid container in pit	south	left	crouched, left
GLN321	Non-adult 0-1	A	g	4	M	U	single	pit	?	?	?	1 perforated red deer canine				2 carnivore canines
GLN322	Non-adult 2.5-5.5	A	a	2	M	U	single	rigid container in pit	south-west	left	crouched, left
GLN323	Adult 30+					F	single	rigid container in pit	south-west	left	crouched, left	1 perforated red deer canine
GLN324	Non-adult 0-1					U	single	pit	south	?	flexed		1 perforated valve (unio), 3 perforated Nucelle lapillus
GLN325	Adult 20-39	A	c	3	F	F	single	rigid container in pit	west	supine	crouched, right
GLN326	Non-adult 2-5				F	U	single	rigid container in pit	south-west	left	crouched, left
