# Supplementary material for: Extensive pedigrees reveal the social organization of a Neolithic community
Source: Nature. 2023 Jul 26;620(7974):600–6. doi: 10.1038/s41586-023-06350-8 (PMC10432279; doi:10.1038/s41586-023-06350-8)
Supplement: Supplementary file 4 — Supplementary Tables 1–25. [file 41586_2023_6350_MOESM4_ESM.zip › Supp_tables_zip/Supplementary_table_8_READ_results.xlsx]

## Sheet: Ext_data_8_READ
Ind1	Ind2	Relationship	Z_upper	Z_lower	Normalized2AlleleDifference	StandardError	NonNormalizedP0
GLN220	GLN319	FirstDegree	15.4096	-9.89448	0.708654	0.00592791	0.173838
GLN241	GLN260	FirstDegree	13.7851	-11.2281	0.717333	0.00599682	0.175967
GLN212	GLN255	FirstDegree	13.7617	-11.7103	0.71896	0.00588882	0.176366
GLN215A	GLN215B	FirstDegree	12.4534	-13.6817	0.728525	0.00573942	0.178713
GLN267	GLN268A	FirstDegree	9.44904	-13.4881	0.738207	0.00653961	0.181088
GLN255	GLN317	FirstDegree	10.3979	-14.9886	0.738563	0.00590866	0.181175
GLN258	GLN244	FirstDegree	9.56474	-14.2959	0.739871	0.0062865	0.181496
GLN237A	GLN270B	FirstDegree	4.663	-7.04635	0.740266	0.0128103	0.181593
GLN243A	GLN266	FirstDegree	11.4763	-19.1932	0.743871	0.00489085	0.182477
GLN305	GLN291	FirstDegree	11.2693	-19.5603	0.74517	0.00486546	0.182796
GLN201	GLN202	FirstDegree	10.9234	-19.1836	0.745577	0.00498224	0.182896
GLN202	GLN317	FirstDegree	10.9401	-19.3481	0.74582	0.00495243	0.182955
GLN280	GLN305	FirstDegree	10.6005	-19.0721	0.746413	0.00505518	0.183101
GLN207A	GLN282	FirstDegree	10.8139	-20.6243	0.748404	0.00477127	0.183589
GLN287	GLN310B	FirstDegree	8.02085	-15.8428	0.749583	0.00628572	0.183878
GLN277	GLN307	FirstDegree	8.1022	-16.2035	0.749998	0.00617138	0.18398
GLN237A	GLN266	FirstDegree	9.74181	-20.8803	0.75228	0.00489843	0.18454
GLN243A	GLN262	FirstDegree	10.0388	-21.5403	0.752316	0.00474998	0.184549
GLN249	GLN258	FirstDegree	8.72912	-18.9946	0.752771	0.00541052	0.18466
GLN212	GLN213	FirstDegree	6.92184	-15.2789	0.753232	0.00675652	0.184774
GLN298	GLN300	FirstDegree	8.13204	-17.9674	0.753263	0.00574725	0.184781
GLN245B	GLN258	FirstDegree	9.69052	-21.4789	0.753365	0.00481241	0.184806
GLN305	GLN300	FirstDegree	7.55795	-17.1367	0.754092	0.0060742	0.184984
GLN280	GLN298	FirstDegree	9.09513	-20.6491	0.754133	0.00504299	0.184995
GLN291	GLN300	FirstDegree	7.02408	-16.294	0.754816	0.00643278	0.185162
GLN202	GLN315	FirstDegree	9.12282	-21.2767	0.754985	0.00493429	0.185204
GLN265	GLN266	FirstDegree	7.19526	-16.8081	0.755036	0.00624913	0.185216
GLN231A	GLN322	FirstDegree	8.29211	-19.4576	0.755177	0.00540547	0.185251
GLN285A	GLN285B	FirstDegree	8.38583	-20.2487	0.756071	0.00523843	0.18547
GLN227	GLN268A	FirstDegree	7.30275	-17.7808	0.756329	0.00598002	0.185533
GLN221B	GLN266	FirstDegree	6.91995	-17.095	0.756777	0.00624611	0.185643
GLN245A	GLN245B	FirstDegree	9.03657	-22.3936	0.756873	0.00477249	0.185667
GLN213	GLN255	FirstDegree	6.51856	-16.2251	0.757008	0.00659525	0.1857
GLN248	GLN285B	FirstDegree	8.8905	-22.1926	0.757096	0.00482578	0.185721
GLN299	GLN302	FirstDegree	8.8076	-22.1123	0.757272	0.00485124	0.185765
GLN227	GLN267	FirstDegree	6.71259	-16.8873	0.757335	0.00635597	0.18578
GLN249	GLN244	FirstDegree	8.01917	-20.2747	0.757486	0.00530151	0.185817
GLN262	GLN236A	FirstDegree	8.56998	-21.6836	0.757509	0.00495809	0.185823
GLN245A	GLN249	FirstDegree	8.00003	-20.3725	0.757705	0.00528681	0.185871
GLN265	GLN235	FirstDegree	8.12215	-21.0711	0.758267	0.00513817	0.186009
GLN221B	GLN237A	FirstDegree	7.77344	-20.2862	0.758445	0.00534575	0.186052
GLN280	GLN300	FirstDegree	6.07361	-16.3133	0.759305	0.00670033	0.186263
GLN241	GLN319	FirstDegree	6.94323	-18.9981	0.759852	0.00578227	0.186398
GLN325	GLN216	FirstDegree	8.93281	-24.6449	0.760095	0.00446725	0.186457
GLN298	GLN291	FirstDegree	8.60862	-23.8718	0.760244	0.00461817	0.186494
GLN227	GLN269	FirstDegree	8.30893	-23.4532	0.76076	0.00472261	0.18662
GLN245B	GLN244	FirstDegree	7.90181	-22.3156	0.760775	0.00496402	0.186624
GLN276	GLN216	FirstDegree	6.685	-19.0703	0.761066	0.00582405	0.186695
GLN216	GLN275	FirstDegree	8.58364	-24.7072	0.761324	0.00450575	0.186759
GLN276	GLN275	FirstDegree	8.66535	-24.982	0.76137	0.004458	0.18677
GLN277	GLN300	FirstDegree	6.71622	-19.4236	0.76146	0.00573838	0.186792
GLN245B	GLN261	FirstDegree	7.79444	-22.872	0.761875	0.00489134	0.186894
GLN221B	GLN325	FirstDegree	6.53635	-19.4726	0.762303	0.00576725	0.186999
GLN276	GLN325	FirstDegree	8.39897	-25.2333	0.762541	0.00446001	0.187057
GLN225	GLN226	FirstDegree	7.6394	-22.9518	0.762541	0.00490337	0.187057
GLN265	GLN237A	FirstDegree	6.43187	-19.4978	0.762792	0.00578487	0.187119
GLN307	GLN300	FirstDegree	6.47918	-19.7871	0.762999	0.00571073	0.187169
GLN325	GLN237A	FirstDegree	7.05869	-21.7389	0.763233	0.00520878	0.187227
GLN220	GLN241	FirstDegree	5.935	-18.2894	0.76325	0.0061921	0.187231
GLN220	GLN260	FirstDegree	5.75786	-18.118	0.763826	0.00628249	0.187372
GLN211A	GLN211B	FirstDegree	5.86885	-18.5606	0.763965	0.00614013	0.187406
GLN268A	GLN269	FirstDegree	7.77446	-24.6018	0.763981	0.00463302	0.18741
GLN265	GLN325	FirstDegree	6.07511	-19.7742	0.764747	0.00580285	0.187598
GLN221B	GLN265	FirstDegree	5.70277	-19.2223	0.765681	0.00601803	0.187827
GLN231A	GLN270B	FirstDegree	2.49255	-8.87935	0.767122	0.0131904	0.188181
GLN325	GLN266	FirstDegree	5.58776	-20.1298	0.767409	0.0058326	0.188251
GLN267	GLN269	FirstDegree	6.60682	-24.0264	0.767649	0.00489665	0.18831
GLN306	GLN301	FirstDegree	4.52682	-16.7389	0.76807	0.00705361	0.188413
GLN288	GLN289B	FirstDegree	3.29727	-13.4029	0.770384	0.00898192	0.188981
GLN253	GLN275	FirstDegree	5.11436	-21.1774	0.770821	0.00570521	0.189088
GLN317	GLN224	FirstDegree	3.72766	-15.4939	0.77091	0.00780372	0.18911
GLN260	GLN319	FirstDegree	4.11856	-20.0262	0.774413	0.00621254	0.189969
GLN256	GLN250	FirstDegree	4.57597	-22.2943	0.774455	0.00558238	0.18998
GLN256	GLN261	FirstDegree	3.93341	-19.4633	0.774782	0.00641117	0.19006
GLN213	GLN317	FirstDegree	3.2694	-18.2501	0.777211	0.00697043	0.190656
GLN255	GLN224	FirstDegree	3.0876	-17.3765	0.777368	0.00732989	0.190694
GLN321	GLN263	FirstDegree	3.47967	-19.9252	0.777699	0.00640892	0.190775
GLN243A	GLN268B	FirstDegree	1.26624	-7.91655	0.779316	0.0163349	0.191172
GLN206	GLN208	FirstDegree	2.96318	-21.9508	0.78216	0.00602072	0.19187
GLN213	GLN224	FirstDegree	1.74653	-14.1366	0.783506	0.00944399	0.1922
GLN212	GLN224	FirstDegree	1.93565	-18.1127	0.785518	0.00748193	0.192693
GLN280	GLN291	FirstDegree	2.44968	-23.2223	0.785687	0.00584295	0.192735
GLN245A	GLN244	FirstDegree	2.13865	-22.4294	0.786942	0.00610549	0.193043
GLN212	GLN317	FirstDegree	2.08986	-22.8245	0.787418	0.00602064	0.19316
GLN268B	GLN266	FirstDegree	0.723966	-8.48273	0.788205	0.0162925	0.193353
GLN245A	GLN258	FirstDegree	0.920982	-24.044	0.794466	0.00600841	0.194889
GLN207A	GLN279	SecondDegree	12.0243	-1.47916	0.810954	0.00740552	0.198933
GLN261	GLN244	SecondDegree	10.3677	-7.84685	0.84308	0.00549012	0.206814
GLN202	GLN255	SecondDegree	8.07813	-9.04994	0.852837	0.00583837	0.209207
GLN202	GLN223	SecondDegree	8.01894	-9.52735	0.854298	0.00569921	0.209566
GLN255	GLN265	SecondDegree	7.51103	-9.86095	0.856764	0.0057564	0.210171
GLN223	GLN315	SecondDegree	6.77447	-9.22306	0.857653	0.00625096	0.210389
GLN268A	GLN266	SecondDegree	7.52648	-10.3929	0.857998	0.00558055	0.210473
GLN227	GLN266	SecondDegree	7.04646	-10.2847	0.859342	0.00576995	0.210803
GLN202	GLN213	SecondDegree	5.99984	-8.93458	0.859825	0.00669594	0.210922
GLN291	GLN301	SecondDegree	6.52623	-9.99121	0.860489	0.00605421	0.211084
GLN201	GLN315	SecondDegree	7.06089	-10.9291	0.860751	0.00555864	0.211149
GLN243A	GLN236B	SecondDegree	6.92252	-11.1989	0.861799	0.00551833	0.211406
GLN221B	GLN243A	SecondDegree	6.33426	-10.2869	0.86189	0.00601642	0.211428
GLN224	GLN266	SecondDegree	5.2079	-8.58277	0.862236	0.00725128	0.211513
GLN276	GLN237A	SecondDegree	6.1743	-10.5505	0.863083	0.00597915	0.211721
GLN317	GLN265	SecondDegree	6.16946	-10.58	0.863166	0.00597034	0.211741
GLN215A	GLN276	SecondDegree	6.61342	-11.8695	0.864219	0.0054104	0.211999
GLN255	GLN237A	SecondDegree	5.89251	-10.9232	0.864958	0.00594683	0.212181
GLN212	GLN265	SecondDegree	5.64849	-10.5563	0.865143	0.006171	0.212226
GLN321	GLN237A	SecondDegree	5.25228	-9.88866	0.865311	0.00660461	0.212267
GLN243A	GLN267	SecondDegree	5.70193	-11.1894	0.866243	0.00592021	0.212496
GLN243A	GLN325	SecondDegree	6.19607	-12.2945	0.866491	0.00540817	0.212557
GLN232C	GLN319	SecondDegree	6.10012	-12.3057	0.866858	0.00543305	0.212647
GLN255	GLN266	SecondDegree	5.73981	-11.9957	0.867637	0.00563841	0.212838
GLN309	GLN301	SecondDegree	5.38428	-11.3341	0.867794	0.00598144	0.212876
GLN263	GLN237A	SecondDegree	4.92395	-10.7649	0.868615	0.00637396	0.213078
GLN276	GLN266	SecondDegree	5.41474	-12.3641	0.869544	0.00562466	0.213306
GLN214	GLN243A	SecondDegree	5.1586	-11.7845	0.869553	0.0059021	0.213308
GLN235	GLN237A	SecondDegree	5.12773	-11.8539	0.869804	0.00588872	0.21337
GLN255	GLN325	SecondDegree	5.36141	-12.7903	0.870463	0.00550911	0.213531
GLN210	GLN212	SecondDegree	5.02441	-12.0404	0.870557	0.00586003	0.213554
GLN307	GLN291	SecondDegree	5.15875	-12.7029	0.871118	0.00559859	0.213692
GLN298	GLN277	SecondDegree	4.78396	-11.9546	0.87142	0.00597424	0.213766
GLN285A	GLN261	SecondDegree	5.16128	-13.1784	0.871857	0.00545266	0.213873
GLN213	GLN237A	SecondDegree	3.65516	-9.45531	0.87212	0.0076275	0.213938
GLN305	GLN301	SecondDegree	4.09079	-10.5887	0.872133	0.00681225	0.213941
GLN277	GLN291	SecondDegree	4.78587	-12.475	0.872273	0.00579345	0.213975
GLN245A	GLN261	SecondDegree	4.82555	-13.266	0.873327	0.00552745	0.214234
GLN231A	GLN237A	SecondDegree	3.72535	-10.7097	0.874192	0.00692758	0.214446
GLN226	GLN260	SecondDegree	4.24752	-12.247	0.874249	0.00606261	0.21446
GLN317	GLN325	SecondDegree	4.39311	-12.8199	0.874478	0.00580957	0.214516
GLN241	GLN237A	SecondDegree	4.07952	-11.9656	0.874575	0.00623244	0.21454
GLN245B	GLN285A	SecondDegree	4.5367	-13.4436	0.874768	0.00556164	0.214587
GLN261	GLN270B	SecondDegree	2.20525	-6.60956	0.874982	0.0113445	0.21464
GLN305	GLN307	SecondDegree	4.03612	-12.2851	0.875271	0.00612701	0.21471
GLN306	GLN300	SecondDegree	3.49866	-10.6495	0.875271	0.00706805	0.214711
GLN207A	GLN263	SecondDegree	4.21382	-13.0542	0.875598	0.00579106	0.214791
GLN265	GLN270B	SecondDegree	2.04598	-6.49993	0.876059	0.0117015	0.214904
GLN300	GLN301	SecondDegree	3.26872	-10.6142	0.876455	0.00720309	0.215001
GLN212	GLN325	SecondDegree	4.05764	-13.1906	0.876475	0.00579768	0.215006
GLN243A	GLN237A	SecondDegree	3.87393	-12.7678	0.876722	0.00600901	0.215066
GLN210	GLN255	SecondDegree	3.94865	-13.514	0.877388	0.00572651	0.21523
GLN210	GLN317	SecondDegree	3.82759	-14.0658	0.878609	0.00558864	0.215529
GLN213	GLN265	SecondDegree	3.22318	-11.8549	0.878623	0.00663214	0.215533
GLN201	GLN317	SecondDegree	3.61354	-13.4743	0.878853	0.00585213	0.215589
GLN212	GLN266	SecondDegree	3.43925	-13.0479	0.87914	0.00606532	0.21566
GLN263	GLN265	SecondDegree	3.31563	-12.748	0.879359	0.00622526	0.215713
GLN237A	GLN268B	SecondDegree	0.942043	-3.64449	0.879461	0.021803	0.215738
GLN226	GLN241	SecondDegree	3.31081	-13.7066	0.880545	0.00587633	0.216004
GLN221B	GLN224	SecondDegree	2.42005	-10.2095	0.880838	0.00791795	0.216076
GLN256	GLN270B	SecondDegree	1.63192	-6.9824	0.881056	0.0116086	0.21613
GLN317	GLN266	SecondDegree	3.167	-13.6538	0.881172	0.00594502	0.216158
GLN235	GLN266	SecondDegree	3.35815	-14.4979	0.881193	0.00560034	0.216163
GLN220	GLN237A	SecondDegree	3.03586	-13.1464	0.88124	0.00617961	0.216175
GLN265	GLN224	SecondDegree	2.53269	-11.0368	0.881335	0.00736947	0.216198
GLN215B	GLN276	SecondDegree	3.37121	-14.7755	0.881422	0.00551064	0.21622
GLN220	GLN226	SecondDegree	3.10114	-13.6206	0.881454	0.00598024	0.216227
GLN204	GLN207A	SecondDegree	3.1449	-14.8216	0.882496	0.00556591	0.216483
GLN280	GLN301	SecondDegree	2.7358	-13.3054	0.882945	0.00623395	0.216593
GLN325	GLN224	SecondDegree	2.44484	-12.0571	0.883141	0.00689561	0.216641
GLN276	GLN265	SecondDegree	3.01319	-15.2955	0.883542	0.00546189	0.21674
GLN202	GLN212	SecondDegree	2.80426	-14.2487	0.883556	0.0058641	0.216743
GLN223	GLN317	SecondDegree	2.28613	-13.4166	0.885441	0.0063683	0.217205
GLN279	GLN263	SecondDegree	1.79754	-10.6942	0.88561	0.00800529	0.217247
GLN267	GLN268B	SecondDegree	0.704088	-4.24858	0.885784	0.0201911	0.217289
GLN214	GLN236A	SecondDegree	2.45846	-14.9122	0.885847	0.00575682	0.217305
GLN208	GLN282	SecondDegree	2.28111	-14.0437	0.886027	0.00612566	0.217349
GLN227	GLN268B	SecondDegree	0.801935	-5.00241	0.886184	0.0172285	0.217388
GLN202	GLN243A	SecondDegree	2.40472	-15.0494	0.886223	0.00572932	0.217397
GLN280	GLN277	SecondDegree	2.43125	-15.3464	0.886324	0.00562504	0.217422
GLN227	GLN243A	SecondDegree	2.39498	-15.2799	0.88645	0.00565774	0.217453
GLN325	GLN235	SecondDegree	2.42422	-15.591	0.886543	0.00555087	0.217476
GLN212	GLN237A	SecondDegree	2.06093	-13.3865	0.886658	0.00647355	0.217504
GLN221B	GLN270B	SecondDegree	1.02809	-6.94752	0.88711	0.0125382	0.217615
GLN224	GLN237A	SecondDegree	1.49902	-10.2446	0.887235	0.00851526	0.217646
GLN262	GLN236B	SecondDegree	2.1778	-15.0346	0.887347	0.00580978	0.217673
GLN268A	GLN268B	SecondDegree	0.67608	-4.72178	0.887475	0.0185259	0.217704
GLN221B	GLN263	SecondDegree	2.02238	-14.1551	0.887499	0.00618145	0.21771
GLN243A	GLN265	SecondDegree	2.0464	-14.5371	0.88766	0.00603009	0.21775
GLN267	GLN266	SecondDegree	2.07141	-14.7177	0.887662	0.00595623	0.21775
GLN298	GLN307	SecondDegree	2.04538	-14.911	0.887937	0.00589747	0.217818
GLN231A	GLN320	SecondDegree	1.79291	-13.602	0.888354	0.00649566	0.21792
GLN207A	GLN321	SecondDegree	1.96037	-14.9468	0.888405	0.00591464	0.217932
GLN202	GLN224	SecondDegree	1.5907	-12.4043	0.888634	0.00714539	0.217989
GLN256	GLN237A	SecondDegree	1.78641	-14.0466	0.888717	0.00631593	0.218009
GLN260	GLN237A	SecondDegree	1.74796	-13.9483	0.888864	0.00637095	0.218045
GLN321	GLN266	SecondDegree	1.78829	-14.7801	0.889207	0.00603561	0.218129
GLN213	GLN266	SecondDegree	1.5986	-13.3892	0.889334	0.00667208	0.21816
GLN250	GLN261	SecondDegree	1.64482	-14.7514	0.889968	0.00609897	0.218316
GLN325	GLN270B	SecondDegree	0.984492	-8.83575	0.889975	0.0101831	0.218318
GLN257	GLN263	SecondDegree	1.6517	-15.2714	0.89024	0.00590907	0.218383
GLN226	GLN319	SecondDegree	1.62294	-15.155	0.890327	0.0059602	0.218404
GLN319	GLN237A	SecondDegree	1.47676	-14.2229	0.890594	0.00636957	0.218469
GLN204	GLN282	SecondDegree	1.56523	-15.4712	0.890812	0.00586976	0.218523
GLN305	GLN306	SecondDegree	1.40053	-14.0996	0.890964	0.00645154	0.21856
GLN298	GLN306	SecondDegree	1.47732	-14.9244	0.890993	0.00609692	0.218567
GLN221B	GLN276	SecondDegree	1.60551	-16.2261	0.890996	0.00560801	0.218568
GLN321	GLN265	SecondDegree	1.40411	-14.5179	0.891181	0.00628061	0.218613
GLN276	GLN253	SecondDegree	1.47759	-16.2652	0.891672	0.00563608	0.218734
GLN263	GLN325	SecondDegree	1.54625	-17.0338	0.891678	0.00538213	0.218735
GLN216	GLN266	SecondDegree	1.3887	-15.7799	0.891911	0.00582459	0.218793
GLN321	GLN325	SecondDegree	1.40739	-16.2163	0.892014	0.00567417	0.218818
GLN243A	GLN268A	SecondDegree	1.37302	-16.0635	0.892126	0.00573509	0.218845
GLN270B	GLN266	SecondDegree	0.648929	-8.32122	0.892766	0.0111481	0.219002
GLN214	GLN262	SecondDegree	1.11463	-15.7349	0.893385	0.00593487	0.219154
GLN280	GLN306	SecondDegree	1.012	-16.1313	0.894097	0.00583317	0.219329
GLN236A	GLN236B	SecondDegree	1.06917	-17.1993	0.894147	0.00547391	0.219341
GLN280	GLN307	SecondDegree	0.963832	-16.4973	0.89448	0.00572702	0.219423
GLN265	GLN216	SecondDegree	0.874478	-16.2339	0.894889	0.00584511	0.219523
GLN320	GLN270B	SecondDegree	0.437363	-8.13043	0.894895	0.0116716	0.219525
GLN221B	GLN216	SecondDegree	0.835181	-15.9186	0.895015	0.0059688	0.219554
GLN305	GLN277	SecondDegree	0.644821	-14.5802	0.895765	0.00656814	0.219738
GLN216	GLN253	SecondDegree	0.633862	-16.9781	0.896401	0.00567797	0.219894
GLN216	GLN237A	SecondDegree	0.559674	-16.0844	0.896637	0.00600816	0.219952
GLN221B	GLN235	SecondDegree	0.564624	-16.2949	0.896651	0.00593138	0.219955
GLN212	GLN221B	SecondDegree	0.48626	-16.5365	0.897143	0.0058745	0.220076
GLN261	GLN237A	SecondDegree	0.405341	-15.2018	0.897403	0.00640732	0.22014
GLN263	GLN266	SecondDegree	0.391584	-16.1605	0.897634	0.00604155	0.220196
GLN265	GLN268B	SecondDegree	0.120668	-5.36907	0.897802	0.0182158	0.220238
GLN298	GLN301	SecondDegree	0.31648	-14.4116	0.897851	0.00678974	0.22025
GLN270B	GLN311	SecondDegree	0.0555277	-2.58725	0.897899	0.037839	0.220261
GLN213	GLN325	SecondDegree	0.326454	-15.3035	0.897911	0.00639797	0.220264
GLN262	GLN266	SecondDegree	0.356717	-17.5281	0.898005	0.00559134	0.220288
GLN321	GLN209	SecondDegree	0.0624381	-16.7821	0.899629	0.00593663	0.220686
GLN206	GLN282	SecondDegree	0.026212	-17.205	0.899848	0.00580341	0.220739
GLN243A	GLN255	SecondDegree	0.0179236	-17.1886	0.899896	0.00581176	0.220751
GLN221B	GLN317	Unrelated	NA	-0.227555	0.901362	0.00598755	0.221111
GLN210	GLN213	Unrelated	NA	-0.254624	0.90172	0.00675384	0.221199
GLN213	GLN221B	Unrelated	NA	-0.274143	0.901965	0.00716684	0.221259
GLN210	GLN224	Unrelated	NA	-0.271318	0.901974	0.00727386	0.221261
GLN207A	GLN208	Unrelated	NA	-0.547114	0.903393	0.00620083	0.221609
GLN221B	GLN321	Unrelated	NA	-0.620144	0.903987	0.00642911	0.221755
GLN221B	GLN268B	Unrelated	NA	-0.210296	0.904135	0.0196637	0.221791
GLN306	GLN291	Unrelated	NA	-0.829632	0.90497	0.00599082	0.221996
GLN209	GLN263	Unrelated	NA	-0.945243	0.905702	0.00603252	0.222176
GLN279	GLN321	Unrelated	NA	-0.807175	0.906352	0.00786933	0.222335
GLN309	GLN306	Unrelated	NA	-1.29973	0.907676	0.00590564	0.22266
GLN319	GLN270B	Unrelated	NA	-0.698756	0.907886	0.0112856	0.222711
GLN243A	GLN317	Unrelated	NA	-1.36739	0.908102	0.00592496	0.222764
GLN260	GLN270B	Unrelated	NA	-0.711239	0.908468	0.0119054	0.222854
GLN224	GLN268B	Unrelated	NA	-0.287177	0.90873	0.0303997	0.222918
GLN241	GLN270B	Unrelated	NA	-0.845275	0.909395	0.0111142	0.223081
GLN207A	GLN265	Unrelated	NA	-1.69503	0.90978	0.0057699	0.223176
GLN221B	GLN255	Unrelated	NA	-1.82283	0.910499	0.00575989	0.223352
GLN258	GLN261	Unrelated	NA	-1.84459	0.911025	0.00597676	0.223481
GLN322	GLN270B	Unrelated	NA	-0.865974	0.911216	0.0129516	0.223528
GLN212	GLN235	Unrelated	NA	-1.94026	0.911239	0.00579277	0.223534
GLN243A	GLN224	Unrelated	NA	-1.6056	0.911963	0.00745083	0.223711
GLN260	GLN326	Unrelated	NA	-2.00054	0.911982	0.00598948	0.223716
GLN202	GLN268B	Unrelated	NA	-0.731999	0.912581	0.0171869	0.223863
GLN279	GLN282	Unrelated	NA	-1.79862	0.913351	0.00742265	0.224052
GLN325	GLN268B	Unrelated	NA	-0.915994	0.913913	0.0151895	0.22419
GLN245B	GLN256	Unrelated	NA	-2.45547	0.914336	0.00583837	0.224293
GLN206	GLN207A	Unrelated	NA	-2.44002	0.914618	0.00599088	0.224363
GLN317	GLN237A	Unrelated	NA	-2.39662	0.915671	0.0065387	0.224621
GLN202	GLN265	Unrelated	NA	-2.64787	0.91583	0.00597838	0.22466
GLN326	GLN319	Unrelated	NA	-2.82404	0.916797	0.00594787	0.224897
GLN262	GLN268B	Unrelated	NA	-0.97561	0.916808	0.0172287	0.2249
GLN255	GLN270B	Unrelated	NA	-1.55983	0.917117	0.0109734	0.224976
GLN232B	GLN326	Unrelated	NA	-2.47359	0.9175	0.0070749	0.22507
GLN220	GLN270B	Unrelated	NA	-1.59534	0.918401	0.0115345	0.225291
GLN202	GLN266	Unrelated	NA	-3.31073	0.919242	0.00581206	0.225497
GLN209	GLN257	Unrelated	NA	-3.37058	0.91939	0.00575282	0.225533
GLN202	GLN325	Unrelated	NA	-3.54946	0.919483	0.005489	0.225556
GLN223	GLN255	Unrelated	NA	-3.17586	0.919753	0.00621969	0.225622
GLN220	GLN232C	Unrelated	NA	-3.63574	0.920345	0.00559595	0.225768
GLN201	GLN223	Unrelated	NA	-3.39621	0.920774	0.0061169	0.225873
GLN241	GLN326	Unrelated	NA	-3.64438	0.921185	0.00581316	0.225974
GLN255	GLN235	Unrelated	NA	-3.68876	0.921562	0.00584539	0.226066
GLN288	GLN291	Unrelated	NA	-3.8378	0.922154	0.00577256	0.226211
GLN226	GLN326	Unrelated	NA	-3.74529	0.922387	0.0059774	0.226269
GLN209	GLN237A	Unrelated	NA	-3.66051	0.922507	0.00614853	0.226298
GLN276	GLN270B	Unrelated	NA	-2.2679	0.922803	0.0100545	0.22637
GLN321	GLN257	Unrelated	NA	-3.75348	0.92318	0.00617569	0.226463
GLN243A	GLN276	Unrelated	NA	-4.02477	0.923213	0.00576756	0.226471
GLN227	GLN265	Unrelated	NA	-3.95332	0.923286	0.00589022	0.226489
GLN309	GLN291	Unrelated	NA	-4.04344	0.923578	0.00583118	0.226561
GLN235	GLN270B	Unrelated	NA	-2.2014	0.92372	0.0107749	0.226595
GLN317	GLN235	Unrelated	NA	-4.0351	0.924204	0.00599848	0.226714
GLN220	GLN326	Unrelated	NA	-4.00426	0.924468	0.00611037	0.226779
GLN220	GLN256	Unrelated	NA	-4.22889	0.924573	0.00581069	0.226805
GLN313	GLN310B	Unrelated	NA	-4.09743	0.925044	0.00611219	0.22692
GLN223	GLN224	Unrelated	NA	-2.87496	0.925149	0.0087477	0.226946
GLN221B	GLN268A	Unrelated	NA	-4.26805	0.925786	0.00604164	0.227102
GLN212	GLN216	Unrelated	NA	-4.46611	0.925838	0.00578533	0.227115
GLN212	GLN270B	Unrelated	NA	-2.29136	0.925861	0.0112861	0.227121
GLN201	GLN224	Unrelated	NA	-3.72914	0.926195	0.00702445	0.227203
GLN326	GLN315	Unrelated	NA	-4.29625	0.926297	0.00612082	0.227228
GLN245B	GLN270B	Unrelated	NA	-2.46143	0.926325	0.0106949	0.227234
GLN321	GLN268B	Unrelated	NA	-1.39218	0.92689	0.0193148	0.227373
GLN227	GLN325	Unrelated	NA	-5.02618	0.92803	0.0055768	0.227653
GLN243A	GLN315	Unrelated	NA	-4.9638	0.928457	0.00573291	0.227758
GLN256	GLN319	Unrelated	NA	-4.87218	0.928601	0.00587031	0.227793
GLN220	GLN261	Unrelated	NA	-4.97471	0.928864	0.00580216	0.227857
GLN212	GLN243A	Unrelated	NA	-5.06572	0.929324	0.00578863	0.22797
GLN215A	GLN216	Unrelated	NA	-5.29491	0.92941	0.00555433	0.227991
GLN280	GLN309	Unrelated	NA	-5.3464	0.929746	0.00556368	0.228074
GLN309	GLN300	Unrelated	NA	-4.6512	0.929832	0.00641382	0.228095
GLN202	GLN210	Unrelated	NA	-5.16339	0.929871	0.0057852	0.228104
GLN202	GLN221B	Unrelated	NA	-5.00035	0.929946	0.00598885	0.228123
GLN232C	GLN260	Unrelated	NA	-5.16889	0.930547	0.00590974	0.22827
GLN213	GLN223	Unrelated	NA	-3.9839	0.930975	0.00777494	0.228375
GLN223	GLN243A	Unrelated	NA	-5.10884	0.931171	0.00610137	0.228423
GLN279	GLN257	Unrelated	NA	-4.12223	0.931248	0.00758037	0.228442
GLN216	GLN270B	Unrelated	NA	-3.07647	0.931608	0.0102742	0.228531
GLN263	GLN270B	Unrelated	NA	-2.63913	0.931941	0.0121029	0.228612
GLN220	GLN265	Unrelated	NA	-5.48278	0.932006	0.00583763	0.228628
GLN204	GLN208	Unrelated	NA	-5.61941	0.932089	0.00571033	0.228648
GLN207A	GLN237A	Unrelated	NA	-5.21145	0.932127	0.00616464	0.228658
GLN268A	GLN265	Unrelated	NA	-5.45675	0.932649	0.00598329	0.228786
GLN221B	GLN227	Unrelated	NA	-5.54083	0.932741	0.00590909	0.228808
GLN207A	GLN325	Unrelated	NA	-5.97601	0.932951	0.00551392	0.22886
GLN213	GLN235	Unrelated	NA	-4.8618	0.933018	0.0067914	0.228876
GLN227	GLN262	Unrelated	NA	-5.63501	0.933187	0.00588938	0.228918
GLN213	GLN243A	Unrelated	NA	-4.92847	0.933211	0.0067386	0.228924
GLN263	GLN282	Unrelated	NA	-5.68331	0.933623	0.00591614	0.229025
GLN209	GLN266	Unrelated	NA	-5.97321	0.933773	0.00565406	0.229062
GLN256	GLN244	Unrelated	NA	-5.62506	0.933804	0.00600954	0.229069
GLN322	GLN237A	Unrelated	NA	-5.40111	0.934732	0.00643049	0.229297
GLN207A	GLN257	Unrelated	NA	-5.97121	0.93479	0.00582633	0.229311
GLN298	GLN309	Unrelated	NA	-6.0266	0.935048	0.00581552	0.229374
GLN227	GLN237A	Unrelated	NA	-5.8116	0.93515	0.00604832	0.229399
GLN236B	GLN268B	Unrelated	NA	-2.20065	0.935403	0.0160875	0.229461
GLN243A	GLN216	Unrelated	NA	-6.11309	0.935466	0.00580162	0.229477
GLN321	GLN282	Unrelated	NA	-5.84997	0.935659	0.00609555	0.229524
GLN243A	GLN235	Unrelated	NA	-6.46201	0.935919	0.00555852	0.229588
GLN207A	GLN221B	Unrelated	NA	-5.96914	0.93592	0.00601769	0.229588
GLN279	GLN265	Unrelated	NA	-4.62471	0.935994	0.00778297	0.229606
GLN215A	GLN275	Unrelated	NA	-6.43093	0.936133	0.00561856	0.22964
GLN287	GLN313	Unrelated	NA	-5.64152	0.936488	0.00646776	0.229728
GLN202	GLN235	Unrelated	NA	-6.81836	0.936542	0.00535941	0.229741
GLN231A	GLN325	Unrelated	NA	-6.08821	0.936566	0.006006	0.229747
GLN261	GLN265	Unrelated	NA	-6.27512	0.937003	0.0058967	0.229854
GLN263	GLN235	Unrelated	NA	-6.23903	0.937083	0.00594369	0.229873
GLN255	GLN276	Unrelated	NA	-6.95105	0.937983	0.00546439	0.230094
GLN243A	GLN321	Unrelated	NA	-6.28718	0.938006	0.00604496	0.2301
GLN211B	GLN237A	Unrelated	NA	-5.98794	0.938125	0.00636704	0.230129
GLN202	GLN237A	Unrelated	NA	-6.17705	0.938176	0.00618026	0.230142
GLN231A	GLN256	Unrelated	NA	-5.93867	0.938606	0.00650081	0.230247
GLN212	GLN223	Unrelated	NA	-6.34652	0.938885	0.00612691	0.230315
GLN321	GLN270B	Unrelated	NA	-3.23023	0.939413	0.0122012	0.230445
GLN210	GLN265	Unrelated	NA	-7.11386	0.939535	0.00555748	0.230475
GLN212	GLN263	Unrelated	NA	-6.51193	0.939568	0.00607619	0.230483
GLN243A	GLN263	Unrelated	NA	-6.56107	0.939673	0.00604678	0.230509
GLN255	GLN216	Unrelated	NA	-7.25936	0.939831	0.00548692	0.230548
GLN268A	GLN325	Unrelated	NA	-7.23934	0.939976	0.00552209	0.230583
GLN256	GLN266	Unrelated	NA	-6.66823	0.940071	0.00600919	0.230606
GLN267	GLN265	Unrelated	NA	-6.32086	0.940084	0.00634154	0.23061
GLN223	GLN268B	Unrelated	NA	-1.76481	0.940385	0.0228837	0.230684
GLN214	GLN266	Unrelated	NA	-6.75902	0.94054	0.00599784	0.230721
GLN221B	GLN267	Unrelated	NA	-6.56656	0.940614	0.00618501	0.23074
GLN224	GLN270B	Unrelated	NA	-1.95056	0.940652	0.0208409	0.230749
GLN241	GLN265	Unrelated	NA	-6.70967	0.940831	0.00608544	0.230793
GLN232B	GLN302	Unrelated	NA	-5.4557	0.94106	0.00752608	0.230849
GLN250	GLN237A	Unrelated	NA	-6.21326	0.941375	0.00665921	0.230926
GLN231A	GLN266	Unrelated	NA	-6.6689	0.941514	0.00622502	0.23096
GLN285B	GLN261	Unrelated	NA	-6.97663	0.941881	0.006003	0.23105
GLN321	GLN224	Unrelated	NA	-5.2059	0.942198	0.00810577	0.231128
GLN276	GLN321	Unrelated	NA	-7.33954	0.942273	0.00575963	0.231147
GLN232C	GLN241	Unrelated	NA	-7.33689	0.942401	0.00577916	0.231178
GLN267	GLN262	Unrelated	NA	-7.07705	0.942447	0.00599781	0.231189
GLN241	GLN325	Unrelated	NA	-7.71933	0.942479	0.00550298	0.231197
GLN245A	GLN285A	Unrelated	NA	-7.4857	0.942495	0.00567679	0.231201
GLN285A	GLN244	Unrelated	NA	-7.50428	0.942627	0.00568031	0.231233
GLN220	GLN266	Unrelated	NA	-7.70159	0.942972	0.00557962	0.231318
GLN320	GLN237A	Unrelated	NA	-6.93501	0.943009	0.00620168	0.231327
GLN257	GLN266	Unrelated	NA	-7.3531	0.943221	0.00587797	0.231379
GLN322	GLN320	Unrelated	NA	-6.99871	0.943318	0.00618938	0.231403
GLN202	GLN326	Unrelated	NA	-7.49523	0.943465	0.00579899	0.231439
GLN210	GLN325	Unrelated	NA	-7.74036	0.943869	0.00566752	0.231538
GLN211B	GLN265	Unrelated	NA	-7.37238	0.943903	0.00595513	0.231547
GLN231A	GLN261	Unrelated	NA	-6.97354	0.943956	0.00630328	0.23156
GLN215B	GLN216	Unrelated	NA	-7.95549	0.944221	0.00555853	0.231624
GLN245B	GLN285B	Unrelated	NA	-7.63623	0.944367	0.00581003	0.23166
GLN276	GLN235	Unrelated	NA	-7.75753	0.944432	0.00572756	0.231676
GLN257	GLN265	Unrelated	NA	-7.51421	0.94445	0.00591551	0.231681
GLN201	GLN255	Unrelated	NA	-7.74543	0.944589	0.00575677	0.231715
GLN211B	GLN221B	Unrelated	NA	-7.23084	0.94495	0.00621638	0.231803
GLN261	GLN319	Unrelated	NA	-7.56492	0.945039	0.00595369	0.231825
GLN220	GLN325	Unrelated	NA	-8.24475	0.945096	0.00546961	0.231839
GLN216	GLN268B	Unrelated	NA	-2.89466	0.945265	0.0156374	0.231881
GLN220	GLN221B	Unrelated	NA	-7.66045	0.945411	0.00592796	0.231916
GLN276	GLN317	Unrelated	NA	-7.96843	0.945521	0.00571272	0.231944
GLN245B	GLN237A	Unrelated	NA	-7.58311	0.945625	0.0060166	0.231969
GLN315	GLN268B	Unrelated	NA	-2.38912	0.945676	0.0191185	0.231982
GLN213	GLN270B	Unrelated	NA	-2.6527	0.945819	0.0172726	0.232017
GLN207A	GLN266	Unrelated	NA	-7.8068	0.946047	0.00589829	0.232072
GLN224	GLN235	Unrelated	NA	-6.36965	0.946226	0.00725716	0.232116
GLN227	GLN224	Unrelated	NA	-6.42105	0.946272	0.00720627	0.232128
GLN221B	GLN262	Unrelated	NA	-7.67171	0.946315	0.00603706	0.232138
GLN223	GLN237A	Unrelated	NA	-6.87298	0.946644	0.00678652	0.232219
GLN267	GLN325	Unrelated	NA	-8.27393	0.946757	0.00565108	0.232247
GLN215B	GLN275	Unrelated	NA	-8.48293	0.947317	0.00557794	0.232384
GLN201	GLN243A	Unrelated	NA	-8.29027	0.947431	0.00572127	0.232412
GLN214	GLN236B	Unrelated	NA	-8.01561	0.947579	0.00593585	0.232448
GLN326	GLN325	Unrelated	NA	-8.29203	0.947916	0.00577856	0.232531
GLN220	GLN231A	Unrelated	NA	-7.55146	0.948184	0.00638074	0.232597
GLN305	GLN309	Unrelated	NA	-8.26554	0.948269	0.00583984	0.232618
GLN213	GLN227	Unrelated	NA	-7.20625	0.948573	0.00674034	0.232692
GLN202	GLN227	Unrelated	NA	-8.73211	0.948718	0.00557914	0.232728
GLN201	GLN213	Unrelated	NA	-7.33508	0.948744	0.00664535	0.232734
GLN221B	GLN260	Unrelated	NA	-7.95828	0.948807	0.00613292	0.23275
GLN258	GLN285A	Unrelated	NA	-8.37071	0.949177	0.00587488	0.23284
GLN221B	GLN231A	Unrelated	NA	-7.70103	0.949531	0.00643173	0.232927
GLN215A	GLN325	Unrelated	NA	-8.96052	0.949578	0.00553292	0.232939
GLN265	GLN319	Unrelated	NA	-8.40146	0.949613	0.00590526	0.232947
GLN306	GLN307	Unrelated	NA	-8.15914	0.949831	0.00610744	0.233001
GLN268A	GLN237A	Unrelated	NA	-7.83195	0.949952	0.00637792	0.23303
GLN279	GLN237A	Unrelated	NA	-6.00751	0.949995	0.0083221	0.233041
GLN243A	GLN209	Unrelated	NA	-9.0515	0.950356	0.00556333	0.23313
GLN202	GLN268A	Unrelated	NA	-9.14076	0.950415	0.0055154	0.233144
GLN212	GLN276	Unrelated	NA	-8.5246	0.950485	0.00592226	0.233161
GLN256	GLN265	Unrelated	NA	-7.90217	0.950695	0.00641533	0.233213
GLN232C	GLN270B	Unrelated	NA	-4.55636	0.950813	0.0111521	0.233242
GLN263	GLN216	Unrelated	NA	-9.16566	0.951085	0.00557348	0.233308
GLN215B	GLN325	Unrelated	NA	-9.2179	0.951147	0.00554865	0.233323
GLN241	GLN263	Unrelated	NA	-8.70528	0.951231	0.005885	0.233344
GLN208	GLN279	Unrelated	NA	-6.45749	0.951262	0.00793841	0.233352
GLN223	GLN265	Unrelated	NA	-8.25719	0.95143	0.00622851	0.233393
GLN260	GLN265	Unrelated	NA	-8.59476	0.951565	0.00599957	0.233426
GLN260	GLN325	Unrelated	NA	-9.20277	0.951612	0.00560826	0.233437
GLN216	GLN235	Unrelated	NA	-9.23904	0.951654	0.00559081	0.233448
GLN250	GLN270B	Unrelated	NA	-4.31624	0.951838	0.0120099	0.233493
GLN215B	GLN224	Unrelated	NA	-7.21332	0.951945	0.00720131	0.233519
GLN226	GLN232C	Unrelated	NA	-8.79082	0.951949	0.00590951	0.23352
GLN209	GLN265	Unrelated	NA	-9.14105	0.951957	0.00568393	0.233522
GLN260	GLN261	Unrelated	NA	-8.97197	0.951977	0.00579331	0.233527
GLN243A	GLN270B	Unrelated	NA	-4.74481	0.951983	0.0109558	0.233529
GLN227	GLN235	Unrelated	NA	-9.47595	0.952241	0.005513	0.233592
GLN241	GLN235	Unrelated	NA	-9.29914	0.952333	0.0056277	0.233614
GLN201	GLN268B	Unrelated	NA	-3.05314	0.952385	0.0171579	0.233627
GLN223	GLN325	Unrelated	NA	-9.05577	0.952392	0.00578547	0.233629
GLN317	GLN216	Unrelated	NA	-8.83878	0.952429	0.00593166	0.233638
GLN221B	GLN257	Unrelated	NA	-8.69906	0.952535	0.0060392	0.233664
GLN256	GLN285A	Unrelated	NA	-9.08782	0.952541	0.0057815	0.233666
GLN212	GLN227	Unrelated	NA	-9.2947	0.952697	0.00566961	0.233704
GLN213	GLN321	Unrelated	NA	-7.2009	0.952709	0.00731975	0.233707
GLN276	GLN263	Unrelated	NA	-9.28252	0.952736	0.0056812	0.233713
GLN221B	GLN319	Unrelated	NA	-8.8423	0.953107	0.00600599	0.233804
GLN276	GLN224	Unrelated	NA	-7.6285	0.95315	0.00696734	0.233815
GLN321	GLN235	Unrelated	NA	-8.90673	0.953344	0.00598914	0.233862
GLN226	GLN270B	Unrelated	NA	-4.11106	0.953501	0.013014	0.233901
GLN268A	GLN262	Unrelated	NA	-9.10755	0.953533	0.00587783	0.233909
GLN257	GLN237A	Unrelated	NA	-8.55323	0.95371	0.00627948	0.233952
GLN231A	GLN319	Unrelated	NA	-8.25818	0.953808	0.00651566	0.233976
GLN213	GLN216	Unrelated	NA	-8.30095	0.953812	0.00648261	0.233977
GLN262	GLN237A	Unrelated	NA	-8.24642	0.953918	0.00653832	0.234003
GLN261	GLN325	Unrelated	NA	-10.151	0.954163	0.00533578	0.234063
GLN202	GLN267	Unrelated	NA	-8.54229	0.95423	0.00634844	0.23408
GLN214	GLN268B	Unrelated	NA	-2.86476	0.954268	0.0189432	0.234089
GLN214	GLN227	Unrelated	NA	-9.66005	0.954477	0.00563941	0.23414
GLN263	GLN224	Unrelated	NA	-6.89959	0.954658	0.00792192	0.234185
GLN317	GLN270B	Unrelated	NA	-4.44274	0.954672	0.0123059	0.234188
GLN262	GLN325	Unrelated	NA	-9.97418	0.954704	0.00548454	0.234196
GLN241	GLN266	Unrelated	NA	-9.45929	0.954823	0.00579563	0.234225
GLN221B	GLN241	Unrelated	NA	-9.158	0.954899	0.00599466	0.234244
GLN241	GLN256	Unrelated	NA	-9.57571	0.955097	0.00575378	0.234292
GLN317	GLN263	Unrelated	NA	-9.0709	0.955203	0.00608571	0.234318
GLN213	GLN276	Unrelated	NA	-8.47178	0.955307	0.00652833	0.234344
GLN221B	GLN209	Unrelated	NA	-9.59804	0.955369	0.00576879	0.234359
GLN223	GLN266	Unrelated	NA	-8.99455	0.955492	0.00616949	0.234389
GLN243A	GLN257	Unrelated	NA	-9.62185	0.955505	0.0057686	0.234392
GLN265	GLN282	Unrelated	NA	-9.69032	0.955513	0.00572869	0.234395
GLN317	GLN268B	Unrelated	NA	-2.85959	0.955699	0.0194779	0.23444
GLN268A	GLN224	Unrelated	NA	-7.38173	0.955825	0.00756257	0.234471
GLN288	GLN305	Unrelated	NA	-8.96148	0.955924	0.00624049	0.234495
GLN325	GLN282	Unrelated	NA	-10.1958	0.955967	0.00548924	0.234506
GLN315	GLN242	Unrelated	NA	-9.36783	0.95627	0.00600668	0.23458
GLN242	GLN268B	Unrelated	NA	-2.51058	0.95628	0.0224173	0.234583
GLN268A	GLN235	Unrelated	NA	-10.3702	0.956434	0.005442	0.234621
GLN212	GLN261	Unrelated	NA	-9.87952	0.956437	0.00571256	0.234621
GLN227	GLN255	Unrelated	NA	-9.65893	0.956443	0.00584356	0.234623
GLN267	GLN224	Unrelated	NA	-6.72936	0.956686	0.0084237	0.234682
GLN257	GLN282	Unrelated	NA	-9.66165	0.956799	0.00587879	0.23471
GLN216	GLN224	Unrelated	NA	-8.11362	0.956864	0.0070084	0.234726
GLN210	GLN266	Unrelated	NA	-10.5811	0.957059	0.00539249	0.234774
GLN231A	GLN265	Unrelated	NA	-9.11417	0.957151	0.00627053	0.234796
GLN201	GLN212	Unrelated	NA	-9.84594	0.957291	0.00581875	0.234831
GLN213	GLN268A	Unrelated	NA	-8.38768	0.957294	0.00683069	0.234831
GLN212	GLN260	Unrelated	NA	-10.1968	0.957542	0.00564316	0.234892
GLN276	GLN268B	Unrelated	NA	-3.77226	0.957598	0.0152689	0.234906
GLN207A	GLN224	Unrelated	NA	-8.0055	0.957613	0.00719664	0.23491
GLN319	GLN266	Unrelated	NA	-9.95989	0.957634	0.00578657	0.234915
GLN262	GLN265	Unrelated	NA	-10.3962	0.957745	0.00555449	0.234942
GLN220	GLN268B	Unrelated	NA	-3.22272	0.957981	0.0179912	0.235
GLN231A	GLN276	Unrelated	NA	-9.35421	0.958356	0.00623853	0.235092
GLN227	GLN317	Unrelated	NA	-9.7739	0.958414	0.00597657	0.235106
GLN237A	GLN282	Unrelated	NA	-9.34591	0.958843	0.0062961	0.235211
GLN245A	GLN256	Unrelated	NA	-9.78746	0.958887	0.00601659	0.235222
GLN256	GLN325	Unrelated	NA	-9.96066	0.958918	0.00591505	0.23523
GLN221B	GLN223	Unrelated	NA	-9.00539	0.959033	0.00655529	0.235258
GLN204	GLN206	Unrelated	NA	-10.8366	0.959062	0.00545026	0.235265
GLN255	GLN321	Unrelated	NA	-9.37847	0.959114	0.00630321	0.235278
GLN214	GLN325	Unrelated	NA	-10.9042	0.959152	0.00542474	0.235287
GLN236B	GLN266	Unrelated	NA	-10.3332	0.959156	0.00572489	0.235288
GLN209	GLN325	Unrelated	NA	-10.9097	0.959171	0.00542377	0.235292
GLN256	GLN321	Unrelated	NA	-9.69242	0.959449	0.00613356	0.23536
GLN244	GLN270B	Unrelated	NA	-5.35163	0.959491	0.0111165	0.23537
GLN321	GLN216	Unrelated	NA	-10.1732	0.959602	0.00585876	0.235398
GLN206	GLN279	Unrelated	NA	-8.26553	0.959677	0.00721992	0.235416
GLN260	GLN224	Unrelated	NA	-7.7592	0.959732	0.00769825	0.23543
GLN241	GLN321	Unrelated	NA	-9.57037	0.959916	0.00626057	0.235475
GLN211A	GLN265	Unrelated	NA	-9.8346	0.959967	0.00609752	0.235487
GLN227	GLN216	Unrelated	NA	-10.6833	0.959976	0.00561398	0.235489
GLN326	GLN237A	Unrelated	NA	-9.79845	0.96005	0.00612851	0.235507
GLN227	GLN276	Unrelated	NA	-10.7592	0.960085	0.00558453	0.235516
GLN213	GLN263	Unrelated	NA	-8.63117	0.960131	0.00696673	0.235527
GLN241	GLN261	Unrelated	NA	-10.1764	0.960281	0.00592363	0.235564
GLN211B	GLN266	Unrelated	NA	-10.0852	0.960387	0.00598764	0.23559
GLN214	GLN221B	Unrelated	NA	-9.77953	0.960618	0.00619846	0.235647
GLN255	GLN268A	Unrelated	NA	-10.7806	0.960724	0.00563271	0.235673
GLN250	GLN244	Unrelated	NA	-10.854	0.961151	0.00563402	0.235778
GLN231A	GLN241	Unrelated	NA	-9.85525	0.961191	0.006209	0.235787
GLN220	GLN235	Unrelated	NA	-10.7787	0.96122	0.00567972	0.235795
GLN317	GLN257	Unrelated	NA	-10.1118	0.961557	0.00608763	0.235877
GLN220	GLN276	Unrelated	NA	-11.418	0.961568	0.00539224	0.23588
GLN256	GLN224	Unrelated	NA	-8.2119	0.961613	0.00750289	0.235891
GLN211A	GLN235	Unrelated	NA	-10.6372	0.961677	0.00579824	0.235907
GLN267	GLN317	Unrelated	NA	-9.67643	0.961867	0.00639353	0.235953
GLN255	GLN209	Unrelated	NA	-11.3028	0.96195	0.00548096	0.235974
GLN207A	GLN209	Unrelated	NA	-10.894	0.962167	0.00570653	0.236027
GLN210	GLN237A	Unrelated	NA	-9.93173	0.962202	0.00626295	0.236035
GLN260	GLN268B	Unrelated	NA	-3.37014	0.962211	0.0184595	0.236038
GLN201	GLN265	Unrelated	NA	-11.0338	0.962232	0.00564015	0.236043
GLN245B	GLN250	Unrelated	NA	-10.3272	0.962343	0.00603675	0.23607
GLN261	GLN224	Unrelated	NA	-8.72222	0.962365	0.00715015	0.236075
GLN223	GLN253	Unrelated	NA	-9.76876	0.962408	0.00638854	0.236086
GLN319	GLN224	Unrelated	NA	-8.428	0.962438	0.00740845	0.236093
GLN231A	GLN245B	Unrelated	NA	-10.449	0.962523	0.00598363	0.236114
GLN276	GLN326	Unrelated	NA	-10.5139	0.962572	0.00595132	0.236126
GLN211A	GLN266	Unrelated	NA	-11.1269	0.962686	0.00563376	0.236154
GLN241	GLN224	Unrelated	NA	-8.93206	0.963077	0.00706184	0.23625
GLN268A	GLN317	Unrelated	NA	-10.4767	0.96315	0.00602766	0.236268
GLN243A	GLN326	Unrelated	NA	-10.4768	0.963217	0.00603404	0.236284
GLN307	GLN301	Unrelated	NA	-9.46638	0.963246	0.00668114	0.236292
GLN319	GLN325	Unrelated	NA	-11.2678	0.963278	0.00561582	0.236299
GLN279	GLN209	Unrelated	NA	-8.74308	0.963307	0.00724084	0.236307
GLN209	GLN268B	Unrelated	NA	-3.82153	0.963313	0.0165675	0.236308
GLN207A	GLN216	Unrelated	NA	-11.0613	0.963319	0.00572442	0.23631
GLN260	GLN266	Unrelated	NA	-11.0202	0.963365	0.00574995	0.236321
GLN220	GLN263	Unrelated	NA	-10.8088	0.963409	0.00586643	0.236331
GLN212	GLN241	Unrelated	NA	-11.5435	0.963483	0.0054995	0.23635
GLN212	GLN231A	Unrelated	NA	-10.5091	0.96354	0.00604619	0.236364
GLN277	GLN301	Unrelated	NA	-10.0593	0.963541	0.00631667	0.236364
GLN326	GLN275	Unrelated	NA	-11.2321	0.963576	0.00566023	0.236372
GLN256	GLN320	Unrelated	NA	-10.9079	0.963868	0.00585524	0.236444
GLN213	GLN268B	Unrelated	NA	-2.4027	0.963968	0.0266234	0.236469
GLN224	GLN282	Unrelated	NA	-8.64079	0.964186	0.00742828	0.236522
GLN214	GLN237A	Unrelated	NA	-9.66305	0.964286	0.00665272	0.236547
GLN223	GLN216	Unrelated	NA	-10.5843	0.964345	0.00607923	0.236561
GLN215A	GLN253	Unrelated	NA	-11.3316	0.964373	0.00568087	0.236568
GLN226	GLN237A	Unrelated	NA	-9.59394	0.964384	0.00671088	0.236571
GLN220	GLN243A	Unrelated	NA	-12.0985	0.964537	0.00533434	0.236608
GLN279	GLN235	Unrelated	NA	-8.80689	0.964604	0.00733563	0.236625
GLN255	GLN268B	Unrelated	NA	-3.75841	0.964711	0.0172176	0.236651
GLN268A	GLN216	Unrelated	NA	-11.8823	0.96484	0.00545689	0.236683
GLN261	GLN266	Unrelated	NA	-11.4665	0.964855	0.00565603	0.236686
GLN209	GLN224	Unrelated	NA	-9.28966	0.964937	0.00699026	0.236706
GLN231A	GLN255	Unrelated	NA	-10.4028	0.964947	0.00624322	0.236709
GLN237A	GLN244	Unrelated	NA	-10.4449	0.965034	0.00622638	0.23673
GLN202	GLN262	Unrelated	NA	-10.9482	0.965075	0.00594392	0.23674
GLN317	GLN209	Unrelated	NA	-11.0109	0.965076	0.00591013	0.23674
GLN210	GLN270B	Unrelated	NA	-5.72477	0.965151	0.0113806	0.236759
GLN208	GLN256	Unrelated	NA	-10.5206	0.965179	0.00619539	0.236766
GLN210	GLN288	Unrelated	NA	-10.9693	0.965211	0.00594484	0.236773
GLN231A	GLN260	Unrelated	NA	-10.0774	0.965565	0.00650614	0.23686
GLN213	GLN261	Unrelated	NA	-9.73423	0.965573	0.00673632	0.236862
GLN256	GLN322	Unrelated	NA	-10.8568	0.965681	0.00604979	0.236889
GLN204	GLN279	Unrelated	NA	-8.87206	0.965743	0.00741009	0.236904
GLN309	GLN307	Unrelated	NA	-11.9112	0.965783	0.00552277	0.236914
GLN317	GLN321	Unrelated	NA	-10.3853	0.965801	0.00633601	0.236918
GLN221B	GLN282	Unrelated	NA	-11.1766	0.965947	0.0059005	0.236954
GLN243A	GLN242	Unrelated	NA	-10.8921	0.966088	0.00606753	0.236989
GLN202	GLN214	Unrelated	NA	-11.3616	0.966245	0.00583065	0.237027
GLN245A	GLN270B	Unrelated	NA	-6.10069	0.96652	0.0109036	0.237095
GLN255	GLN263	Unrelated	NA	-10.751	0.96652	0.00618729	0.237095
GLN257	GLN224	Unrelated	NA	-8.74612	0.966528	0.00760652	0.237097
GLN279	GLN266	Unrelated	NA	-9.11036	0.966698	0.00732109	0.237138
GLN204	GLN321	Unrelated	NA	-12.1716	0.966704	0.00548032	0.23714
GLN258	GLN311	Unrelated	NA	-4.69899	0.966759	0.0142072	0.237153
GLN213	GLN267	Unrelated	NA	-9.18258	0.966771	0.00727153	0.237156
GLN215B	GLN237A	Unrelated	NA	-11.1363	0.966821	0.0060003	0.237169
GLN231A	GLN243A	Unrelated	NA	-10.7911	0.966857	0.00619556	0.237177
GLN201	GLN325	Unrelated	NA	-12.3223	0.966878	0.0054274	0.237182
GLN231A	GLN216	Unrelated	NA	-10.3945	0.966925	0.00643854	0.237194
GLN221B	GLN261	Unrelated	NA	-11.1112	0.96693	0.00602363	0.237195
GLN202	GLN276	Unrelated	NA	-11.7478	0.966971	0.00570072	0.237205
GLN298	GLN263	Unrelated	NA	-10.644	0.967042	0.00629861	0.237223
GLN211B	GLN325	Unrelated	NA	-11.9065	0.967054	0.00563176	0.237226
GLN201	GLN266	Unrelated	NA	-12.0095	0.967085	0.00558597	0.237233
GLN212	GLN268A	Unrelated	NA	-11.558	0.967123	0.00580749	0.237243
GLN207A	GLN276	Unrelated	NA	-11.695	0.967257	0.00575089	0.237275
GLN231A	GLN235	Unrelated	NA	-11.1145	0.967331	0.00605798	0.237294
GLN241	GLN243A	Unrelated	NA	-11.5829	0.967362	0.00581559	0.237301
GLN268A	GLN263	Unrelated	NA	-11.9204	0.967374	0.00565201	0.237304
GLN317	GLN262	Unrelated	NA	-11.5756	0.9675	0.00583122	0.237335
GLN201	GLN221B	Unrelated	NA	-11.2588	0.967693	0.00601249	0.237382
GLN223	GLN268A	Unrelated	NA	-11.0969	0.967806	0.00611036	0.23741
GLN215B	GLN253	Unrelated	NA	-11.7608	0.967812	0.00576592	0.237412
GLN223	GLN235	Unrelated	NA	-11.4381	0.967831	0.00593024	0.237416
GLN220	GLN250	Unrelated	NA	-10.7316	0.96792	0.00632898	0.237438
GLN223	GLN276	Unrelated	NA	-11.6566	0.968052	0.00583805	0.23747
GLN257	GLN325	Unrelated	NA	-11.7789	0.968101	0.00578162	0.237482
GLN282	GLN266	Unrelated	NA	-11.6568	0.968209	0.00585149	0.237509
GLN267	GLN237A	Unrelated	NA	-10.018	0.96832	0.00681974	0.237536
GLN322	GLN266	Unrelated	NA	-11.32	0.968418	0.006044	0.23756
GLN261	GLN235	Unrelated	NA	-12.0609	0.968468	0.00567687	0.237572
GLN255	GLN262	Unrelated	NA	-12.022	0.968592	0.00570555	0.237603
GLN212	GLN319	Unrelated	NA	-12.242	0.968728	0.00561415	0.237636
GLN212	GLN321	Unrelated	NA	-11.1473	0.968768	0.00616904	0.237646
GLN255	GLN261	Unrelated	NA	-11.6604	0.968822	0.00590221	0.237659
GLN277	GLN306	Unrelated	NA	-11.0093	0.968927	0.00626079	0.237685
GLN201	GLN326	Unrelated	NA	-11.926	0.968977	0.00578374	0.237697
GLN241	GLN255	Unrelated	NA	-11.8489	0.969002	0.00582348	0.237703
GLN279	GLN325	Unrelated	NA	-10.3426	0.969002	0.00667165	0.237703
GLN220	GLN224	Unrelated	NA	-9.19223	0.969112	0.00751855	0.237731
GLN202	GLN242	Unrelated	NA	-11.607	0.969113	0.00595448	0.237731
GLN220	GLN245B	Unrelated	NA	-12.324	0.96915	0.00561102	0.23774
GLN221B	GLN256	Unrelated	NA	-11.228	0.969167	0.00616023	0.237744
GLN206	GLN256	Unrelated	NA	-12.1114	0.969184	0.00571228	0.237748
GLN260	GLN321	Unrelated	NA	-11.4973	0.969247	0.00602289	0.237764
GLN255	GLN320	Unrelated	NA	-11.2149	0.969251	0.00617489	0.237764
GLN202	GLN216	Unrelated	NA	-12.2658	0.969338	0.00565292	0.237786
GLN256	GLN235	Unrelated	NA	-11.8675	0.969373	0.00584566	0.237795
GLN280	GLN288	Unrelated	NA	-11.9509	0.969374	0.00580489	0.237795
GLN220	GLN321	Unrelated	NA	-11.8342	0.969388	0.00586332	0.237798
GLN256	GLN285B	Unrelated	NA	-11.961	0.969391	0.00580145	0.237799
GLN245A	GLN268B	Unrelated	NA	-3.9872	0.969405	0.0174071	0.237802
GLN320	GLN224	Unrelated	NA	-9.50863	0.96969	0.00732916	0.237872
GLN326	GLN216	Unrelated	NA	-12.1176	0.969788	0.00575921	0.237896
GLN248	GLN301	Unrelated	NA	-11.1319	0.969799	0.00627023	0.237899
GLN214	GLN270B	Unrelated	NA	-6.0105	0.969825	0.0116172	0.237905
GLN326	GLN265	Unrelated	NA	-11.3751	0.969838	0.00613958	0.237909
GLN236B	GLN270B	Unrelated	NA	-6.69275	0.970019	0.010462	0.237953
GLN207A	GLN317	Unrelated	NA	-12.1222	0.970093	0.00578217	0.237971
GLN243A	GLN260	Unrelated	NA	-12.1776	0.970156	0.00576105	0.237987
GLN250	GLN319	Unrelated	NA	-11.7208	0.970208	0.00599006	0.237999
GLN256	GLN260	Unrelated	NA	-11.7255	0.970212	0.005988	0.238
GLN212	GLN267	Unrelated	NA	-11.2924	0.970325	0.00622759	0.238028
GLN221B	GLN279	Unrelated	NA	-8.83128	0.970369	0.00796811	0.238039
GLN267	GLN236B	Unrelated	NA	-12.3558	0.97044	0.00570091	0.238056
GLN202	GLN270B	Unrelated	NA	-6.32254	0.970539	0.0111568	0.238081
GLN249	GLN309	Unrelated	NA	-12.302	0.970575	0.00573687	0.238089
GLN202	GLN263	Unrelated	NA	-12.3025	0.970687	0.00574574	0.238117
GLN241	GLN268B	Unrelated	NA	-3.90835	0.970699	0.0180892	0.23812
GLN223	GLN326	Unrelated	NA	-11.4025	0.970711	0.00620142	0.238123
GLN322	GLN325	Unrelated	NA	-12.8638	0.97073	0.00549838	0.238127
GLN268A	GLN321	Unrelated	NA	-11.8427	0.970955	0.00599144	0.238183
GLN206	GLN261	Unrelated	NA	-12.728	0.970983	0.00557688	0.238189
GLN317	GLN282	Unrelated	NA	-11.8759	0.971212	0.00599637	0.238246
GLN210	GLN276	Unrelated	NA	-12.8264	0.971243	0.0055544	0.238253
GLN257	GLN235	Unrelated	NA	-12.4901	0.971284	0.00570726	0.238263
GLN241	GLN276	Unrelated	NA	-12.5851	0.971355	0.00566984	0.238281
GLN261	GLN268B	Unrelated	NA	-3.94352	0.971396	0.0181047	0.238291
GLN207A	GLN243A	Unrelated	NA	-12.6836	0.971433	0.00563193	0.2383
GLN207A	GLN235	Unrelated	NA	-12.9347	0.971462	0.00552485	0.238307
GLN279	GLN224	Unrelated	NA	-5.95538	0.971531	0.0120112	0.238324
GLN298	GLN321	Unrelated	NA	-11.5469	0.971629	0.0062033	0.238348
GLN210	GLN235	Unrelated	NA	-12.986	0.97166	0.00551821	0.238355
GLN231A	GLN250	Unrelated	NA	-10.8841	0.971673	0.00658513	0.238359
GLN319	GLN235	Unrelated	NA	-12.4386	0.971801	0.00577245	0.23839
GLN326	GLN253	Unrelated	NA	-12.4549	0.971883	0.00577146	0.23841
GLN232C	GLN237A	Unrelated	NA	-11.9929	0.97193	0.0059977	0.238422
GLN322	GLN224	Unrelated	NA	-8.88436	0.971939	0.00809728	0.238424
GLN215B	GLN270B	Unrelated	NA	-6.82275	0.971956	0.0105465	0.238428
GLN261	GLN216	Unrelated	NA	-12.2828	0.972013	0.00586292	0.238442
GLN255	GLN319	Unrelated	NA	-12.3854	0.972061	0.00581822	0.238454
GLN245B	GLN319	Unrelated	NA	-13.1667	0.972122	0.00547764	0.238469
GLN223	GLN270B	Unrelated	NA	-5.06692	0.972158	0.0142409	0.238478
GLN211A	GLN325	Unrelated	NA	-11.8624	0.97218	0.00608476	0.238483
GLN210	GLN216	Unrelated	NA	-12.9133	0.972221	0.00559274	0.238493
GLN210	GLN268B	Unrelated	NA	-4.0399	0.97223	0.0178792	0.238495
GLN211B	GLN224	Unrelated	NA	-8.94877	0.972293	0.00807859	0.238511
GLN287	GLN268B	Unrelated	NA	-3.51647	0.972361	0.0205777	0.238527
GLN276	GLN262	Unrelated	NA	-12.9661	0.972377	0.00558202	0.238531
GLN213	GLN319	Unrelated	NA	-10.4555	0.972506	0.00693471	0.238563
GLN201	GLN210	Unrelated	NA	-12.3768	0.972509	0.00585844	0.238564
GLN210	GLN223	Unrelated	NA	-11.7741	0.972521	0.00615934	0.238567
GLN322	GLN250	Unrelated	NA	-11.6689	0.972991	0.0062552	0.238682
GLN265	GLN320	Unrelated	NA	-11.3868	0.973077	0.00641774	0.238703
GLN231A	GLN244	Unrelated	NA	-12.2107	0.973127	0.00598877	0.238715
GLN255	GLN267	Unrelated	NA	-11.9025	0.973141	0.00614496	0.238719
GLN210	GLN243A	Unrelated	NA	-12.9692	0.973145	0.0056399	0.23872
GLN202	GLN321	Unrelated	NA	-12.2192	0.973216	0.00599188	0.238737
GLN211A	GLN221B	Unrelated	NA	-12.2295	0.973354	0.00599814	0.238771
GLN288	GLN298	Unrelated	NA	-11.9008	0.973527	0.00617829	0.238813
GLN227	GLN270B	Unrelated	NA	-6.61392	0.973562	0.0111223	0.238822
GLN268A	GLN236B	Unrelated	NA	-12.6496	0.973706	0.00582676	0.238857
GLN243A	GLN282	Unrelated	NA	-13.1528	0.973818	0.00561235	0.238885
GLN223	GLN262	Unrelated	NA	-11.8749	0.974001	0.00623171	0.23893
GLN245A	GLN237A	Unrelated	NA	-12.0241	0.974031	0.00615687	0.238937
GLN223	GLN257	Unrelated	NA	-11.9669	0.974037	0.00618677	0.238939
GLN231A	GLN263	Unrelated	NA	-11.7433	0.974054	0.00630607	0.238943
GLN207A	GLN212	Unrelated	NA	-13.4934	0.974072	0.00548949	0.238947
GLN215A	GLN237A	Unrelated	NA	-11.7128	0.974164	0.00633191	0.23897
GLN255	GLN322	Unrelated	NA	-12.6223	0.974239	0.00588158	0.238988
GLN241	GLN250	Unrelated	NA	-12.3995	0.974256	0.00598862	0.238992
GLN212	GLN214	Unrelated	NA	-12.9849	0.974316	0.00572329	0.239007
GLN211B	GLN216	Unrelated	NA	-12.9437	0.974415	0.00574908	0.239031
GLN288	GLN300	Unrelated	NA	-10.7622	0.974536	0.00692566	0.239061
GLN213	GLN260	Unrelated	NA	-10.9308	0.974588	0.00682363	0.239074
GLN226	GLN224	Unrelated	NA	-8.92456	0.974679	0.00836785	0.239096
GLN268B	GLN311	Unrelated	NA	-1.27465	0.974689	0.0585958	0.239099
GLN285B	GLN244	Unrelated	NA	-12.9151	0.974704	0.00578427	0.239102
GLN210	GLN221B	Unrelated	NA	-12.9016	0.9748	0.00579776	0.239126
GLN256	GLN268B	Unrelated	NA	-3.89542	0.974898	0.0192271	0.23915
GLN220	GLN244	Unrelated	NA	-12.9141	0.974911	0.00580073	0.239153
GLN232B	GLN224	Unrelated	NA	-6.75265	0.975009	0.0111081	0.239177
GLN315	GLN224	Unrelated	NA	-10.1198	0.975081	0.00741924	0.239195
GLN294	GLN302	Unrelated	NA	-11.392	0.975142	0.006596	0.23921
GLN208	GLN261	Unrelated	NA	-12.7949	0.975194	0.00587685	0.239222
GLN245B	GLN325	Unrelated	NA	-13.9926	0.975239	0.00537705	0.239233
GLN256	GLN258	Unrelated	NA	-12.3999	0.975254	0.00606889	0.239237
GLN276	GLN282	Unrelated	NA	-13.1456	0.975273	0.00572611	0.239242
GLN207A	GLN241	Unrelated	NA	-14.0541	0.975299	0.00535778	0.239248
GLN267	GLN276	Unrelated	NA	-13.3493	0.975299	0.00564066	0.239248
GLN255	GLN257	Unrelated	NA	-12.9091	0.975299	0.00583307	0.239248
GLN231A	GLN321	Unrelated	NA	-10.9029	0.975341	0.00691013	0.239258
GLN223	GLN321	Unrelated	NA	-11.7447	0.975409	0.00642066	0.239275
GLN207A	GLN220	Unrelated	NA	-13.3961	0.97549	0.00563522	0.239295
GLN220	GLN282	Unrelated	NA	-13.2998	0.975525	0.00567866	0.239304
GLN204	GLN263	Unrelated	NA	-13.5629	0.975755	0.00558548	0.23936
GLN245B	GLN265	Unrelated	NA	-13.2642	0.975858	0.00571903	0.239385
GLN223	GLN249	Unrelated	NA	-11.9011	0.975909	0.00637833	0.239398
GLN321	GLN261	Unrelated	NA	-12.4167	0.975944	0.00611632	0.239407
GLN245A	GLN235	Unrelated	NA	-13.3407	0.975978	0.00569517	0.239415
GLN211A	GLN317	Unrelated	NA	-12.7954	0.976005	0.00594006	0.239421
GLN309	GLN277	Unrelated	NA	-13.5404	0.976035	0.00561538	0.239429
GLN232C	GLN224	Unrelated	NA	-10.6136	0.976085	0.00716865	0.239441
GLN215A	GLN231A	Unrelated	NA	-11.7353	0.976157	0.00648956	0.239459
GLN223	GLN227	Unrelated	NA	-12.6082	0.976169	0.00604124	0.239462
GLN214	GLN267	Unrelated	NA	-12.1699	0.976172	0.00625902	0.239462
GLN267	GLN235	Unrelated	NA	-12.3304	0.976186	0.00617871	0.239466
GLN207A	GLN270B	Unrelated	NA	-6.68446	0.976196	0.0113989	0.239468
GLN245A	GLN285B	Unrelated	NA	-13.5985	0.976206	0.00560401	0.239471
GLN212	GLN268B	Unrelated	NA	-4.30799	0.976209	0.0176901	0.239471
GLN250	GLN224	Unrelated	NA	-9.89006	0.976248	0.00770959	0.239481
GLN214	GLN235	Unrelated	NA	-13.4987	0.976257	0.00564922	0.239483
GLN212	GLN257	Unrelated	NA	-13.0111	0.976486	0.00587849	0.239539
GLN242	GLN311	Unrelated	NA	-4.48948	0.976574	0.0170564	0.239561
GLN321	GLN250	Unrelated	NA	-11.8621	0.976585	0.00645631	0.239564
GLN280	GLN321	Unrelated	NA	-13.5693	0.976657	0.00564932	0.239581
GLN214	GLN276	Unrelated	NA	-13.9637	0.976936	0.00550972	0.23965
GLN206	GLN245B	Unrelated	NA	-14.2156	0.976941	0.00541244	0.239651
GLN260	GLN276	Unrelated	NA	-13.8922	0.977025	0.00554448	0.239672
GLN221B	GLN326	Unrelated	NA	-12.6534	0.977059	0.00608999	0.23968
GLN201	GLN237A	Unrelated	NA	-12.6408	0.97709	0.00609854	0.239688
GLN267	GLN216	Unrelated	NA	-13.8475	0.977121	0.00556933	0.239695
GLN210	GLN263	Unrelated	NA	-13.409	0.977122	0.00575153	0.239695
GLN313	GLN224	Unrelated	NA	-9.39268	0.977122	0.0082109	0.239695
GLN260	GLN235	Unrelated	NA	-13.408	0.977207	0.00575825	0.239716
GLN249	GLN224	Unrelated	NA	-9.78059	0.977281	0.00790146	0.239734
GLN223	GLN282	Unrelated	NA	-12.8916	0.97736	0.00600086	0.239754
GLN211B	GLN255	Unrelated	NA	-13.3652	0.977438	0.005794	0.239773
GLN213	GLN231A	Unrelated	NA	-10.2167	0.977464	0.0075821	0.239779
GLN214	GLN223	Unrelated	NA	-12.7016	0.977508	0.00610223	0.23979
GLN258	GLN260	Unrelated	NA	-13.2111	0.977561	0.0058709	0.239803
GLN276	GLN209	Unrelated	NA	-14.3656	0.977562	0.00539911	0.239803
GLN231A	GLN232B	Unrelated	NA	-9.10233	0.977578	0.00852285	0.239807
GLN212	GLN256	Unrelated	NA	-13.1987	0.977584	0.00587814	0.239809
GLN201	GLN227	Unrelated	NA	-13.7641	0.977597	0.00563763	0.239812
GLN215B	GLN266	Unrelated	NA	-13.3047	0.977605	0.0058329	0.239814
GLN241	GLN320	Unrelated	NA	-13.4598	0.977655	0.00576936	0.239826
GLN245B	GLN260	Unrelated	NA	-13.2906	0.977689	0.00584543	0.239835
GLN223	GLN231A	Unrelated	NA	-11.0346	0.97774	0.0070451	0.239847
GLN211A	GLN212	Unrelated	NA	-12.737	0.977767	0.0061056	0.239854
GLN209	GLN282	Unrelated	NA	-14.1118	0.977767	0.00551081	0.239854
GLN223	GLN275	Unrelated	NA	-13.1457	0.977768	0.00591582	0.239854
GLN213	GLN241	Unrelated	NA	-11.6802	0.977773	0.00665858	0.239855
GLN231A	GLN224	Unrelated	NA	-8.75483	0.977791	0.00888551	0.23986
GLN285A	GLN270B	Unrelated	NA	-7.04569	0.977816	0.0110445	0.239866
GLN257	GLN268B	Unrelated	NA	-4.28267	0.977833	0.0181739	0.23987
GLN262	GLN216	Unrelated	NA	-13.7814	0.977932	0.00565487	0.239894
GLN215B	GLN255	Unrelated	NA	-14.1273	0.978018	0.00552248	0.239915
GLN211B	GLN317	Unrelated	NA	-12.8634	0.978077	0.00606971	0.23993
GLN220	GLN317	Unrelated	NA	-13.0375	0.97812	0.00599197	0.23994
GLN250	GLN268B	Unrelated	NA	-4.09898	0.978123	0.0190592	0.239941
GLN220	GLN257	Unrelated	NA	-13.5547	0.978145	0.00576514	0.239946
GLN261	GLN320	Unrelated	NA	-13.136	0.97824	0.00595611	0.23997
GLN320	GLN325	Unrelated	NA	-13.1321	0.978286	0.00596143	0.239981
GLN258	GLN237A	Unrelated	NA	-12.7588	0.978338	0.0061399	0.239994
GLN255	GLN256	Unrelated	NA	-13.2186	0.978372	0.0059289	0.240002
GLN285B	GLN270B	Unrelated	NA	-6.66594	0.978401	0.0117615	0.240009
GLN223	GLN279	Unrelated	NA	-8.77748	0.97852	0.00894566	0.240038
GLN214	GLN317	Unrelated	NA	-12.9639	0.978555	0.00605949	0.240047
GLN207A	GLN268B	Unrelated	NA	-4.44401	0.97858	0.0176822	0.240053
GLN285B	GLN301	Unrelated	NA	-12.5996	0.978654	0.00624255	0.240071
GLN214	GLN265	Unrelated	NA	-13.6033	0.978853	0.00579662	0.24012
GLN305	GLN224	Unrelated	NA	-9.94009	0.97892	0.00793959	0.240136
GLN201	GLN262	Unrelated	NA	-14.2142	0.978937	0.00555334	0.240141
GLN320	GLN235	Unrelated	NA	-13.6591	0.979027	0.00578565	0.240163
GLN245A	GLN250	Unrelated	NA	-12.9537	0.97904	0.00610173	0.240166
GLN260	GLN263	Unrelated	NA	-12.5721	0.979066	0.00628903	0.240172
GLN260	GLN317	Unrelated	NA	-13.4221	0.979083	0.00589198	0.240176
GLN229	GLN268B	Unrelated	NA	-4.36992	0.979106	0.0181025	0.240182
GLN227	GLN236B	Unrelated	NA	-13.8356	0.979148	0.00572059	0.240192
GLN262	GLN263	Unrelated	NA	-13.1507	0.97916	0.00601943	0.240195
GLN211B	GLN256	Unrelated	NA	-13.2626	0.97918	0.00597019	0.2402
GLN223	GLN243B	Unrelated	NA	-13.3384	0.979193	0.00593718	0.240203
GLN315	GLN236B	Unrelated	NA	-14.3999	0.979298	0.00550683	0.240229
GLN227	GLN263	Unrelated	NA	-13.492	0.979344	0.00588082	0.240241
GLN214	GLN224	Unrelated	NA	-10.2357	0.979353	0.00775259	0.240243
GLN326	GLN224	Unrelated	NA	-10.7641	0.979393	0.00737575	0.240253
GLN276	GLN261	Unrelated	NA	-13.5647	0.979521	0.00586237	0.240284
GLN211A	GLN237A	Unrelated	NA	-12.4717	0.979537	0.00637741	0.240288
GLN212	GLN220	Unrelated	NA	-13.821	0.979598	0.00575925	0.240303
GLN201	GLN268A	Unrelated	NA	-13.3058	0.979632	0.00598478	0.240311
GLN226	GLN256	Unrelated	NA	-13.7365	0.979694	0.00580166	0.240326
GLN220	GLN255	Unrelated	NA	-14.1151	0.979716	0.00564761	0.240332
GLN326	GLN268B	Unrelated	NA	-4.48578	0.979717	0.0177711	0.240332
GLN250	GLN325	Unrelated	NA	-13.567	0.979735	0.00587715	0.240336
GLN232B	GLN299	Unrelated	NA	-10.6912	0.979753	0.00745968	0.240341
GLN325	GLN244	Unrelated	NA	-15.0232	0.979822	0.0053132	0.240358
GLN213	GLN256	Unrelated	NA	-11.0235	0.979832	0.00724204	0.24036
GLN262	GLN224	Unrelated	NA	-10.9508	0.979842	0.00729099	0.240363
GLN209	GLN262	Unrelated	NA	-14.7591	0.979908	0.00541415	0.240379
GLN201	GLN270B	Unrelated	NA	-7.33965	0.979944	0.0108921	0.240388
GLN202	GLN209	Unrelated	NA	-14.2861	0.97995	0.00559635	0.240389
GLN241	GLN282	Unrelated	NA	-14.5005	0.980007	0.00551756	0.240403
GLN202	GLN231A	Unrelated	NA	-13.1617	0.980037	0.00608109	0.240411
GLN211B	GLN235	Unrelated	NA	-14.1174	0.980134	0.00567624	0.240434
GLN255	GLN260	Unrelated	NA	-13.5105	0.980144	0.00593195	0.240437
GLN262	GLN315	Unrelated	NA	-13.7261	0.980155	0.00583961	0.240439
GLN216	GLN282	Unrelated	NA	-14.1952	0.980186	0.00564885	0.240447
GLN202	GLN236B	Unrelated	NA	-14.7356	0.980234	0.0054449	0.240459
GLN223	GLN263	Unrelated	NA	-12.7596	0.980354	0.00629753	0.240488
GLN211A	GLN224	Unrelated	NA	-10.6952	0.980357	0.00751335	0.240489
GLN319	GLN244	Unrelated	NA	-14.1265	0.980393	0.00569094	0.240498
GLN215B	GLN221B	Unrelated	NA	-14.0848	0.98042	0.00570967	0.240504
GLN256	GLN276	Unrelated	NA	-13.2242	0.980433	0.00608228	0.240508
GLN215B	GLN265	Unrelated	NA	-14.759	0.98045	0.00545087	0.240512
GLN279	GLN300	Unrelated	NA	-8.37316	0.980467	0.00961014	0.240516
GLN255	GLN279	Unrelated	NA	-10.5476	0.980483	0.00763043	0.24052
GLN211B	GLN231A	Unrelated	NA	-12.0781	0.980501	0.00666507	0.240524
GLN321	GLN319	Unrelated	NA	-13.0136	0.980534	0.00618851	0.240533
GLN223	GLN267	Unrelated	NA	-11.7495	0.980542	0.00685491	0.240534
GLN210	GLN260	Unrelated	NA	-13.8584	0.980621	0.00581747	0.240554
GLN214	GLN315	Unrelated	NA	-13.6919	0.98071	0.00589476	0.240576
GLN305	GLN308	Unrelated	NA	-13.1287	0.980881	0.0061606	0.240617
GLN250	GLN235	Unrelated	NA	-13.9087	0.980932	0.0058188	0.24063
GLN211B	GLN270B	Unrelated	NA	-6.14247	0.981028	0.0131915	0.240654
GLN204	GLN270B	Unrelated	NA	-7.26488	0.981047	0.0111559	0.240658
GLN211A	GLN263	Unrelated	NA	-13.5248	0.981059	0.00599333	0.240661
GLN223	GLN285B	Unrelated	NA	-12.7643	0.981114	0.00635478	0.240675
GLN207A	GLN211B	Unrelated	NA	-14.2272	0.981138	0.00570303	0.240681
GLN245B	GLN224	Unrelated	NA	-11.2181	0.981141	0.00723301	0.240681
GLN202	GLN207A	Unrelated	NA	-14.5299	0.981274	0.00559361	0.240714
GLN220	GLN223	Unrelated	NA	-13.58	0.981305	0.00598713	0.240722
GLN209	GLN235	Unrelated	NA	-14.6677	0.981331	0.00554494	0.240728
GLN285B	GLN237A	Unrelated	NA	-13.0122	0.981335	0.00625065	0.240729
GLN317	GLN319	Unrelated	NA	-14.1089	0.981358	0.00576644	0.240735
GLN232B	GLN294	Unrelated	NA	-9.74896	0.981394	0.008349	0.240743
GLN211A	GLN243A	Unrelated	NA	-14.4846	0.981407	0.00562029	0.240747
GLN285B	GLN224	Unrelated	NA	-10.6009	0.981524	0.00769033	0.240775
GLN224	GLN242	Unrelated	NA	-9.41501	0.981587	0.00866562	0.240791
GLN263	GLN268B	Unrelated	NA	-4.05734	0.981599	0.0201114	0.240794
GLN202	GLN257	Unrelated	NA	-14.4476	0.981623	0.00564958	0.2408
GLN258	GLN270B	Unrelated	NA	-6.92149	0.981638	0.0117948	0.240803
GLN212	GLN320	Unrelated	NA	-13.6367	0.981638	0.00598668	0.240803
GLN206	GLN224	Unrelated	NA	-12.1407	0.981639	0.00672436	0.240803
GLN220	GLN258	Unrelated	NA	-14.2068	0.981644	0.00574684	0.240805
GLN243A	GLN319	Unrelated	NA	-14.1119	0.981648	0.00578574	0.240806
GLN215B	GLN231A	Unrelated	NA	-13.1725	0.981662	0.00619945	0.240809
GLN309	GLN244	Unrelated	NA	-14.7073	0.981701	0.00555514	0.240819
GLN305	GLN268B	Unrelated	NA	-3.92103	0.981754	0.0208501	0.240832
GLN246	GLN309	Unrelated	NA	-15.4348	0.981755	0.0052968	0.240832
GLN256	GLN216	Unrelated	NA	-14.2842	0.98177	0.00572448	0.240836
GLN288	GLN301	Unrelated	NA	-13.0994	0.981797	0.00624429	0.240842
GLN309	GLN270B	Unrelated	NA	-7.66959	0.981836	0.0106702	0.240852
GLN250	GLN265	Unrelated	NA	-13.2599	0.981886	0.0061755	0.240864
GLN268A	GLN270B	Unrelated	NA	-6.87507	0.981926	0.0119164	0.240874
GLN245B	GLN268B	Unrelated	NA	-4.87277	0.981985	0.0168252	0.240888
GLN245A	GLN224	Unrelated	NA	-11.2671	0.982048	0.00728205	0.240904
GLN213	GLN236B	Unrelated	NA	-12.8589	0.982102	0.00638486	0.240917
GLN212	GLN245B	Unrelated	NA	-14.273	0.982128	0.00575407	0.240923
GLN201	GLN214	Unrelated	NA	-14.8836	0.982143	0.00551903	0.240927
GLN225	GLN232C	Unrelated	NA	-15.0613	0.982165	0.00545539	0.240933
GLN226	GLN231A	Unrelated	NA	-12.6473	0.982304	0.00650768	0.240967
GLN321	GLN262	Unrelated	NA	-13.5401	0.982322	0.00607988	0.240971
GLN236B	GLN237A	Unrelated	NA	-13.8324	0.982356	0.00595384	0.240979
GLN209	GLN270B	Unrelated	NA	-7.44478	0.982357	0.0110624	0.24098
GLN313	GLN268B	Unrelated	NA	-3.91022	0.98236	0.0210628	0.24098
GLN204	GLN241	Unrelated	NA	-15.2304	0.982371	0.00540831	0.240983
GLN213	GLN257	Unrelated	NA	-12.3053	0.982381	0.00669474	0.240985
GLN221B	GLN322	Unrelated	NA	-13.3681	0.982428	0.00616604	0.240997
GLN214	GLN255	Unrelated	NA	-13.9598	0.982461	0.00590699	0.241005
GLN243A	GLN245A	Unrelated	NA	-15.4909	0.982547	0.00532871	0.241026
GLN255	GLN236B	Unrelated	NA	-14.6591	0.982597	0.00563451	0.241038
GLN258	GLN285B	Unrelated	NA	-13.7737	0.982615	0.00599802	0.241043
GLN207A	GLN255	Unrelated	NA	-14.8498	0.982769	0.00557376	0.241081
GLN320	GLN266	Unrelated	NA	-13.9075	0.982778	0.00595208	0.241083
GLN208	GLN250	Unrelated	NA	-13.8253	0.982876	0.00599456	0.241107
GLN214	GLN231A	Unrelated	NA	-12.8585	0.98288	0.00644558	0.241108
GLN285A	GLN237A	Unrelated	NA	-13.2662	0.982884	0.00624776	0.241109
GLN220	GLN285B	Unrelated	NA	-14.1631	0.982884	0.00585216	0.241109
GLN245A	GLN309	Unrelated	NA	-15.3464	0.982928	0.00540375	0.24112
GLN245A	GLN276	Unrelated	NA	-15.1966	0.982997	0.00546153	0.241137
GLN213	GLN214	Unrelated	NA	-12.331	0.98305	0.00673502	0.24115
GLN294	GLN299	Unrelated	NA	-12.7897	0.983103	0.00649765	0.241163
GLN231A	GLN302	Unrelated	NA	-12.2024	0.983305	0.00682695	0.241212
GLN289B	GLN261	Unrelated	NA	-8.66264	0.983401	0.00962767	0.241236
GLN326	GLN235	Unrelated	NA	-14.5921	0.983408	0.00571597	0.241237
GLN215B	GLN299	Unrelated	NA	-14.3548	0.983442	0.00581285	0.241246
GLN223	GLN260	Unrelated	NA	-13.6092	0.983451	0.00613196	0.241248
GLN245B	GLN216	Unrelated	NA	-14.7711	0.983499	0.00565285	0.24126
GLN214	GLN220	Unrelated	NA	-14.3575	0.983529	0.00581778	0.241267
GLN215A	GLN322	Unrelated	NA	-14.1502	0.983539	0.00590371	0.241269
GLN201	GLN276	Unrelated	NA	-15.4406	0.983568	0.00541222	0.241277
GLN243A	GLN322	Unrelated	NA	-13.826	0.983573	0.00604463	0.241278
GLN211B	GLN321	Unrelated	NA	-13.7353	0.983627	0.00608848	0.241291
GLN245A	GLN311	Unrelated	NA	-6.27647	0.98366	0.0133291	0.241299
GLN202	GLN285B	Unrelated	NA	-15.4331	0.983675	0.00542181	0.241303
GLN276	GLN319	Unrelated	NA	-14.8554	0.983696	0.00563403	0.241308
GLN212	GLN262	Unrelated	NA	-13.6816	0.983718	0.00611897	0.241313
GLN243A	GLN256	Unrelated	NA	-14.1316	0.983802	0.00593011	0.241334
GLN249	GLN268B	Unrelated	NA	-4.32144	0.983833	0.0193993	0.241342
GLN202	GLN243B	Unrelated	NA	-15.8968	0.983847	0.00527443	0.241345
GLN204	GLN237A	Unrelated	NA	-13.9836	0.983865	0.00599737	0.241349
GLN317	GLN261	Unrelated	NA	-13.6586	0.983868	0.00614034	0.24135
GLN204	GLN235	Unrelated	NA	-15.1136	0.983898	0.00555116	0.241358
GLN280	GLN263	Unrelated	NA	-14.6305	0.983904	0.00573488	0.241359
GLN206	GLN244	Unrelated	NA	-15.4506	0.983921	0.00543156	0.241363
GLN231A	GLN258	Unrelated	NA	-13.3335	0.98394	0.0062954	0.241368
GLN220	GLN216	Unrelated	NA	-15.9424	0.983945	0.00526554	0.241369
GLN231A	GLN317	Unrelated	NA	-12.7771	0.983954	0.00657063	0.241371
GLN263	GLN319	Unrelated	NA	-13.7696	0.983966	0.00609793	0.241374
GLN202	GLN245A	Unrelated	NA	-15.0067	0.984002	0.00559765	0.241383
GLN231A	GLN294	Unrelated	NA	-12.1857	0.984009	0.00689405	0.241385
GLN255	GLN326	Unrelated	NA	-14.0657	0.984013	0.00597287	0.241386
GLN231A	GLN232C	Unrelated	NA	-13.4301	0.984028	0.00625671	0.24139
GLN211B	GLN243A	Unrelated	NA	-14.1824	0.984056	0.00592681	0.241396
GLN202	GLN302	Unrelated	NA	-15.3189	0.984111	0.00549066	0.24141
GLN210	GLN215A	Unrelated	NA	-15.009	0.984128	0.00560518	0.241414
GLN243B	GLN289B	Unrelated	NA	-8.78271	0.984133	0.0095794	0.241415
GLN210	GLN320	Unrelated	NA	-14.7405	0.984133	0.00570764	0.241415
GLN215A	GLN266	Unrelated	NA	-15.4072	0.984141	0.00546114	0.241417
GLN258	GLN309	Unrelated	NA	-15.0929	0.984145	0.00557514	0.241418
GLN245B	GLN235	Unrelated	NA	-15.4673	0.984193	0.00544332	0.24143
GLN243A	GLN279	Unrelated	NA	-11.4996	0.984272	0.00732827	0.241449
GLN221B	GLN320	Unrelated	NA	-13.7354	0.984338	0.00614018	0.241466
GLN211A	GLN255	Unrelated	NA	-14.1328	0.984351	0.00596849	0.241469
GLN276	GLN257	Unrelated	NA	-15.1221	0.984352	0.00557808	0.241469
GLN243B	GLN270B	Unrelated	NA	-7.36763	0.98436	0.01145	0.241471
GLN211B	GLN212	Unrelated	NA	-14.7517	0.984366	0.00571908	0.241472
GLN212	GLN232C	Unrelated	NA	-14.8278	0.98438	0.00569066	0.241476
GLN322	GLN235	Unrelated	NA	-14.418	0.984389	0.00585302	0.241478
GLN212	GLN322	Unrelated	NA	-14.2203	0.98442	0.00593659	0.241486
GLN215A	GLN265	Unrelated	NA	-15.0805	0.984455	0.00560025	0.241494
GLN288	GLN309	Unrelated	NA	-15.5176	0.984462	0.00544301	0.241496
GLN245A	GLN265	Unrelated	NA	-14.9531	0.984467	0.00564879	0.241497
GLN302	GLN268B	Unrelated	NA	-4.21653	0.984539	0.0200494	0.241515
GLN220	GLN285A	Unrelated	NA	-15.1354	0.984559	0.00558682	0.24152
GLN223	GLN319	Unrelated	NA	-14.28	0.984561	0.00592168	0.24152
GLN289B	GLN242	Unrelated	NA	-7.49322	0.984572	0.0112864	0.241523
GLN207A	GLN223	Unrelated	NA	-14.3915	0.98461	0.00587917	0.241532
GLN212	GLN250	Unrelated	NA	-13.9476	0.984614	0.00606658	0.241533
GLN201	GLN235	Unrelated	NA	-15.0199	0.98464	0.00563523	0.24154
GLN279	GLN289B	Unrelated	NA	-5.08053	0.984688	0.0166691	0.241551
GLN225	GLN224	Unrelated	NA	-11.7203	0.984689	0.00722581	0.241552
GLN229	GLN249	Unrelated	NA	-14.5011	0.984694	0.00584053	0.241553
GLN322	GLN216	Unrelated	NA	-15.4452	0.984695	0.00548354	0.241553
GLN308	GLN291	Unrelated	NA	-14.8561	0.984726	0.00570313	0.241561
GLN249	GLN235	Unrelated	NA	-14.6844	0.984745	0.00577109	0.241565
GLN212	GLN244	Unrelated	NA	-15.0701	0.984753	0.0056239	0.241567
GLN243A	GLN261	Unrelated	NA	-15.2426	0.984767	0.00556119	0.241571
GLN204	GLN265	Unrelated	NA	-14.7597	0.984801	0.00574547	0.241579
GLN213	GLN220	Unrelated	NA	-13.2229	0.984882	0.00641931	0.241599
GLN321	GLN322	Unrelated	NA	-14.1664	0.984897	0.00599283	0.241603
GLN211B	GLN227	Unrelated	NA	-15.3803	0.984917	0.00552112	0.241607
GLN285B	GLN305	Unrelated	NA	-14.4767	0.984944	0.00586761	0.241614
GLN221B	GLN236B	Unrelated	NA	-14.2578	0.984962	0.00595898	0.241619
GLN223	GLN236B	Unrelated	NA	-14.257	0.985008	0.00596257	0.24163
GLN207B	GLN270B	Unrelated	NA	-7.3767	0.985037	0.0115277	0.241637
GLN326	GLN242	Unrelated	NA	-13.6243	0.98505	0.00624254	0.24164
GLN232B	GLN243B	Unrelated	NA	-11.9678	0.985056	0.00710712	0.241642
GLN224	GLN311	Unrelated	NA	-3.39132	0.985111	0.0250966	0.241655
GLN224	GLN236B	Unrelated	NA	-11.8716	0.985142	0.00717189	0.241663
GLN276	GLN250	Unrelated	NA	-14.8933	0.985143	0.00571686	0.241663
GLN241	GLN279	Unrelated	NA	-11.4224	0.985156	0.00745514	0.241666
GLN216	GLN244	Unrelated	NA	-15.7371	0.985156	0.00541118	0.241666
GLN322	GLN319	Unrelated	NA	-13.9413	0.985215	0.00611241	0.241681
GLN206	GLN321	Unrelated	NA	-14.8943	0.985223	0.00572189	0.241683
GLN242	GLN270B	Unrelated	NA	-5.88689	0.985229	0.0144777	0.241684
GLN202	GLN320	Unrelated	NA	-14.7552	0.985236	0.00577669	0.241686
GLN211B	GLN213	Unrelated	NA	-11.9343	0.985279	0.00714567	0.241696
GLN223	GLN209	Unrelated	NA	-14.0959	0.985282	0.00605012	0.241697
GLN263	GLN301	Unrelated	NA	-13.497	0.985282	0.00631864	0.241697
GLN211B	GLN276	Unrelated	NA	-15.5288	0.985342	0.00549576	0.241712
GLN220	GLN289B	Unrelated	NA	-9.45515	0.985366	0.00902855	0.241718
GLN210	GLN231A	Unrelated	NA	-13.9376	0.985367	0.00612495	0.241718
GLN206	GLN237A	Unrelated	NA	-14.4716	0.985409	0.00590182	0.241728
GLN207A	GLN213	Unrelated	NA	-12.9878	0.985414	0.00657654	0.24173
GLN317	GLN320	Unrelated	NA	-14.1475	0.985495	0.00604312	0.241749
GLN279	GLN268B	Unrelated	NA	-2.69665	0.98554	0.0317209	0.24176
GLN231A	GLN279	Unrelated	NA	-9.85824	0.985612	0.00868435	0.241778
GLN289B	GLN236A	Unrelated	NA	-9.32443	0.985619	0.00918222	0.24178
GLN202	GLN211A	Unrelated	NA	-15.1182	0.98566	0.00566605	0.24179
GLN214	GLN268A	Unrelated	NA	-14.9327	0.985685	0.00573807	0.241796
GLN249	GLN287	Unrelated	NA	-14.2454	0.985755	0.00601982	0.241813
GLN210	GLN227	Unrelated	NA	-15.7153	0.985775	0.00545804	0.241818
GLN256	GLN263	Unrelated	NA	-14.8634	0.98584	0.00577522	0.241834
GLN206	GLN270B	Unrelated	NA	-8.04579	0.98584	0.0106689	0.241834
GLN257	GLN319	Unrelated	NA	-14.3486	0.985855	0.00598351	0.241838
GLN214	GLN216	Unrelated	NA	-15.472	0.985855	0.00554909	0.241838
GLN245A	GLN255	Unrelated	NA	-15.7617	0.985867	0.00544783	0.241841
GLN256	GLN279	Unrelated	NA	-11.4571	0.985879	0.00749569	0.241844
GLN263	GLN300	Unrelated	NA	-12.2026	0.985885	0.00703829	0.241845
GLN223	GLN242	Unrelated	NA	-12.0339	0.985899	0.00713812	0.241849
GLN215A	GLN270B	Unrelated	NA	-7.80301	0.985915	0.0110105	0.241852
GLN258	GLN325	Unrelated	NA	-15.6699	0.985946	0.0054848	0.24186
GLN221B	GLN245B	Unrelated	NA	-15.3813	0.98595	0.00558797	0.241861
GLN276	GLN322	Unrelated	NA	-15.3233	0.985953	0.00560928	0.241862
GLN320	GLN311	Unrelated	NA	-6.31879	0.985967	0.013605	0.241865
GLN215A	GLN317	Unrelated	NA	-15.084	0.985974	0.00569967	0.241867
GLN250	GLN266	Unrelated	NA	-14.2252	0.98599	0.00604491	0.241871
GLN211A	GLN276	Unrelated	NA	-15.004	0.98605	0.00573516	0.241886
GLN211A	GLN220	Unrelated	NA	-14.9662	0.986056	0.00575001	0.241887
GLN285A	GLN250	Unrelated	NA	-14.6033	0.986064	0.00589344	0.241889
GLN211B	GLN322	Unrelated	NA	-13.7808	0.986178	0.0062535	0.241917
GLN326	GLN266	Unrelated	NA	-13.8814	0.986185	0.00620869	0.241919
GLN245A	GLN315	Unrelated	NA	-15.7763	0.986205	0.0054642	0.241923
GLN207A	GLN256	Unrelated	NA	-15.208	0.986219	0.00566936	0.241927
GLN223	GLN302	Unrelated	NA	-13.6986	0.986276	0.00629818	0.241941
GLN256	GLN257	Unrelated	NA	-14.7406	0.98632	0.00585592	0.241952
GLN243A	GLN320	Unrelated	NA	-15.273	0.986326	0.00565219	0.241953
GLN212	GLN282	Unrelated	NA	-14.8514	0.986326	0.00581266	0.241953
GLN215A	GLN235	Unrelated	NA	-15.6792	0.986368	0.00550845	0.241964
GLN227	GLN315	Unrelated	NA	-15.3521	0.98637	0.00562591	0.241964
GLN260	GLN216	Unrelated	NA	-15.6029	0.986371	0.00553555	0.241964
GLN214	GLN260	Unrelated	NA	-15.0239	0.986418	0.00575203	0.241976
GLN285A	GLN224	Unrelated	NA	-11.5736	0.986427	0.00746753	0.241978
GLN208	GLN245B	Unrelated	NA	-15.2992	0.986464	0.0056515	0.241987
GLN207B	GLN231A	Unrelated	NA	-13.3524	0.986467	0.00647575	0.241988
GLN214	GLN326	Unrelated	NA	-15.0954	0.986485	0.00572926	0.241992
GLN214	GLN242	Unrelated	NA	-13.7896	0.986485	0.00627181	0.241992
GLN210	GLN220	Unrelated	NA	-15.8231	0.98655	0.00546985	0.242008
GLN202	GLN282	Unrelated	NA	-15.2909	0.986566	0.00566128	0.242012
GLN202	GLN249	Unrelated	NA	-15.3498	0.986589	0.00564106	0.242018
GLN243B	GLN313	Unrelated	NA	-14.8182	0.986614	0.00584509	0.242024
GLN245A	GLN266	Unrelated	NA	-15.4852	0.986622	0.00559387	0.242026
GLN260	GLN322	Unrelated	NA	-14.4783	0.986642	0.00598423	0.242031
GLN210	GLN321	Unrelated	NA	-14.3394	0.986661	0.00604354	0.242035
GLN257	GLN270B	Unrelated	NA	-7.4349	0.986682	0.0116589	0.242041
GLN282	GLN270B	Unrelated	NA	-7.5187	0.986697	0.0115308	0.242044
GLN206	GLN294	Unrelated	NA	-14.0071	0.986702	0.00618989	0.242046
GLN208	GLN212	Unrelated	NA	-15.4241	0.986704	0.00562133	0.242046
GLN223	GLN269	Unrelated	NA	-14.8273	0.986707	0.00584779	0.242047
GLN262	GLN270B	Unrelated	NA	-7.57188	0.986709	0.0114515	0.242047
GLN211B	GLN220	Unrelated	NA	-14.3066	0.98671	0.00606082	0.242047
GLN267	GLN242	Unrelated	NA	-13.6382	0.986794	0.00636405	0.242068
GLN245B	GLN276	Unrelated	NA	-15.5838	0.986796	0.00556963	0.242069
GLN231A	GLN285A	Unrelated	NA	-13.7236	0.986813	0.00632579	0.242073
GLN204	GLN243B	Unrelated	NA	-15.2723	0.986827	0.00568521	0.242076
GLN258	GLN216	Unrelated	NA	-15.5017	0.9869	0.00560583	0.242094
GLN202	GLN211B	Unrelated	NA	-15.0174	0.986954	0.00579021	0.242107
GLN208	GLN244	Unrelated	NA	-15.6562	0.986958	0.00555419	0.242108
GLN257	GLN262	Unrelated	NA	-15.0207	0.986962	0.00578947	0.242109
GLN201	GLN207A	Unrelated	NA	-15.8078	0.986966	0.00550146	0.24211
GLN317	GLN300	Unrelated	NA	-13.0127	0.986981	0.00668432	0.242114
GLN207B	GLN232B	Unrelated	NA	-12.0553	0.987036	0.00721977	0.242127
GLN210	GLN256	Unrelated	NA	-15.2296	0.987054	0.00571612	0.242132
GLN249	GLN237A	Unrelated	NA	-14.828	0.987098	0.0058739	0.242143
GLN268A	GLN276	Unrelated	NA	-15.3544	0.987111	0.00567333	0.242146
GLN294	GLN322	Unrelated	NA	-13.9963	0.987154	0.00622696	0.242156
GLN232B	GLN310B	Unrelated	NA	-12.0036	0.987164	0.00726155	0.242159
GLN207A	GLN319	Unrelated	NA	-16.075	0.987178	0.00542321	0.242162
GLN262	GLN282	Unrelated	NA	-15.0397	0.987214	0.0057989	0.242171
GLN317	GLN326	Unrelated	NA	-14.0563	0.987296	0.00621043	0.242191
GLN241	GLN216	Unrelated	NA	-16.1926	0.98733	0.00539316	0.242199
GLN231A	GLN245A	Unrelated	NA	-14.092	0.987478	0.00620765	0.242236
GLN201	GLN267	Unrelated	NA	-14.5265	0.987485	0.00602241	0.242237
GLN213	GLN245B	Unrelated	NA	-12.978	0.98753	0.0067445	0.242249
GLN317	GLN315	Unrelated	NA	-14.6878	0.987543	0.00596027	0.242252
GLN227	GLN313	Unrelated	NA	-15.7428	0.987599	0.00556436	0.242265
GLN211B	GLN263	Unrelated	NA	-13.9834	0.987626	0.00626645	0.242272
GLN245B	GLN266	Unrelated	NA	-16.1885	0.987627	0.0054129	0.242272
GLN211B	GLN305	Unrelated	NA	-14.374	0.987648	0.00609765	0.242277
GLN213	GLN322	Unrelated	NA	-12.4225	0.987671	0.00705745	0.242283
GLN215B	GLN317	Unrelated	NA	-14.9714	0.987678	0.00585636	0.242285
GLN208	GLN224	Unrelated	NA	-11.264	0.987756	0.00779079	0.242304
GLN210	GLN209	Unrelated	NA	-15.6723	0.987786	0.00560137	0.242311
GLN201	GLN216	Unrelated	NA	-15.7034	0.987801	0.0055912	0.242315
GLN204	GLN260	Unrelated	NA	-15.8462	0.987803	0.00554093	0.242315
GLN258	GLN224	Unrelated	NA	-11.3575	0.987829	0.00773314	0.242322
GLN317	GLN322	Unrelated	NA	-14.134	0.987843	0.00621502	0.242325
GLN204	GLN325	Unrelated	NA	-16.5551	0.987872	0.00530785	0.242332
GLN227	GLN231A	Unrelated	NA	-14.1742	0.987908	0.00620193	0.242341
GLN204	GLN209	Unrelated	NA	-16.1614	0.987966	0.00544299	0.242356
GLN268A	GLN242	Unrelated	NA	-14.6394	0.988017	0.00601235	0.242368
GLN241	GLN322	Unrelated	NA	-15.1329	0.988032	0.00581726	0.242372
GLN235	GLN244	Unrelated	NA	-16.0412	0.988107	0.00549254	0.24239
GLN220	GLN279	Unrelated	NA	-11.8647	0.988126	0.00742761	0.242395
GLN214	GLN313	Unrelated	NA	-14.9985	0.98814	0.00587655	0.242398
GLN202	GLN322	Unrelated	NA	-15.1396	0.988155	0.00582284	0.242402
GLN213	GLN262	Unrelated	NA	-13.0499	0.988169	0.0067563	0.242405
GLN204	GLN220	Unrelated	NA	-16.3696	0.988182	0.00538693	0.242408
GLN241	GLN317	Unrelated	NA	-14.9627	0.988201	0.00589472	0.242413
GLN258	GLN319	Unrelated	NA	-15.0573	0.988202	0.00585775	0.242413
GLN213	GLN215B	Unrelated	NA	-13.5746	0.988237	0.00650013	0.242422
GLN260	GLN244	Unrelated	NA	-15.789	0.988237	0.00558849	0.242422
GLN246	GLN249	Unrelated	NA	-16.2436	0.988286	0.00543509	0.242434
GLN262	GLN235	Unrelated	NA	-15.2893	0.988382	0.00578067	0.242458
GLN214	GLN321	Unrelated	NA	-14.1363	0.988474	0.00625863	0.24248
GLN231A	GLN313	Unrelated	NA	-13.2552	0.988479	0.00667502	0.242481
GLN227	GLN257	Unrelated	NA	-14.9593	0.988514	0.00591694	0.24249
GLN235	GLN268B	Unrelated	NA	-5.07796	0.988557	0.0174396	0.242501
GLN231A	GLN236B	Unrelated	NA	-14.0208	0.988622	0.00632072	0.242516
GLN208	GLN237A	Unrelated	NA	-13.4512	0.988623	0.00658849	0.242517
GLN319	GLN320	Unrelated	NA	-14.5125	0.988631	0.00610723	0.242519
GLN322	GLN265	Unrelated	NA	-14.9331	0.988639	0.00593571	0.24252
GLN243A	GLN249	Unrelated	NA	-16.0513	0.98865	0.00552294	0.242523
GLN215B	GLN321	Unrelated	NA	-14.8927	0.98867	0.00595394	0.242528
GLN231A	GLN209	Unrelated	NA	-14.3929	0.98878	0.00616834	0.242555
GLN223	GLN311	Unrelated	NA	-5.15087	0.988796	0.0172389	0.242559
GLN267	GLN315	Unrelated	NA	-14.6243	0.988797	0.00607188	0.242559
GLN227	GLN245A	Unrelated	NA	-15.7376	0.988841	0.00564513	0.24257
GLN204	GLN236A	Unrelated	NA	-15.9774	0.988884	0.0055631	0.242581
GLN201	GLN282	Unrelated	NA	-16.9016	0.988915	0.00526075	0.242588
GLN242	GLN300	Unrelated	NA	-12.2217	0.989034	0.00728489	0.242617
GLN211A	GLN227	Unrelated	NA	-14.9623	0.989045	0.00595129	0.24262
GLN208	GLN235	Unrelated	NA	-15.6096	0.989068	0.005706	0.242626
GLN232B	GLN245A	Unrelated	NA	-12.8878	0.989156	0.00691784	0.242647
GLN232B	GLN313	Unrelated	NA	-11.6967	0.989163	0.00762297	0.242649
GLN227	GLN242	Unrelated	NA	-14.5744	0.98917	0.0061183	0.242651
GLN202	GLN220	Unrelated	NA	-15.456	0.989206	0.00577161	0.24266
GLN202	GLN241	Unrelated	NA	-16.1256	0.989252	0.00553476	0.242671
GLN243B	GLN302	Unrelated	NA	-15.2759	0.989423	0.00585384	0.242713
GLN245A	GLN325	Unrelated	NA	-17.1054	0.98943	0.00522815	0.242715
GLN243B	GLN317	Unrelated	NA	-16.3881	0.989432	0.00545715	0.242715
GLN229	GLN235	Unrelated	NA	-16.1103	0.98945	0.00555236	0.24272
GLN243A	GLN269	Unrelated	NA	-16.9704	0.989473	0.0052723	0.242725
GLN285A	GLN305	Unrelated	NA	-15.2221	0.989515	0.00588059	0.242735
GLN211B	GLN223	Unrelated	NA	-14.1673	0.989515	0.0063184	0.242735
GLN260	GLN250	Unrelated	NA	-15.2841	0.989537	0.00585815	0.242741
GLN225	GLN270B	Unrelated	NA	-8.1288	0.989556	0.0110171	0.242745
GLN211A	GLN245A	Unrelated	NA	-15.8129	0.989563	0.00566388	0.242747
GLN249	GLN315	Unrelated	NA	-15.0725	0.989564	0.00594221	0.242747
GLN268A	GLN322	Unrelated	NA	-15.8233	0.98957	0.00566062	0.242749
GLN321	GLN291	Unrelated	NA	-15.2593	0.989571	0.00586992	0.242749
GLN215A	GLN221B	Unrelated	NA	-15.5121	0.989577	0.00577463	0.242751
GLN210	GLN225	Unrelated	NA	-16.1391	0.989586	0.00555089	0.242753
GLN243B	GLN322	Unrelated	NA	-15.837	0.989633	0.00565974	0.242765
GLN220	GLN322	Unrelated	NA	-14.3991	0.989638	0.00622524	0.242766
GLN231A	GLN242	Unrelated	NA	-13.2414	0.989651	0.0067705	0.242769
GLN227	GLN261	Unrelated	NA	-16.1037	0.989675	0.00556856	0.242775
GLN202	GLN260	Unrelated	NA	-15.5869	0.989697	0.00575468	0.24278
GLN208	GLN294	Unrelated	NA	-13.6689	0.989699	0.00656231	0.242781
GLN249	GLN242	Unrelated	NA	-14.3015	0.989738	0.00627474	0.24279
GLN319	GLN216	Unrelated	NA	-16.0816	0.989744	0.00558054	0.242792
GLN220	GLN320	Unrelated	NA	-15.1338	0.989762	0.00593124	0.242796
GLN223	GLN245A	Unrelated	NA	-14.6363	0.989763	0.00613289	0.242796
GLN227	GLN321	Unrelated	NA	-14.5028	0.989765	0.00618947	0.242797
GLN267	GLN321	Unrelated	NA	-14.5592	0.989782	0.00616668	0.242801
GLN294	GLN270B	Unrelated	NA	-6.48632	0.989801	0.0138447	0.242806
GLN291	GLN268B	Unrelated	NA	-5.21502	0.989835	0.0172261	0.242814
GLN263	GLN236B	Unrelated	NA	-15.3551	0.989844	0.00585105	0.242816
GLN210	GLN215B	Unrelated	NA	-16.3981	0.989879	0.00548106	0.242825
GLN255	GLN282	Unrelated	NA	-15.632	0.989903	0.00575121	0.242831
GLN213	GLN209	Unrelated	NA	-13.8924	0.98993	0.00647335	0.242837
GLN207B	GLN322	Unrelated	NA	-14.6232	0.989945	0.00615086	0.242841
GLN245A	GLN216	Unrelated	NA	-16.4407	0.989967	0.00547221	0.242846
GLN288	GLN224	Unrelated	NA	-11.4922	0.989974	0.00782915	0.242848
GLN215B	GLN223	Unrelated	NA	-14.7236	0.99001	0.00611327	0.242857
GLN279	GLN319	Unrelated	NA	-12.5064	0.990022	0.00719807	0.24286
GLN325	GLN236B	Unrelated	NA	-17.0917	0.990041	0.0052681	0.242864
GLN220	GLN245A	Unrelated	NA	-16.8028	0.990041	0.00535871	0.242865
GLN232B	GLN249	Unrelated	NA	-11.5002	0.990046	0.00782993	0.242866
GLN231A	GLN262	Unrelated	NA	-15.0796	0.990083	0.0059738	0.242875
GLN302	GLN315	Unrelated	NA	-15.6389	0.990093	0.00576084	0.242877
GLN249	GLN260	Unrelated	NA	-15.6401	0.9901	0.00576081	0.242879
GLN243A	GLN243B	Unrelated	NA	-16.7999	0.990108	0.0053636	0.242881
GLN279	GLN322	Unrelated	NA	-10.7576	0.990113	0.00837668	0.242882
GLN214	GLN284	Unrelated	NA	-15.7641	0.99012	0.00571676	0.242884
GLN225	GLN289B	Unrelated	NA	-9.77219	0.990148	0.00922498	0.242891
GLN261	GLN263	Unrelated	NA	-14.8058	0.990151	0.00608894	0.242892
GLN268A	GLN261	Unrelated	NA	-15.9923	0.99016	0.00563771	0.242894
GLN207A	GLN326	Unrelated	NA	-16.1157	0.990189	0.00559634	0.242901
GLN211B	GLN282	Unrelated	NA	-15.3649	0.990205	0.00587085	0.242905
GLN206	GLN263	Unrelated	NA	-16.2765	0.990218	0.0055428	0.242908
GLN202	GLN261	Unrelated	NA	-16.3386	0.990262	0.00552447	0.242919
GLN245B	GLN311	Unrelated	NA	-7.10808	0.990311	0.0127054	0.242931
GLN258	GLN321	Unrelated	NA	-14.7599	0.990341	0.0061207	0.242938
GLN321	GLN326	Unrelated	NA	-14.748	0.990369	0.00612754	0.242945
GLN249	GLN269	Unrelated	NA	-16.0913	0.990385	0.00561704	0.242949
GLN232C	GLN285A	Unrelated	NA	-16.3248	0.990446	0.00554041	0.242964
GLN211B	GLN319	Unrelated	NA	-15.3209	0.990447	0.00590353	0.242964
GLN322	GLN268B	Unrelated	NA	-4.40883	0.990492	0.0205252	0.242975
GLN202	GLN309	Unrelated	NA	-16.392	0.990507	0.00552142	0.242979
GLN204	GLN223	Unrelated	NA	-15.2801	0.990508	0.00592327	0.242979
GLN210	GLN267	Unrelated	NA	-14.8952	0.990518	0.00607701	0.242982
GLN302	GLN253	Unrelated	NA	-15.8536	0.990547	0.00571142	0.242989
GLN204	GLN276	Unrelated	NA	-16.3933	0.990567	0.00552466	0.242994
GLN220	GLN249	Unrelated	NA	-15.2561	0.990587	0.00593777	0.242999
GLN212	GLN326	Unrelated	NA	-16.2372	0.990604	0.00558004	0.243003
GLN202	GLN300	Unrelated	NA	-14.697	0.990627	0.00616635	0.243008
GLN207B	GLN224	Unrelated	NA	-11.6436	0.990628	0.0077835	0.243008
GLN236B	GLN311	Unrelated	NA	-7.26259	0.990657	0.0124827	0.243016
GLN210	GLN226	Unrelated	NA	-15.7877	0.990657	0.00574224	0.243016
GLN235	GLN236B	Unrelated	NA	-16.5527	0.990658	0.00547691	0.243016
GLN232C	GLN245B	Unrelated	NA	-17.177	0.990665	0.00527829	0.243018
GLN204	GLN221B	Unrelated	NA	-15.5821	0.990672	0.00581897	0.243019
GLN208	GLN321	Unrelated	NA	-14.2275	0.990674	0.00637318	0.24302
GLN215A	GLN245A	Unrelated	NA	-16.4196	0.990702	0.00552402	0.243027
GLN215A	GLN223	Unrelated	NA	-15.0115	0.990702	0.00604217	0.243027
GLN294	GLN224	Unrelated	NA	-10.4457	0.990719	0.00868479	0.243031
GLN226	GLN265	Unrelated	NA	-15.5041	0.990735	0.00585234	0.243035
GLN231A	GLN309	Unrelated	NA	-15.5778	0.990738	0.00582482	0.243035
GLN215B	GLN249	Unrelated	NA	-15.797	0.990755	0.0057451	0.24304
GLN309	GLN224	Unrelated	NA	-12.5989	0.99076	0.00720384	0.243041
GLN204	GLN212	Unrelated	NA	-16.3224	0.990763	0.00556065	0.243042
GLN226	GLN266	Unrelated	NA	-15.3832	0.990769	0.00590052	0.243043
GLN202	GLN301	Unrelated	NA	-14.7273	0.990777	0.00616389	0.243045
GLN214	GLN241	Unrelated	NA	-16.3906	0.990794	0.00553936	0.243049
GLN315	GLN235	Unrelated	NA	-16.9048	0.990797	0.00537105	0.24305
GLN319	GLN282	Unrelated	NA	-16.256	0.990816	0.00558662	0.243055
GLN223	GLN248	Unrelated	NA	-15.5717	0.990817	0.00583215	0.243055
GLN321	GLN300	Unrelated	NA	-13.6476	0.990822	0.00665477	0.243056
GLN201	GLN320	Unrelated	NA	-16.0895	0.990837	0.00564571	0.24306
GLN245A	GLN246	Unrelated	NA	-16.4518	0.990843	0.00552175	0.243061
GLN241	GLN285B	Unrelated	NA	-15.8793	0.990847	0.00572109	0.243062
GLN263	GLN306	Unrelated	NA	-14.6481	0.990848	0.00620205	0.243063
GLN245B	GLN322	Unrelated	NA	-15.5814	0.990851	0.00583076	0.243063
GLN223	GLN244	Unrelated	NA	-14.636	0.990878	0.00620921	0.24307
GLN212	GLN279	Unrelated	NA	-11.7536	0.990885	0.00773252	0.243071
GLN204	GLN215B	Unrelated	NA	-16.8699	0.9909	0.00538828	0.243075
GLN207A	GLN261	Unrelated	NA	-15.3301	0.990908	0.00593005	0.243077
GLN213	GLN243B	Unrelated	NA	-13.7046	0.990925	0.00663461	0.243081
GLN256	GLN268A	Unrelated	NA	-15.8939	0.990925	0.00572076	0.243081
GLN285B	GLN253	Unrelated	NA	-16.3267	0.990935	0.00556971	0.243084
GLN232B	GLN285B	Unrelated	NA	-13.1787	0.990946	0.00690099	0.243087
GLN204	GLN224	Unrelated	NA	-12.7992	0.990953	0.00710617	0.243088
GLN223	GLN241	Unrelated	NA	-15.1905	0.990958	0.00598779	0.243089
GLN232C	GLN261	Unrelated	NA	-15.912	0.990958	0.00571629	0.243089
GLN322	GLN261	Unrelated	NA	-15.939	0.990975	0.0057077	0.243094
GLN326	GLN302	Unrelated	NA	-14.9598	0.990987	0.00608205	0.243096
GLN260	GLN285A	Unrelated	NA	-15.9925	0.990987	0.00568939	0.243097
GLN207B	GLN302	Unrelated	NA	-15.2562	0.99103	0.00596675	0.243107
GLN210	GLN268A	Unrelated	NA	-16.1804	0.991046	0.00562696	0.243111
GLN245A	GLN287	Unrelated	NA	-15.7599	0.991052	0.00577749	0.243113
GLN210	GLN214	Unrelated	NA	-15.751	0.991075	0.00578219	0.243118
GLN268A	GLN315	Unrelated	NA	-15.6022	0.99108	0.00583759	0.243119
GLN248	GLN306	Unrelated	NA	-16.163	0.991087	0.00563553	0.243121
GLN206	GLN266	Unrelated	NA	-16.5496	0.99109	0.00550408	0.243122
GLN212	GLN215B	Unrelated	NA	-16.2811	0.991107	0.00559588	0.243126
GLN289B	GLN309	Unrelated	NA	-10.2103	0.991109	0.00892326	0.243127
GLN289B	GLN310B	Unrelated	NA	-9.25209	0.991165	0.0098534	0.24314
GLN249	GLN289B	Unrelated	NA	-9.05671	0.991169	0.0100665	0.243141
GLN227	GLN229	Unrelated	NA	-16.793	0.991182	0.00542977	0.243144
GLN243B	GLN235	Unrelated	NA	-16.708	0.991217	0.00545944	0.243153
GLN201	GLN236B	Unrelated	NA	-16.8364	0.991226	0.00541835	0.243155
GLN241	GLN249	Unrelated	NA	-15.4471	0.991228	0.00590582	0.243156
GLN245A	GLN242	Unrelated	NA	-15.7299	0.99125	0.00580105	0.243161
GLN245A	GLN317	Unrelated	NA	-15.8087	0.991252	0.00577224	0.243162
GLN202	GLN248	Unrelated	NA	-16.7393	0.991265	0.00545215	0.243165
GLN210	GLN285B	Unrelated	NA	-15.8746	0.991276	0.00574982	0.243167
GLN255	GLN250	Unrelated	NA	-15.7105	0.991297	0.00581122	0.243173
GLN269	GLN224	Unrelated	NA	-12.7429	0.991323	0.00716653	0.243179
GLN224	GLN236A	Unrelated	NA	-12.4572	0.991325	0.00733114	0.24318
GLN313	GLN302	Unrelated	NA	-14.9777	0.991326	0.0060975	0.24318
GLN246	GLN235	Unrelated	NA	-17.4369	0.991328	0.00523766	0.24318
GLN204	GLN315	Unrelated	NA	-17.2169	0.991341	0.00530531	0.243183
GLN210	GLN261	Unrelated	NA	-16.1226	0.991341	0.00566543	0.243183
GLN201	GLN321	Unrelated	NA	-15.3007	0.991357	0.00597078	0.243187
GLN221B	GLN258	Unrelated	NA	-15.1782	0.991361	0.00601925	0.243188
GLN249	GLN266	Unrelated	NA	-15.8635	0.991362	0.00575928	0.243189
GLN258	GLN322	Unrelated	NA	-15.8246	0.991389	0.00577513	0.243195
GLN215A	GLN299	Unrelated	NA	-15.7116	0.991404	0.00581763	0.243199
GLN285B	GLN322	Unrelated	NA	-15.954	0.991405	0.00572927	0.243199
GLN215B	GLN235	Unrelated	NA	-16.2783	0.991406	0.00561525	0.243199
GLN245B	GLN317	Unrelated	NA	-16.0689	0.991419	0.00568922	0.243203
GLN215B	GLN236A	Unrelated	NA	-16.7608	0.991437	0.00545543	0.243207
GLN313	GLN235	Unrelated	NA	-15.8173	0.99145	0.00578168	0.24321
GLN201	GLN204	Unrelated	NA	-16.5566	0.991463	0.00552426	0.243213
GLN260	GLN257	Unrelated	NA	-15.9346	0.991466	0.00574009	0.243214
GLN280	GLN308	Unrelated	NA	-16.6538	0.9915	0.00549426	0.243222
GLN202	GLN299	Unrelated	NA	-16.2536	0.991514	0.00563038	0.243226
GLN215A	GLN250	Unrelated	NA	-15.0139	0.991521	0.00609575	0.243228
GLN258	GLN315	Unrelated	NA	-16.0735	0.99155	0.00569568	0.243235
GLN241	GLN209	Unrelated	NA	-15.9518	0.99155	0.00573919	0.243235
GLN243B	GLN224	Unrelated	NA	-12.2048	0.991562	0.0075021	0.243238
GLN289B	GLN305	Unrelated	NA	-8.90477	0.991572	0.0102834	0.24324
GLN285B	GLN287	Unrelated	NA	-15.0459	0.991586	0.00608714	0.243244
GLN244	GLN266	Unrelated	NA	-16.8799	0.991604	0.0054268	0.243248
GLN236A	GLN270B	Unrelated	NA	-8.13551	0.991609	0.0112604	0.243249
GLN308	GLN224	Unrelated	NA	-12.9191	0.99161	0.007091	0.243249
GLN308	GLN300	Unrelated	NA	-14.2855	0.991629	0.00641415	0.243254
GLN245A	GLN253	Unrelated	NA	-16.9011	0.991646	0.00542251	0.243258
GLN207A	GLN227	Unrelated	NA	-16.3382	0.991685	0.00561172	0.243268
GLN232B	GLN305	Unrelated	NA	-11.8436	0.991694	0.00774211	0.24327
GLN210	GLN248	Unrelated	NA	-17.4261	0.9917	0.00526219	0.243271
GLN306	GLN242	Unrelated	NA	-13.8974	0.991708	0.00659891	0.243273
GLN223	GLN322	Unrelated	NA	-14.4957	0.991719	0.00632735	0.243276
GLN224	GLN300	Unrelated	NA	-9.29333	0.991724	0.00986992	0.243277
GLN317	GLN301	Unrelated	NA	-14.2944	0.991751	0.00641869	0.243284
GLN220	GLN262	Unrelated	NA	-17.1325	0.991779	0.00535702	0.243291
GLN277	GLN224	Unrelated	NA	-12.092	0.991783	0.00759036	0.243292
GLN210	GLN322	Unrelated	NA	-15.2932	0.991792	0.00600217	0.243294
GLN211B	GLN268A	Unrelated	NA	-15.2198	0.991801	0.00603164	0.243296
GLN262	GLN242	Unrelated	NA	-15.1164	0.991859	0.00607681	0.243311
GLN210	GLN245B	Unrelated	NA	-16.6786	0.99186	0.00550768	0.243311
GLN231A	GLN257	Unrelated	NA	-15.4487	0.991867	0.00594659	0.243312
GLN206	GLN245A	Unrelated	NA	-16.8324	0.991883	0.0054587	0.243316
GLN223	GLN308	Unrelated	NA	-15.5569	0.991893	0.00590691	0.243319
GLN313	GLN236A	Unrelated	NA	-15.7938	0.991896	0.00581851	0.24332
GLN201	GLN279	Unrelated	NA	-12.5756	0.991915	0.00730898	0.243324
GLN224	GLN244	Unrelated	NA	-12.6772	0.991933	0.00725182	0.243329
GLN227	GLN241	Unrelated	NA	-17.4452	0.991954	0.00527102	0.243334
GLN285B	GLN317	Unrelated	NA	-16.129	0.991987	0.00570319	0.243342
GLN261	GLN282	Unrelated	NA	-17.5049	0.991992	0.0052552	0.243343
GLN289B	GLN294	Unrelated	NA	-8.5743	0.991994	0.0107291	0.243344
GLN220	GLN209	Unrelated	NA	-17.3388	0.992061	0.00530954	0.24336
GLN212	GLN236B	Unrelated	NA	-16.2177	0.992068	0.00567698	0.243362
GLN243A	GLN289B	Unrelated	NA	-10.1162	0.992072	0.00910145	0.243363
GLN322	GLN300	Unrelated	NA	-13.5939	0.992079	0.00677356	0.243365
GLN232B	GLN258	Unrelated	NA	-12.5895	0.992104	0.00731592	0.243371
GLN226	GLN261	Unrelated	NA	-15.6399	0.992108	0.00588929	0.243372
GLN256	GLN282	Unrelated	NA	-16.2057	0.992112	0.00568393	0.243373
GLN221B	GLN250	Unrelated	NA	-14.186	0.992113	0.00649326	0.243373
GLN204	GLN210	Unrelated	NA	-16.7164	0.992122	0.00551092	0.243375
GLN276	GLN236B	Unrelated	NA	-17.6033	0.992126	0.00523345	0.243376
GLN204	GLN300	Unrelated	NA	-15.0439	0.992133	0.00612425	0.243378
GLN300	GLN311	Unrelated	NA	-4.67039	0.992137	0.0197279	0.243379
GLN243A	GLN285B	Unrelated	NA	-16.7605	0.992152	0.00549816	0.243382
GLN249	GLN236B	Unrelated	NA	-16.9828	0.99216	0.00542665	0.243384
GLN265	GLN236B	Unrelated	NA	-15.4991	0.992177	0.00594728	0.243389
GLN249	GLN255	Unrelated	NA	-15.8476	0.992193	0.00581748	0.243392
GLN270B	GLN301	Unrelated	NA	-6.51502	0.992196	0.0141513	0.243393
GLN241	GLN285A	Unrelated	NA	-17.0557	0.992202	0.00540594	0.243395
GLN245B	GLN321	Unrelated	NA	-15.0726	0.99222	0.00611838	0.243399
GLN231A	GLN236A	Unrelated	NA	-14.9712	0.992237	0.00616095	0.243403
GLN237A	GLN301	Unrelated	NA	-13.8931	0.992257	0.00664048	0.243408
GLN243B	GLN255	Unrelated	NA	-16.565	0.992259	0.00556954	0.243409
GLN235	GLN282	Unrelated	NA	-16.5956	0.992261	0.00555938	0.243409
GLN245A	GLN321	Unrelated	NA	-15.7973	0.992267	0.00584066	0.24341
GLN321	GLN301	Unrelated	NA	-14.3976	0.992298	0.00641066	0.243418
GLN202	GLN204	Unrelated	NA	-16.7429	0.992315	0.00551372	0.243422
GLN294	GLN235	Unrelated	NA	-15.5689	0.992317	0.00592959	0.243423
GLN267	GLN263	Unrelated	NA	-15.1063	0.992319	0.0061113	0.243423
GLN258	GLN276	Unrelated	NA	-16.4153	0.992324	0.00562429	0.243425
GLN231A	GLN305	Unrelated	NA	-13.7589	0.992325	0.00671016	0.243425
GLN204	GLN257	Unrelated	NA	-17.0229	0.992356	0.00542539	0.243432
GLN248	GLN224	Unrelated	NA	-12.9302	0.992357	0.00714272	0.243433
GLN229	GLN258	Unrelated	NA	-16.5572	0.992362	0.00557833	0.243434
GLN223	GLN256	Unrelated	NA	-14.3076	0.992378	0.00645658	0.243438
GLN279	GLN317	Unrelated	NA	-11.4275	0.992384	0.00808438	0.243439
GLN206	GLN255	Unrelated	NA	-17.4993	0.992398	0.00528012	0.243443
GLN305	GLN315	Unrelated	NA	-16.2532	0.992408	0.00568556	0.243445
GLN212	GLN313	Unrelated	NA	-15.8945	0.99243	0.00581521	0.243451
GLN232C	GLN255	Unrelated	NA	-17.2471	0.992448	0.00536022	0.243455
GLN206	GLN265	Unrelated	NA	-16.5574	0.992449	0.00558355	0.243455
GLN309	GLN235	Unrelated	NA	-17.3046	0.992452	0.00534264	0.243456
GLN215B	GLN256	Unrelated	NA	-15.889	0.992456	0.00581884	0.243457
GLN201	GLN215B	Unrelated	NA	-16.9577	0.992456	0.00545217	0.243457
GLN215B	GLN245A	Unrelated	NA	-17.1357	0.992475	0.00539662	0.243462
GLN243B	GLN237A	Unrelated	NA	-14.8263	0.992503	0.0062391	0.243468
GLN255	GLN305	Unrelated	NA	-14.9494	0.992507	0.006188	0.243469
GLN256	GLN317	Unrelated	NA	-15.3176	0.992514	0.0060397	0.243471
GLN285A	GLN319	Unrelated	NA	-15.8597	0.992589	0.00583802	0.24349
GLN305	GLN237A	Unrelated	NA	-14.1261	0.992593	0.00655475	0.24349
GLN243B	GLN285B	Unrelated	NA	-16.3679	0.992603	0.0056576	0.243493
GLN250	GLN253	Unrelated	NA	-15.9196	0.992605	0.00581703	0.243494
GLN213	GLN215A	Unrelated	NA	-14.3018	0.992608	0.00647523	0.243494
GLN202	GLN289B	Unrelated	NA	-10.3063	0.99261	0.00898576	0.243495
GLN207B	GLN321	Unrelated	NA	-15.871	0.992618	0.00583568	0.243497
GLN249	GLN299	Unrelated	NA	-15.561	0.992619	0.005952	0.243497
GLN215B	GLN243A	Unrelated	NA	-16.3801	0.992621	0.0056545	0.243497
GLN212	GLN242	Unrelated	NA	-14.6566	0.992629	0.00631993	0.243499
GLN321	GLN236B	Unrelated	NA	-16.9404	0.992647	0.00546897	0.243504
GLN212	GLN258	Unrelated	NA	-15.9727	0.99265	0.00580052	0.243505
GLN232C	GLN317	Unrelated	NA	-16.432	0.992651	0.00563848	0.243505
GLN250	GLN257	Unrelated	NA	-15.1381	0.992691	0.00612304	0.243515
GLN289B	GLN266	Unrelated	NA	-9.89157	0.99272	0.00937369	0.243522
GLN241	GLN245B	Unrelated	NA	-16.8894	0.992727	0.00549027	0.243523
GLN280	GLN237A	Unrelated	NA	-16.3038	0.99273	0.00568761	0.243524
GLN285B	GLN319	Unrelated	NA	-15.3517	0.992737	0.00604086	0.243526
GLN201	GLN249	Unrelated	NA	-16.2646	0.992739	0.00570191	0.243526
GLN322	GLN302	Unrelated	NA	-14.5374	0.992807	0.00638401	0.243543
GLN207B	GLN285B	Unrelated	NA	-16.3507	0.992825	0.00567711	0.243547
GLN227	GLN289B	Unrelated	NA	-9.99582	0.992855	0.00928935	0.243555
GLN212	GLN209	Unrelated	NA	-15.7452	0.992874	0.00589852	0.243559
GLN255	GLN300	Unrelated	NA	-14.6602	0.992908	0.00633741	0.243568
GLN279	GLN253	Unrelated	NA	-12.8214	0.992909	0.00724642	0.243568
GLN260	GLN285B	Unrelated	NA	-15.8976	0.99296	0.00584744	0.243581
GLN215A	GLN243A	Unrelated	NA	-17.0398	0.993023	0.00545917	0.243596
GLN214	GLN257	Unrelated	NA	-15.12	0.993026	0.00615256	0.243597
GLN212	GLN285B	Unrelated	NA	-15.912	0.993062	0.00584853	0.243606
GLN215A	GLN255	Unrelated	NA	-16.8241	0.993068	0.00553183	0.243607
GLN265	GLN244	Unrelated	NA	-16.1309	0.993073	0.00576983	0.243608
GLN202	GLN245B	Unrelated	NA	-17.2273	0.993076	0.00540282	0.243609
GLN243A	GLN300	Unrelated	NA	-14.6752	0.993084	0.00634294	0.243611
GLN223	GLN258	Unrelated	NA	-14.5447	0.993086	0.00639998	0.243611
GLN317	GLN236B	Unrelated	NA	-16.4402	0.993101	0.005663	0.243615
GLN246	GLN301	Unrelated	NA	-16.0075	0.993103	0.00581618	0.243616
GLN279	GLN280	Unrelated	NA	-12.8304	0.993112	0.00725718	0.243618
GLN249	GLN325	Unrelated	NA	-16.5159	0.993115	0.00563794	0.243619
GLN201	GLN242	Unrelated	NA	-15.151	0.993119	0.00614609	0.24362
GLN326	GLN209	Unrelated	NA	-16.3081	0.993137	0.00571108	0.243624
GLN229	GLN269	Unrelated	NA	-17.3828	0.993139	0.00535811	0.243624
GLN258	GLN250	Unrelated	NA	-15.3117	0.993162	0.0060844	0.24363
GLN227	GLN209	Unrelated	NA	-16.6446	0.993166	0.00559739	0.243631
GLN245B	GLN255	Unrelated	NA	-16.8058	0.99317	0.00554392	0.243632
GLN294	GLN317	Unrelated	NA	-14.9319	0.993246	0.00624475	0.243651
GLN232C	GLN265	Unrelated	NA	-17.0544	0.993262	0.00546849	0.243655
GLN214	GLN319	Unrelated	NA	-15.7425	0.993265	0.00592443	0.243655
GLN243B	GLN269	Unrelated	NA	-17.2253	0.99327	0.0054147	0.243657
GLN213	GLN282	Unrelated	NA	-13.9568	0.993289	0.00668411	0.243661
GLN202	GLN319	Unrelated	NA	-15.8773	0.993303	0.00587648	0.243665
GLN204	GLN242	Unrelated	NA	-16.7243	0.993309	0.00557927	0.243666
GLN320	GLN244	Unrelated	NA	-15.7357	0.993315	0.00593012	0.243668
GLN221B	GLN232C	Unrelated	NA	-16.4266	0.993329	0.00568157	0.243671
GLN258	GLN263	Unrelated	NA	-15.9317	0.993381	0.00586135	0.243684
GLN206	GLN325	Unrelated	NA	-17.4831	0.993399	0.00534223	0.243688
GLN214	GLN256	Unrelated	NA	-15.4691	0.993414	0.00603874	0.243692
GLN313	GLN322	Unrelated	NA	-15.3628	0.993444	0.00608251	0.243699
GLN208	GLN257	Unrelated	NA	-15.8325	0.993444	0.00590205	0.243699
GLN232C	GLN326	Unrelated	NA	-16.1409	0.9935	0.0057927	0.243713
GLN288	GLN277	Unrelated	NA	-14.7475	0.993501	0.00634014	0.243713
GLN202	GLN215B	Unrelated	NA	-16.6942	0.993511	0.0056014	0.243716
GLN231A	GLN291	Unrelated	NA	-15.8833	0.993521	0.00588801	0.243718
GLN211A	GLN256	Unrelated	NA	-16.0924	0.993553	0.00581349	0.243726
GLN213	GLN305	Unrelated	NA	-12.9593	0.99356	0.00721951	0.243728
GLN236A	GLN268B	Unrelated	NA	-5.11291	0.993562	0.0182991	0.243728
GLN213	GLN250	Unrelated	NA	-13.007	0.993589	0.00719524	0.243735
GLN285A	GLN268B	Unrelated	NA	-5.26087	0.993599	0.0177916	0.243737
GLN202	GLN313	Unrelated	NA	-16.7398	0.99362	0.00559265	0.243742
GLN229	GLN289B	Unrelated	NA	-10.377	0.99363	0.00902285	0.243745
GLN322	GLN257	Unrelated	NA	-16.3699	0.993667	0.00572188	0.243754
GLN232B	GLN289B	Unrelated	NA	-6.11418	0.993678	0.0153214	0.243757
GLN243B	GLN299	Unrelated	NA	-16.102	0.993689	0.00581847	0.243759
GLN245B	GLN320	Unrelated	NA	-16.1048	0.993701	0.00581822	0.243762
GLN227	GLN322	Unrelated	NA	-16.0496	0.993712	0.00583887	0.243765
GLN245B	GLN294	Unrelated	NA	-15.1631	0.993715	0.00618048	0.243766
GLN223	GLN246	Unrelated	NA	-16.253	0.993725	0.00576663	0.243768
GLN322	GLN263	Unrelated	NA	-15.4197	0.99373	0.00607855	0.243769
GLN321	GLN315	Unrelated	NA	-16.1472	0.993741	0.00580539	0.243772
GLN289B	GLN301	Unrelated	NA	-7.92488	0.993767	0.011832	0.243779
GLN235	GLN236A	Unrelated	NA	-18.3444	0.993815	0.00511408	0.24379
GLN212	GLN243B	Unrelated	NA	-16.8225	0.993815	0.00557677	0.24379
GLN321	GLN306	Unrelated	NA	-15.3091	0.993827	0.00612883	0.243793
GLN245B	GLN289B	Unrelated	NA	-10.5515	0.993833	0.00889285	0.243795
GLN322	GLN262	Unrelated	NA	-16.0524	0.993842	0.00584597	0.243797
GLN206	GLN258	Unrelated	NA	-17.8261	0.99386	0.00526531	0.243801
GLN299	GLN326	Unrelated	NA	-15.9525	0.993886	0.00588536	0.243808
GLN202	GLN279	Unrelated	NA	-12.9962	0.993921	0.0072268	0.243816
GLN221B	GLN244	Unrelated	NA	-16.1212	0.993932	0.00582663	0.243819
GLN269	GLN235	Unrelated	NA	-17.9383	0.993934	0.0052365	0.243819
GLN285B	GLN315	Unrelated	NA	-16.4538	0.993952	0.00571005	0.243824
GLN289B	GLN244	Unrelated	NA	-10.0186	0.993965	0.00937902	0.243827
GLN223	GLN300	Unrelated	NA	-12.9882	0.993972	0.00723515	0.243829
GLN322	GLN244	Unrelated	NA	-16.2632	0.993976	0.00577844	0.24383
GLN215B	GLN282	Unrelated	NA	-16.9867	0.993977	0.00553238	0.24383
GLN204	GLN308	Unrelated	NA	-17.5212	0.993982	0.00536391	0.243831
GLN236A	GLN282	Unrelated	NA	-16.7534	0.994007	0.00561125	0.243838
GLN248	GLN235	Unrelated	NA	-17.7543	0.994019	0.00529556	0.24384
GLN294	GLN313	Unrelated	NA	-14.5133	0.994023	0.00647843	0.243841
GLN210	GLN241	Unrelated	NA	-16.4549	0.994024	0.00571407	0.243842
GLN210	GLN319	Unrelated	NA	-16.9007	0.994037	0.00556411	0.243845
GLN207A	GLN260	Unrelated	NA	-17.244	0.994052	0.00545419	0.243848
GLN258	GLN279	Unrelated	NA	-12.3695	0.994073	0.00760528	0.243854
GLN315	GLN325	Unrelated	NA	-18.0372	0.994077	0.00521574	0.243855
GLN202	GLN288	Unrelated	NA	-16.907	0.994079	0.00556447	0.243855
GLN204	GLN215A	Unrelated	NA	-18.0365	0.994079	0.00521604	0.243855
GLN220	GLN306	Unrelated	NA	-15.9014	0.99408	0.00591643	0.243855
GLN285B	GLN250	Unrelated	NA	-15.639	0.994082	0.00601585	0.243856
GLN226	GLN235	Unrelated	NA	-16.4838	0.994105	0.00570898	0.243862
GLN202	GLN258	Unrelated	NA	-16.1067	0.994109	0.00584282	0.243862
GLN208	GLN223	Unrelated	NA	-15.1961	0.994136	0.00619472	0.243869
GLN279	GLN326	Unrelated	NA	-12.798	0.994136	0.00735556	0.243869
GLN229	GLN267	Unrelated	NA	-16.4865	0.994138	0.00571003	0.24387
GLN326	GLN270B	Unrelated	NA	-8.33457	0.994161	0.0112976	0.243875
GLN229	GLN224	Unrelated	NA	-13.0266	0.994164	0.0072286	0.243876
GLN206	GLN212	Unrelated	NA	-16.9242	0.994166	0.00556396	0.243876
GLN245A	GLN260	Unrelated	NA	-16.0957	0.994171	0.00585068	0.243878
GLN211B	GLN214	Unrelated	NA	-15.7664	0.994171	0.0059729	0.243878
GLN201	GLN243B	Unrelated	NA	-16.8763	0.994183	0.0055808	0.243881
GLN309	GLN315	Unrelated	NA	-18.3523	0.994192	0.00513242	0.243883
GLN206	GLN250	Unrelated	NA	-16.0212	0.994206	0.00588011	0.243886
GLN207B	GLN248	Unrelated	NA	-16.4945	0.994216	0.00571196	0.243889
GLN213	GLN232C	Unrelated	NA	-14.2851	0.994219	0.00659561	0.243889
GLN214	GLN215B	Unrelated	NA	-16.6102	0.994228	0.00567288	0.243892
GLN258	GLN235	Unrelated	NA	-16.616	0.994236	0.00567139	0.243894
GLN204	GLN285A	Unrelated	NA	-17.5773	0.994237	0.0053613	0.243894
GLN226	GLN325	Unrelated	NA	-17.0608	0.994249	0.00552434	0.243897
GLN267	GLN289B	Unrelated	NA	-8.87981	0.99425	0.010614	0.243897
GLN302	GLN236A	Unrelated	NA	-16.6571	0.994262	0.00565895	0.2439
GLN214	GLN269	Unrelated	NA	-16.6863	0.994289	0.00565068	0.243907
GLN207B	GLN223	Unrelated	NA	-15.3577	0.99429	0.00613959	0.243907
GLN235	GLN242	Unrelated	NA	-16.3226	0.994292	0.00577679	0.243907
GLN231A	GLN326	Unrelated	NA	-15.0158	0.994298	0.00627995	0.243909
GLN243A	GLN244	Unrelated	NA	-17.0154	0.994305	0.00554233	0.24391
GLN258	GLN289B	Unrelated	NA	-9.62639	0.994312	0.00979722	0.243912
GLN246	GLN289B	Unrelated	NA	-10.4442	0.994313	0.00903016	0.243912
GLN204	GLN211B	Unrelated	NA	-16.7536	0.994325	0.00563015	0.243915
GLN310B	GLN253	Unrelated	NA	-17.0946	0.994334	0.00551838	0.243918
GLN279	GLN216	Unrelated	NA	-13.8804	0.994386	0.00679995	0.24393
GLN223	GLN301	Unrelated	NA	-13.2754	0.99439	0.00711015	0.243931
GLN215A	GLN261	Unrelated	NA	-15.7177	0.994394	0.00600559	0.243932
GLN258	GLN269	Unrelated	NA	-16.3393	0.994395	0.00577714	0.243932
GLN215B	GLN244	Unrelated	NA	-17.2642	0.994411	0.00546859	0.243936
GLN302	GLN242	Unrelated	NA	-15.5247	0.994421	0.006082	0.243939
GLN214	GLN294	Unrelated	NA	-15.1588	0.994426	0.00622911	0.24394
GLN299	GLN235	Unrelated	NA	-17.0914	0.99443	0.00552498	0.243941
GLN249	GLN322	Unrelated	NA	-15.9692	0.994434	0.00591349	0.243942
GLN215B	GLN232B	Unrelated	NA	-14.1356	0.994435	0.00668062	0.243942
GLN267	GLN209	Unrelated	NA	-17.3212	0.994443	0.00545247	0.243944
GLN285B	GLN235	Unrelated	NA	-17.2438	0.994451	0.00547738	0.243946
GLN256	GLN305	Unrelated	NA	-16.2687	0.994454	0.00580585	0.243947
GLN287	GLN253	Unrelated	NA	-16.6557	0.994461	0.00567139	0.243949
GLN213	GLN245A	Unrelated	NA	-14.2387	0.994469	0.00663465	0.243951
GLN245A	GLN289B	Unrelated	NA	-10.5449	0.994476	0.00895943	0.243953
GLN285B	GLN306	Unrelated	NA	-15.3688	0.994478	0.0061474	0.243953
GLN215A	GLN256	Unrelated	NA	-15.4222	0.994482	0.0061264	0.243954
GLN232B	GLN232C	Unrelated	NA	-13.7508	0.994483	0.00687112	0.243954
GLN250	GLN216	Unrelated	NA	-15.9585	0.994492	0.00592113	0.243956
GLN215B	GLN320	Unrelated	NA	-15.3156	0.994502	0.00617029	0.243959
GLN206	GLN216	Unrelated	NA	-18.017	0.994512	0.00524572	0.243961
GLN243A	GLN302	Unrelated	NA	-15.8748	0.994519	0.00595401	0.243963
GLN243A	GLN250	Unrelated	NA	-16.3778	0.994523	0.00577143	0.243964
GLN285B	GLN299	Unrelated	NA	-16.9494	0.994526	0.00557698	0.243965
GLN287	GLN242	Unrelated	NA	-14.8977	0.99453	0.00634526	0.243966
GLN267	GLN270B	Unrelated	NA	-7.0646	0.99453	0.0133808	0.243966
GLN215B	GLN289B	Unrelated	NA	-10.5286	0.994533	0.00897862	0.243966
GLN243B	GLN244	Unrelated	NA	-17.3429	0.99455	0.00545181	0.243971
GLN220	GLN299	Unrelated	NA	-16.3577	0.994554	0.00578039	0.243971
GLN206	GLN235	Unrelated	NA	-17.7185	0.994555	0.00533652	0.243972
GLN215A	GLN224	Unrelated	NA	-12.9127	0.994576	0.00732423	0.243977
GLN322	GLN315	Unrelated	NA	-16.1085	0.994585	0.00587173	0.243979
GLN207B	GLN227	Unrelated	NA	-17	0.994586	0.00556386	0.243979
GLN307	GLN253	Unrelated	NA	-16.648	0.994593	0.00568194	0.243981
GLN243B	GLN245B	Unrelated	NA	-17.4191	0.994603	0.00543101	0.243984
GLN209	GLN216	Unrelated	NA	-17.0143	0.994606	0.00556039	0.243984
GLN258	GLN294	Unrelated	NA	-15.3881	0.99461	0.00614828	0.243985
GLN231A	GLN287	Unrelated	NA	-14.1031	0.994629	0.00670978	0.24399
GLN232C	GLN256	Unrelated	NA	-16.523	0.99463	0.00572716	0.24399
GLN255	GLN315	Unrelated	NA	-16.9635	0.994632	0.00557857	0.243991
GLN231A	GLN269	Unrelated	NA	-16.0343	0.994634	0.00590196	0.243991
GLN215B	GLN322	Unrelated	NA	-16.4496	0.994647	0.00575376	0.243994
GLN201	GLN322	Unrelated	NA	-16.352	0.994665	0.00578921	0.243999
GLN249	GLN317	Unrelated	NA	-15.2159	0.994666	0.00622154	0.243999
GLN260	GLN236B	Unrelated	NA	-16.6539	0.994669	0.00568447	0.244
GLN214	GLN243B	Unrelated	NA	-16.71	0.994679	0.00566601	0.244002
GLN260	GLN320	Unrelated	NA	-15.1133	0.994679	0.00626464	0.244002
GLN287	GLN263	Unrelated	NA	-15.5306	0.994681	0.00609645	0.244003
GLN223	GLN299	Unrelated	NA	-14.9296	0.994687	0.00634225	0.244004
GLN256	GLN209	Unrelated	NA	-16.4014	0.994708	0.00577436	0.244009
GLN229	GLN245A	Unrelated	NA	-16.4284	0.994708	0.0057649	0.244009
GLN313	GLN284	Unrelated	NA	-16.2348	0.994714	0.00583403	0.244011
GLN279	GLN315	Unrelated	NA	-12.1374	0.994717	0.00780375	0.244012
GLN289B	GLN319	Unrelated	NA	-10.0876	0.994742	0.00939199	0.244018
GLN299	GLN319	Unrelated	NA	-16.698	0.994746	0.00567409	0.244019
GLN226	GLN250	Unrelated	NA	-14.8317	0.994763	0.00638919	0.244023
GLN258	GLN236B	Unrelated	NA	-16.9105	0.99477	0.00560422	0.244025
GLN211A	GLN249	Unrelated	NA	-15.2176	0.994791	0.00622901	0.24403
GLN287	GLN237A	Unrelated	NA	-15.228	0.994791	0.00622479	0.24403
GLN227	GLN326	Unrelated	NA	-16.4109	0.994796	0.00577637	0.244031
GLN201	GLN231A	Unrelated	NA	-15.4624	0.9948	0.00613099	0.244032
GLN245A	GLN319	Unrelated	NA	-16.0564	0.994803	0.00590441	0.244033
GLN215B	GLN257	Unrelated	NA	-17.1358	0.994806	0.00553259	0.244033
GLN206	GLN223	Unrelated	NA	-16.784	0.994815	0.0056491	0.244036
GLN210	GLN242	Unrelated	NA	-15.7037	0.994817	0.00603791	0.244036
GLN267	GLN300	Unrelated	NA	-14.2759	0.994831	0.00664277	0.24404
GLN208	GLN220	Unrelated	NA	-15.8925	0.994832	0.00596706	0.24404
GLN229	GLN300	Unrelated	NA	-15.1268	0.994853	0.00627055	0.244045
GLN267	GLN257	Unrelated	NA	-16.6749	0.994853	0.00568839	0.244045
GLN231A	GLN285B	Unrelated	NA	-14.835	0.994869	0.0063949	0.244049
GLN241	GLN244	Unrelated	NA	-16.9316	0.994872	0.00560325	0.24405
GLN241	GLN258	Unrelated	NA	-16.63	0.994903	0.00570673	0.244057
GLN210	GLN306	Unrelated	NA	-15.8213	0.994903	0.00599843	0.244057
GLN207A	GLN262	Unrelated	NA	-16.0944	0.994914	0.00589731	0.24406
GLN244	GLN311	Unrelated	NA	-7.02921	0.994935	0.0135058	0.244065
GLN232C	GLN322	Unrelated	NA	-16.3298	0.994949	0.00581446	0.244069
GLN294	GLN269	Unrelated	NA	-15.5616	0.994964	0.00610244	0.244072
GLN245A	GLN294	Unrelated	NA	-15.861	0.994968	0.00598752	0.244073
GLN256	GLN289B	Unrelated	NA	-9.87169	0.994981	0.00962158	0.244076
GLN229	GLN237A	Unrelated	NA	-15.7119	0.994992	0.00604584	0.244079
GLN308	GLN301	Unrelated	NA	-16.4372	0.995008	0.00578003	0.244083
GLN287	GLN302	Unrelated	NA	-15.3111	0.995009	0.00620521	0.244083
GLN246	GLN313	Unrelated	NA	-16.0585	0.99502	0.00591708	0.244086
GLN231A	GLN315	Unrelated	NA	-14.9611	0.99504	0.00635246	0.244091
GLN243B	GLN246	Unrelated	NA	-17.1706	0.99505	0.0055356	0.244093
GLN305	GLN302	Unrelated	NA	-16.0385	0.99505	0.00592634	0.244093
GLN211A	GLN209	Unrelated	NA	-16.916	0.995067	0.00561995	0.244097
GLN202	GLN244	Unrelated	NA	-17.753	0.995076	0.00535547	0.2441
GLN255	GLN253	Unrelated	NA	-17.1119	0.995084	0.00555657	0.244102
GLN201	GLN294	Unrelated	NA	-16.3974	0.995093	0.00579928	0.244104
GLN243A	GLN294	Unrelated	NA	-15.7884	0.995106	0.00602377	0.244107
GLN299	GLN253	Unrelated	NA	-16.6401	0.995118	0.00571617	0.24411
GLN241	GLN257	Unrelated	NA	-16.6537	0.995144	0.0057131	0.244116
GLN287	GLN270B	Unrelated	NA	-7.22648	0.995145	0.0131662	0.244117
GLN242	GLN282	Unrelated	NA	-16.2135	0.995151	0.00586865	0.244118
GLN220	GLN242	Unrelated	NA	-15.1108	0.995158	0.00629732	0.24412
GLN310B	GLN242	Unrelated	NA	-15.286	0.99516	0.00622531	0.24412
GLN207A	GLN268A	Unrelated	NA	-17.1731	0.995164	0.00554148	0.244121
GLN212	GLN215A	Unrelated	NA	-16.3658	0.995172	0.0058153	0.244123
GLN221B	GLN289B	Unrelated	NA	-9.34452	0.995174	0.010185	0.244124
GLN236B	GLN242	Unrelated	NA	-16.3779	0.995175	0.00581123	0.244124
GLN207B	GLN268B	Unrelated	NA	-4.92192	0.99518	0.019338	0.244125
GLN204	GLN249	Unrelated	NA	-17.0964	0.995183	0.00556746	0.244126
GLN263	GLN291	Unrelated	NA	-16.33	0.995187	0.00582899	0.244127
GLN227	GLN320	Unrelated	NA	-16.7886	0.995239	0.00567282	0.24414
GLN289B	GLN313	Unrelated	NA	-9.34432	0.995241	0.0101924	0.24414
GLN285B	GLN257	Unrelated	NA	-16.7259	0.995252	0.00569492	0.244143
GLN231A	GLN243B	Unrelated	NA	-15.2987	0.995254	0.00622626	0.244143
GLN289B	GLN275	Unrelated	NA	-11.003	0.995261	0.0086577	0.244145
GLN280	GLN299	Unrelated	NA	-17.5487	0.995264	0.00542857	0.244146
GLN315	GLN300	Unrelated	NA	-14.2086	0.995287	0.00670627	0.244151
GLN245B	GLN253	Unrelated	NA	-17.6788	0.995313	0.00539136	0.244158
GLN201	GLN245A	Unrelated	NA	-17.4901	0.995331	0.00545055	0.244162
GLN232C	GLN266	Unrelated	NA	-17.0449	0.995364	0.00559489	0.24417
GLN313	GLN266	Unrelated	NA	-16.0762	0.995385	0.00593329	0.244175
GLN221B	GLN245A	Unrelated	NA	-16.7707	0.995389	0.00568781	0.244176
GLN249	GLN276	Unrelated	NA	-16.7548	0.995391	0.00569333	0.244177
GLN211A	GLN319	Unrelated	NA	-16.2119	0.995391	0.00588403	0.244177
GLN223	GLN305	Unrelated	NA	-14.5329	0.995397	0.0065642	0.244178
GLN206	GLN257	Unrelated	NA	-18.1099	0.995402	0.00526797	0.24418
GLN224	GLN291	Unrelated	NA	-13.5061	0.995413	0.00706442	0.244182
GLN245A	GLN302	Unrelated	NA	-16.1273	0.995413	0.00591626	0.244182
GLN202	GLN236A	Unrelated	NA	-17.8787	0.995417	0.00533694	0.244183
GLN232B	GLN246	Unrelated	NA	-14.1074	0.99542	0.00676383	0.244184
GLN249	GLN321	Unrelated	NA	-15.5981	0.995421	0.0061175	0.244184
GLN227	GLN245B	Unrelated	NA	-16.854	0.995428	0.00566206	0.244186
GLN258	GLN301	Unrelated	NA	-15.2781	0.995446	0.00624725	0.24419
GLN214	GLN285B	Unrelated	NA	-15.7109	0.995462	0.00607617	0.244194
GLN255	GLN269	Unrelated	NA	-16.7526	0.995473	0.00569903	0.244197
GLN309	GLN317	Unrelated	NA	-16.4513	0.995481	0.00580384	0.244199
GLN227	GLN282	Unrelated	NA	-16.7582	0.995484	0.00569777	0.2442
GLN231A	GLN268A	Unrelated	NA	-15.6818	0.99549	0.00608919	0.244201
GLN246	GLN269	Unrelated	NA	-18.3436	0.995502	0.00520625	0.244204
GLN287	GLN322	Unrelated	NA	-15.7617	0.995517	0.00606005	0.244208
GLN211A	GLN231A	Unrelated	NA	-15.0863	0.995521	0.00633161	0.244209
GLN236A	GLN237A	Unrelated	NA	-16.5458	0.995565	0.00577579	0.24422
GLN211A	GLN257	Unrelated	NA	-15.7418	0.995571	0.00607117	0.244221
GLN299	GLN322	Unrelated	NA	-15.336	0.995583	0.00623257	0.244224
GLN215B	GLN285B	Unrelated	NA	-17.0272	0.995592	0.00561407	0.244226
GLN211A	GLN313	Unrelated	NA	-16.2091	0.995609	0.00589848	0.24423
GLN208	GLN255	Unrelated	NA	-16.9031	0.995614	0.00565661	0.244232
GLN223	GLN250	Unrelated	NA	-14.8264	0.995615	0.00644897	0.244232
GLN214	GLN289B	Unrelated	NA	-9.64774	0.99562	0.00991117	0.244233
GLN248	GLN287	Unrelated	NA	-16.65	0.995624	0.0057432	0.244234
GLN215A	GLN285B	Unrelated	NA	-16.7408	0.995625	0.00571207	0.244234
GLN256	GLN326	Unrelated	NA	-16.3076	0.995626	0.00586384	0.244234
GLN249	GLN236A	Unrelated	NA	-16.7832	0.995642	0.00569866	0.244238
GLN306	GLN253	Unrelated	NA	-15.5987	0.995654	0.00613223	0.244242
GLN243B	GLN294	Unrelated	NA	-15.1925	0.995656	0.00629626	0.244242
GLN249	GLN302	Unrelated	NA	-16.1132	0.995673	0.00593756	0.244246
GLN322	GLN311	Unrelated	NA	-6.07067	0.995675	0.0157602	0.244247
GLN207A	GLN250	Unrelated	NA	-17.3542	0.995681	0.00551345	0.244248
GLN207A	GLN298	Unrelated	NA	-16.9526	0.995685	0.00564428	0.244249
GLN248	GLN253	Unrelated	NA	-17.9022	0.995692	0.00534527	0.244251
GLN201	GLN229	Unrelated	NA	-18.0754	0.995692	0.00529408	0.244251
GLN258	GLN242	Unrelated	NA	-15.2704	0.995695	0.0062667	0.244251
GLN211B	GLN279	Unrelated	NA	-12.1131	0.995698	0.00790038	0.244252
GLN211A	GLN291	Unrelated	NA	-16.733	0.995728	0.00572095	0.24426
GLN313	GLN242	Unrelated	NA	-14.908	0.99573	0.0064214	0.24426
GLN202	GLN285A	Unrelated	NA	-17.2014	0.995746	0.00556617	0.244264
GLN213	GLN285B	Unrelated	NA	-14.0305	0.995761	0.00682517	0.244268
GLN294	GLN262	Unrelated	NA	-15.2558	0.995764	0.00627721	0.244268
GLN326	GLN262	Unrelated	NA	-16.0806	0.99579	0.00595688	0.244275
GLN207A	GLN236A	Unrelated	NA	-16.8957	0.995799	0.00567004	0.244277
GLN231A	GLN310B	Unrelated	NA	-14.9344	0.9958	0.0064147	0.244277
GLN215B	GLN248	Unrelated	NA	-17.4934	0.995822	0.0054776	0.244283
GLN257	GLN216	Unrelated	NA	-16.8017	0.995828	0.00570347	0.244284
GLN223	GLN236A	Unrelated	NA	-15.659	0.99583	0.0061198	0.244285
GLN231A	GLN284	Unrelated	NA	-15.0992	0.99584	0.00634738	0.244287
GLN313	GLN244	Unrelated	NA	-16.2042	0.995843	0.0059147	0.244288
GLN214	GLN215A	Unrelated	NA	-17.0143	0.995847	0.0056333	0.244289
GLN258	GLN236A	Unrelated	NA	-16.9486	0.995849	0.00565532	0.244289
GLN322	GLN284	Unrelated	NA	-16.4626	0.995855	0.00582258	0.244291
GLN211A	GLN267	Unrelated	NA	-15.585	0.995863	0.00615098	0.244293
GLN276	GLN289B	Unrelated	NA	-11.1406	0.995881	0.00860644	0.244297
GLN260	GLN313	Unrelated	NA	-16.2836	0.995881	0.00588821	0.244297
GLN213	GLN315	Unrelated	NA	-13.7589	0.995883	0.00696882	0.244298
GLN213	GLN242	Unrelated	NA	-12.5141	0.995889	0.00766251	0.244299
GLN215B	GLN250	Unrelated	NA	-16.3343	0.995892	0.00587056	0.2443
GLN277	GLN253	Unrelated	NA	-16.3183	0.995905	0.00587713	0.244303
GLN221B	GLN249	Unrelated	NA	-15.8661	0.995907	0.00604477	0.244303
GLN208	GLN236A	Unrelated	NA	-17.0382	0.995915	0.00562942	0.244305
GLN255	GLN244	Unrelated	NA	-16.8362	0.99593	0.00569786	0.244309
GLN255	GLN285B	Unrelated	NA	-16.8613	0.995932	0.00568949	0.24431
GLN207B	GLN294	Unrelated	NA	-15.0579	0.995934	0.00637104	0.24431
GLN284	GLN244	Unrelated	NA	-17.7166	0.995936	0.00541503	0.244311
GLN232B	GLN241	Unrelated	NA	-13.7671	0.995951	0.00696957	0.244314
GLN208	GLN241	Unrelated	NA	-16.7813	0.995958	0.00571814	0.244316
GLN227	GLN258	Unrelated	NA	-16.556	0.995958	0.00579596	0.244316
GLN214	GLN225	Unrelated	NA	-16.8852	0.995968	0.00568353	0.244318
GLN204	GLN319	Unrelated	NA	-16.7908	0.99599	0.0057168	0.244324
GLN213	GLN302	Unrelated	NA	-13.6029	0.995996	0.00705702	0.244325
GLN220	GLN236B	Unrelated	NA	-17.8434	0.996013	0.00538088	0.24433
GLN208	GLN243A	Unrelated	NA	-16.7731	0.996021	0.00572474	0.244332
GLN201	GLN301	Unrelated	NA	-16.0695	0.996031	0.00597596	0.244334
GLN210	GLN250	Unrelated	NA	-16.2289	0.996041	0.00591793	0.244336
GLN279	GLN262	Unrelated	NA	-13.0183	0.996044	0.0073776	0.244337
GLN243B	GLN209	Unrelated	NA	-17.5346	0.99605	0.00547775	0.244339
GLN248	GLN242	Unrelated	NA	-16.6104	0.996051	0.00578259	0.244339
GLN211A	GLN213	Unrelated	NA	-13.6807	0.996051	0.00702093	0.244339
GLN289B	GLN322	Unrelated	NA	-9.06769	0.996075	0.0105953	0.244345
GLN258	GLN284	Unrelated	NA	-16.6143	0.996092	0.0057837	0.244349
GLN287	GLN289B	Unrelated	NA	-9.25846	0.996109	0.0103807	0.244353
GLN294	GLN305	Unrelated	NA	-15.2063	0.996112	0.00632057	0.244354
GLN204	GLN245B	Unrelated	NA	-16.9591	0.996113	0.00566733	0.244354
GLN289B	GLN235	Unrelated	NA	-10.6601	0.996123	0.00901708	0.244356
GLN208	GLN245A	Unrelated	NA	-17.0874	0.996124	0.00562542	0.244357
GLN255	GLN258	Unrelated	NA	-17.1019	0.996131	0.00562108	0.244359
GLN258	GLN265	Unrelated	NA	-15.8572	0.996135	0.00606255	0.244359
GLN212	GLN249	Unrelated	NA	-15.814	0.996139	0.00607938	0.24436
GLN289B	GLN262	Unrelated	NA	-10.4708	0.996149	0.00918257	0.244363
GLN211A	GLN305	Unrelated	NA	-16.0324	0.996167	0.00599828	0.244367
GLN246	GLN258	Unrelated	NA	-16.8981	0.996167	0.00569099	0.244367
GLN249	GLN301	Unrelated	NA	-15.3743	0.996196	0.00625692	0.244374
GLN308	GLN237A	Unrelated	NA	-16.6557	0.996198	0.00577566	0.244375
GLN305	GLN317	Unrelated	NA	-15.6912	0.9962	0.00613086	0.244375
GLN215B	GLN243B	Unrelated	NA	-17.9585	0.996201	0.00535686	0.244376
GLN208	GLN265	Unrelated	NA	-16.1251	0.996207	0.00596632	0.244377
GLN305	GLN321	Unrelated	NA	-15.8169	0.996212	0.0060829	0.244378
GLN211A	GLN215B	Unrelated	NA	-16.41	0.996257	0.00586574	0.244389
GLN288	GLN235	Unrelated	NA	-17.5952	0.996266	0.00547116	0.244392
GLN298	GLN317	Unrelated	NA	-16.6957	0.996296	0.00576771	0.244399
GLN248	GLN317	Unrelated	NA	-17.1382	0.996311	0.00561966	0.244403
GLN223	GLN307	Unrelated	NA	-16.0151	0.996336	0.00601536	0.244409
GLN243B	GLN250	Unrelated	NA	-17.0397	0.99636	0.00565503	0.244415
GLN249	GLN326	Unrelated	NA	-15.998	0.996384	0.00602479	0.244421
GLN207B	GLN235	Unrelated	NA	-17.4606	0.996396	0.00552081	0.244424
GLN243A	GLN305	Unrelated	NA	-15.6925	0.996398	0.0061429	0.244424
GLN215A	GLN289B	Unrelated	NA	-10.5228	0.996398	0.00916084	0.244424
GLN204	GLN232C	Unrelated	NA	-17.9468	0.996404	0.00537164	0.244425
GLN223	GLN291	Unrelated	NA	-16.0605	0.99642	0.00600354	0.244429
GLN279	GLN236A	Unrelated	NA	-12.5461	0.996423	0.0076855	0.24443
GLN212	GLN289B	Unrelated	NA	-10.2531	0.996425	0.00940451	0.244431
GLN206	GLN221B	Unrelated	NA	-16.9823	0.996429	0.00567824	0.244432
GLN214	GLN322	Unrelated	NA	-16.3195	0.99643	0.00590887	0.244432
GLN321	GLN253	Unrelated	NA	-15.9115	0.996447	0.00606146	0.244436
GLN229	GLN243A	Unrelated	NA	-17.5355	0.996449	0.0055002	0.244436
GLN204	GLN232B	Unrelated	NA	-14.1704	0.996475	0.0068082	0.244443
GLN227	GLN285B	Unrelated	NA	-17.5265	0.996479	0.00550477	0.244444
GLN322	GLN236A	Unrelated	NA	-16.7249	0.996494	0.00576949	0.244447
GLN202	GLN246	Unrelated	NA	-18.4171	0.99651	0.00524025	0.244451
GLN227	GLN243B	Unrelated	NA	-18.1979	0.996516	0.00530372	0.244453
GLN280	GLN289B	Unrelated	NA	-10.5522	0.996523	0.00914718	0.244455
GLN202	GLN311	Unrelated	NA	-7.53982	0.996535	0.0128034	0.244458
GLN258	GLN317	Unrelated	NA	-16.0028	0.99654	0.00603271	0.244459
GLN229	GLN243B	Unrelated	NA	-17.4879	0.996546	0.00552072	0.24446
GLN248	GLN309	Unrelated	NA	-17.7654	0.996558	0.00543518	0.244463
GLN269	GLN236A	Unrelated	NA	-18.1584	0.996563	0.00531783	0.244464
GLN294	GLN315	Unrelated	NA	-15.4792	0.996564	0.00623827	0.244465
GLN308	GLN309	Unrelated	NA	-16.8257	0.996584	0.00574026	0.244469
GLN302	GLN224	Unrelated	NA	-12.2485	0.996588	0.00788572	0.244471
GLN319	GLN242	Unrelated	NA	-15.5651	0.996589	0.00620551	0.244471
GLN210	GLN229	Unrelated	NA	-17.2084	0.996591	0.00561303	0.244471
GLN267	GLN279	Unrelated	NA	-12.128	0.996594	0.0079645	0.244472
GLN208	GLN325	Unrelated	NA	-16.8	0.996601	0.00575009	0.244474
GLN250	GLN320	Unrelated	NA	-15.6332	0.996609	0.00617975	0.244476
GLN202	GLN305	Unrelated	NA	-16.4103	0.996611	0.00588723	0.244476
GLN243A	GLN285A	Unrelated	NA	-16.9054	0.99662	0.00571532	0.244478
GLN243B	GLN242	Unrelated	NA	-15.6203	0.99662	0.00618552	0.244478
GLN215A	GLN262	Unrelated	NA	-17.3797	0.99665	0.00556108	0.244486
GLN241	GLN243B	Unrelated	NA	-17.6583	0.996665	0.0054742	0.24449
GLN204	GLN244	Unrelated	NA	-17.4465	0.996668	0.00554081	0.24449
GLN210	GLN232B	Unrelated	NA	-13.8775	0.99667	0.00696599	0.244491
GLN313	GLN317	Unrelated	NA	-16.0399	0.996692	0.00602823	0.244496
GLN243B	GLN236A	Unrelated	NA	-17.5492	0.996696	0.00550999	0.244497
GLN201	GLN302	Unrelated	NA	-16.4815	0.9967	0.00586718	0.244498
GLN313	GLN257	Unrelated	NA	-15.7224	0.99671	0.00615113	0.244501
GLN207A	GLN231A	Unrelated	NA	-16.0245	0.996726	0.00603612	0.244504
GLN306	GLN224	Unrelated	NA	-11.666	0.996731	0.00829166	0.244506
GLN214	GLN263	Unrelated	NA	-15.978	0.996746	0.00605495	0.244509
GLN299	GLN301	Unrelated	NA	-14.9771	0.996752	0.00645998	0.244511
GLN302	GLN310B	Unrelated	NA	-16.3099	0.996766	0.00593295	0.244514
GLN227	GLN311	Unrelated	NA	-6.98571	0.99678	0.013854	0.244518
GLN221B	GLN285A	Unrelated	NA	-16.936	0.996791	0.00571509	0.24452
GLN242	GLN253	Unrelated	NA	-16.0959	0.996791	0.00601337	0.24452
GLN249	GLN250	Unrelated	NA	-15.9611	0.996792	0.00606427	0.244521
GLN223	GLN309	Unrelated	NA	-16.6986	0.996793	0.00579648	0.244521
GLN243B	GLN245A	Unrelated	NA	-17.2889	0.996794	0.00559864	0.244521
GLN208	GLN209	Unrelated	NA	-17.269	0.996802	0.00560554	0.244523
GLN245B	GLN246	Unrelated	NA	-16.9893	0.996805	0.00569799	0.244524
GLN309	GLN321	Unrelated	NA	-16.943	0.996809	0.00571384	0.244525
GLN213	GLN232B	Unrelated	NA	-9.95771	0.996818	0.00972295	0.244527
GLN212	GLN245A	Unrelated	NA	-15.9598	0.996819	0.00606646	0.244527
GLN268A	GLN257	Unrelated	NA	-16.6421	0.996824	0.00581798	0.244528
GLN299	GLN224	Unrelated	NA	-12.5311	0.996845	0.00772842	0.244534
GLN302	GLN291	Unrelated	NA	-16.8295	0.996874	0.00575621	0.244541
GLN204	GLN269	Unrelated	NA	-19.3557	0.996876	0.00500505	0.244541
GLN207B	GLN300	Unrelated	NA	-14.6652	0.996881	0.00660622	0.244542
GLN322	GLN209	Unrelated	NA	-16.2509	0.996902	0.00596288	0.244548
GLN248	GLN260	Unrelated	NA	-17.0288	0.996905	0.00569064	0.244548
GLN204	GLN301	Unrelated	NA	-16.5914	0.996921	0.00584163	0.244552
GLN208	GLN317	Unrelated	NA	-16.4576	0.996944	0.00589053	0.244558
GLN288	GLN317	Unrelated	NA	-16.522	0.996946	0.00586768	0.244558
GLN210	GLN258	Unrelated	NA	-16.7963	0.996946	0.00577185	0.244558
GLN277	GLN237A	Unrelated	NA	-16.4581	0.996953	0.00589089	0.24456
GLN287	GLN236A	Unrelated	NA	-16.4992	0.996954	0.00587625	0.24456
GLN202	GLN298	Unrelated	NA	-16.6547	0.996956	0.00582155	0.244561
GLN225	GLN288	Unrelated	NA	-16.4726	0.996962	0.00588627	0.244562
GLN287	GLN235	Unrelated	NA	-17.2398	0.996966	0.00562455	0.244563
GLN249	GLN313	Unrelated	NA	-16.3615	0.99697	0.00592674	0.244564
GLN253	GLN301	Unrelated	NA	-16.1244	0.996976	0.00601426	0.244566
GLN204	GLN214	Unrelated	NA	-17.4336	0.996977	0.00556262	0.244566
GLN285B	GLN300	Unrelated	NA	-15.0473	0.996985	0.00644531	0.244568
GLN207B	GLN305	Unrelated	NA	-16.0753	0.996985	0.00603318	0.244568
GLN260	GLN209	Unrelated	NA	-17.0192	0.996987	0.00569869	0.244568
GLN245A	GLN236B	Unrelated	NA	-18.341	0.99699	0.00528815	0.244569
GLN289B	GLN325	Unrelated	NA	-11.3497	0.99699	0.00854562	0.244569
GLN214	GLN320	Unrelated	NA	-16.0414	0.996995	0.00604652	0.24457
GLN226	GLN322	Unrelated	NA	-15.021	0.997014	0.00645858	0.244575
GLN210	GLN308	Unrelated	NA	-17.7765	0.997019	0.0054577	0.244576
GLN317	GLN269	Unrelated	NA	-16.7167	0.997025	0.00580408	0.244578
GLN201	GLN263	Unrelated	NA	-16.8383	0.997028	0.00576234	0.244578
GLN223	GLN284	Unrelated	NA	-16.3541	0.997028	0.00593296	0.244579
GLN221B	GLN226	Unrelated	NA	-15.8134	0.997053	0.00613736	0.244585
GLN225	GLN285B	Unrelated	NA	-17.457	0.99707	0.00556052	0.244589
GLN223	GLN294	Unrelated	NA	-14.0067	0.99708	0.00693095	0.244591
GLN212	GLN315	Unrelated	NA	-17.0059	0.99708	0.00570861	0.244591
GLN232B	GLN237A	Unrelated	NA	-12.1788	0.997087	0.00797184	0.244593
GLN305	GLN242	Unrelated	NA	-14.7714	0.997104	0.00657382	0.244597
GLN279	GLN313	Unrelated	NA	-11.6388	0.997132	0.00834555	0.244604
GLN211A	GLN268A	Unrelated	NA	-16.5069	0.997133	0.00588438	0.244604
GLN289B	GLN269	Unrelated	NA	-10.912	0.997134	0.00890154	0.244604
GLN282	GLN268B	Unrelated	NA	-5.37746	0.997142	0.0180647	0.244606
GLN285B	GLN242	Unrelated	NA	-15.7335	0.997144	0.00617438	0.244607
GLN289B	GLN237A	Unrelated	NA	-8.59955	0.997151	0.0112972	0.244609
GLN255	GLN275	Unrelated	NA	-18.6335	0.997158	0.00521418	0.24461
GLN204	GLN245A	Unrelated	NA	-17.4419	0.997163	0.00557068	0.244612
GLN243B	GLN300	Unrelated	NA	-15.1154	0.997172	0.00642868	0.244614
GLN307	GLN224	Unrelated	NA	-13.2369	0.997175	0.00734122	0.244615
GLN269	GLN236B	Unrelated	NA	-18.6335	0.99719	0.00521587	0.244618
GLN243B	GLN248	Unrelated	NA	-17.55	0.997192	0.005538	0.244619
GLN223	GLN261	Unrelated	NA	-15.9024	0.997196	0.006112	0.24462
GLN313	GLN269	Unrelated	NA	-16.7702	0.997199	0.00579595	0.24462
GLN215A	GLN232B	Unrelated	NA	-13.9964	0.997208	0.00694519	0.244623
GLN210	GLN262	Unrelated	NA	-16.7533	0.997217	0.00580286	0.244625
GLN206	GLN220	Unrelated	NA	-18.0703	0.997231	0.00538073	0.244628
GLN243B	GLN277	Unrelated	NA	-17.4416	0.997238	0.00557505	0.24463
GLN227	GLN236A	Unrelated	NA	-17.8047	0.997242	0.00546158	0.244631
GLN227	GLN244	Unrelated	NA	-17.5893	0.997245	0.00552864	0.244632
GLN211A	GLN301	Unrelated	NA	-15.5073	0.997261	0.00627196	0.244636
GLN210	GLN289B	Unrelated	NA	-10.2895	0.997267	0.00945302	0.244637
GLN249	GLN300	Unrelated	NA	-14.6287	0.997281	0.00665003	0.244641
GLN243B	GLN253	Unrelated	NA	-17.8466	0.997282	0.00545101	0.244641
GLN201	GLN260	Unrelated	NA	-17.3167	0.997293	0.00561845	0.244643
GLN243A	GLN245B	Unrelated	NA	-18.4656	0.997297	0.00526908	0.244644
GLN260	GLN282	Unrelated	NA	-17.5387	0.997306	0.00554806	0.244647
GLN229	GLN244	Unrelated	NA	-17.3346	0.997315	0.0056139	0.244649
GLN243B	GLN266	Unrelated	NA	-18.1104	0.99732	0.00537373	0.24465
GLN212	GLN246	Unrelated	NA	-17.4282	0.997322	0.00558417	0.244651
GLN248	GLN315	Unrelated	NA	-17.348	0.99733	0.00561043	0.244652
GLN204	GLN285B	Unrelated	NA	-17.4313	0.997334	0.00558387	0.244654
GLN298	GLN237A	Unrelated	NA	-15.8019	0.997363	0.00616148	0.244661
GLN243A	GLN246	Unrelated	NA	-18.7593	0.997375	0.00519077	0.244664
GLN208	GLN242	Unrelated	NA	-16.0945	0.997381	0.00605055	0.244665
GLN276	GLN279	Unrelated	NA	-14.5538	0.997385	0.00669138	0.244666
GLN276	GLN320	Unrelated	NA	-16.4557	0.997409	0.00591948	0.244672
GLN280	GLN294	Unrelated	NA	-15.633	0.997413	0.00623125	0.244673
GLN210	GLN243B	Unrelated	NA	-17.5652	0.997421	0.00554621	0.244675
GLN208	GLN263	Unrelated	NA	-16.087	0.99743	0.00605644	0.244677
GLN212	GLN305	Unrelated	NA	-16.1702	0.997439	0.00602587	0.244679
GLN226	GLN289B	Unrelated	NA	-9.0759	0.99744	0.0107361	0.244679
GLN220	GLN305	Unrelated	NA	-16.6449	0.997449	0.00585458	0.244682
GLN209	GLN236B	Unrelated	NA	-18.0067	0.99745	0.00541189	0.244682
GLN241	GLN248	Unrelated	NA	-17.1641	0.997469	0.00567864	0.244687
GLN285B	GLN277	Unrelated	NA	-16.5755	0.997481	0.00588104	0.24469
GLN215A	GLN249	Unrelated	NA	-17.0515	0.997493	0.00571754	0.244692
GLN221B	GLN300	Unrelated	NA	-14.1418	0.997496	0.00689419	0.244693
GLN258	GLN287	Unrelated	NA	-16.0643	0.997505	0.00606971	0.244696
GLN223	GLN287	Unrelated	NA	-15.1524	0.997508	0.00643512	0.244696
GLN202	GLN277	Unrelated	NA	-17.143	0.997516	0.00568842	0.244698
GLN294	GLN310B	Unrelated	NA	-15.631	0.997521	0.00623896	0.2447
GLN212	GLN294	Unrelated	NA	-15.945	0.997539	0.00611724	0.244704
GLN215A	GLN321	Unrelated	NA	-16.9386	0.997542	0.00575857	0.244705
GLN317	GLN242	Unrelated	NA	-15.7123	0.997551	0.00620859	0.244707
GLN245A	GLN322	Unrelated	NA	-16.5295	0.997551	0.00590166	0.244707
GLN276	GLN244	Unrelated	NA	-17.7317	0.997564	0.0055022	0.24471
GLN211B	GLN280	Unrelated	NA	-17.1104	0.997564	0.00570203	0.24471
GLN288	GLN299	Unrelated	NA	-16.728	0.997572	0.00583288	0.244712
GLN253	GLN291	Unrelated	NA	-17.9503	0.997577	0.00543597	0.244713
GLN237A	GLN253	Unrelated	NA	-16.4656	0.997581	0.00592635	0.244714
GLN215A	GLN227	Unrelated	NA	-17.8162	0.997591	0.00547766	0.244717
GLN211A	GLN250	Unrelated	NA	-16.4748	0.997598	0.0059241	0.244718
GLN285A	GLN287	Unrelated	NA	-16.8001	0.997624	0.00581094	0.244725
GLN201	GLN248	Unrelated	NA	-17.481	0.997626	0.00558469	0.244725
GLN207B	GLN301	Unrelated	NA	-15.668	0.997629	0.00623112	0.244726
GLN223	GLN310B	Unrelated	NA	-15.5965	0.997639	0.00626033	0.244728
GLN211A	GLN243B	Unrelated	NA	-16.4128	0.997647	0.00594942	0.24473
GLN244	GLN291	Unrelated	NA	-17.3654	0.997651	0.00562329	0.244731
GLN211A	GLN253	Unrelated	NA	-17.1832	0.997677	0.00568446	0.244738
GLN249	GLN305	Unrelated	NA	-15.7685	0.997679	0.00619454	0.244738
GLN313	GLN250	Unrelated	NA	-16.6667	0.997691	0.00586148	0.244741
GLN223	GLN226	Unrelated	NA	-14.4086	0.997698	0.00678052	0.244743
GLN232B	GLN280	Unrelated	NA	-13.9582	0.997704	0.00699976	0.244744
GLN226	GLN243A	Unrelated	NA	-16.5807	0.997708	0.00589287	0.244745
GLN285B	GLN310B	Unrelated	NA	-17.8763	0.997739	0.00546754	0.244753
GLN241	GLN262	Unrelated	NA	-16.9088	0.997741	0.00578047	0.244753
GLN260	GLN279	Unrelated	NA	-13.0774	0.997747	0.00747453	0.244755
GLN279	GLN242	Unrelated	NA	-11.3306	0.997756	0.00862763	0.244757
GLN269	GLN244	Unrelated	NA	-18.0388	0.997766	0.00541976	0.24476
GLN235	GLN253	Unrelated	NA	-18.2653	0.997776	0.0053531	0.244762
GLN211B	GLN209	Unrelated	NA	-17.6617	0.997782	0.0055364	0.244764
GLN232B	GLN244	Unrelated	NA	-13.5582	0.997783	0.00721208	0.244764
GLN243B	GLN268A	Unrelated	NA	-17.0782	0.997783	0.00572559	0.244764
GLN243A	GLN248	Unrelated	NA	-18.5304	0.997785	0.00527701	0.244764
GLN249	GLN261	Unrelated	NA	-17.4475	0.997796	0.00560518	0.244767
GLN210	GLN302	Unrelated	NA	-16.5787	0.9978	0.00589912	0.244768
GLN212	GLN232B	Unrelated	NA	-13.6414	0.997829	0.00717149	0.244775
GLN246	GLN294	Unrelated	NA	-15.716	0.997837	0.00622533	0.244777
GLN202	GLN256	Unrelated	NA	-17.0096	0.99784	0.00575201	0.244778
GLN232B	GLN322	Unrelated	NA	-12.6547	0.997842	0.00773164	0.244778
GLN210	GLN232C	Unrelated	NA	-17.6073	0.997854	0.00555761	0.244781
GLN213	GLN269	Unrelated	NA	-15.0854	0.997855	0.00648677	0.244781
GLN207A	GLN242	Unrelated	NA	-16.4544	0.997863	0.0059475	0.244783
GLN204	GLN216	Unrelated	NA	-18.8992	0.997868	0.00517845	0.244785
GLN249	GLN253	Unrelated	NA	-17.1529	0.997871	0.00570582	0.244785
GLN280	GLN285B	Unrelated	NA	-17.1512	0.997875	0.00570661	0.244786
GLN289B	GLN306	Unrelated	NA	-9.11761	0.997884	0.0107357	0.244788
GLN258	GLN313	Unrelated	NA	-15.5372	0.997888	0.0063002	0.244789
GLN211A	GLN280	Unrelated	NA	-17.264	0.997898	0.00567063	0.244792
GLN255	GLN301	Unrelated	NA	-15.9477	0.997901	0.00613889	0.244793
GLN246	GLN280	Unrelated	NA	-18.4333	0.997906	0.00531139	0.244794
GLN255	GLN236A	Unrelated	NA	-18.6921	0.997907	0.00523791	0.244794
GLN285B	GLN291	Unrelated	NA	-17.9084	0.997909	0.00546722	0.244795
GLN253	GLN282	Unrelated	NA	-17.275	0.99791	0.00566777	0.244795
GLN305	GLN253	Unrelated	NA	-16.1315	0.997927	0.00607054	0.244799
GLN214	GLN232B	Unrelated	NA	-13.6491	0.997928	0.00717466	0.244799
GLN248	GLN249	Unrelated	NA	-16.8375	0.997933	0.00581633	0.2448
GLN299	GLN317	Unrelated	NA	-16.5492	0.997935	0.00591777	0.244801
GLN255	GLN280	Unrelated	NA	-17.6324	0.997938	0.00555443	0.244802
GLN215A	GLN236A	Unrelated	NA	-17.9967	0.997964	0.00544343	0.244808
GLN202	GLN208	Unrelated	NA	-17.7194	0.997985	0.00552983	0.244813
GLN211B	GLN260	Unrelated	NA	-15.9015	0.997992	0.00616248	0.244815
GLN231A	GLN267	Unrelated	NA	-14.645	0.997996	0.0066914	0.244816
GLN210	GLN309	Unrelated	NA	-17.2322	0.998001	0.00568709	0.244817
GLN253	GLN266	Unrelated	NA	-18.2129	0.99802	0.00538191	0.244822
GLN241	GLN245A	Unrelated	NA	-16.3491	0.998028	0.00599591	0.244824
GLN214	GLN226	Unrelated	NA	-15.6058	0.99804	0.00628229	0.244827
GLN249	GLN285B	Unrelated	NA	-16.9984	0.998049	0.00576812	0.244829
GLN201	GLN313	Unrelated	NA	-16.7637	0.998072	0.00585024	0.244835
GLN250	GLN263	Unrelated	NA	-15.6264	0.998077	0.00627636	0.244836
GLN204	GLN243A	Unrelated	NA	-17.7918	0.998116	0.00551468	0.244845
GLN220	GLN313	Unrelated	NA	-15.6206	0.998143	0.00628293	0.244852
GLN215B	GLN258	Unrelated	NA	-17.8311	0.998158	0.0055049	0.244856
GLN253	GLN300	Unrelated	NA	-15.0472	0.998159	0.0065234	0.244856
GLN326	GLN282	Unrelated	NA	-17.0751	0.998176	0.00574965	0.24486
GLN215B	GLN294	Unrelated	NA	-16.1487	0.998182	0.00607987	0.244862
GLN313	GLN300	Unrelated	NA	-14.4292	0.998189	0.00680492	0.244863
GLN246	GLN306	Unrelated	NA	-17.1941	0.998197	0.0057111	0.244865
GLN245B	GLN310B	Unrelated	NA	-18.2793	0.998213	0.00537289	0.244869
GLN246	GLN224	Unrelated	NA	-13.3607	0.998224	0.00735177	0.244872
GLN249	GLN310B	Unrelated	NA	-17.251	0.99823	0.00569414	0.244873
GLN243B	GLN284	Unrelated	NA	-17.5776	0.998234	0.00558858	0.244874
GLN248	GLN237A	Unrelated	NA	-16.8295	0.998244	0.0058376	0.244877
GLN204	GLN207B	Unrelated	NA	-18.285	0.998277	0.00537471	0.244885
GLN289B	GLN236B	Unrelated	NA	-10.7207	0.998283	0.0091676	0.244886
GLN280	GLN224	Unrelated	NA	-12.6594	0.998292	0.00776433	0.244888
GLN223	GLN225	Unrelated	NA	-17.2879	0.998294	0.00568568	0.244889
GLN246	GLN300	Unrelated	NA	-15.9657	0.998294	0.00615658	0.244889
GLN212	GLN309	Unrelated	NA	-17.1005	0.998313	0.00574915	0.244894
GLN280	GLN253	Unrelated	NA	-17.5991	0.998316	0.00558643	0.244895
GLN243B	GLN263	Unrelated	NA	-17.4156	0.998317	0.00564535	0.244895
GLN220	GLN308	Unrelated	NA	-17.83	0.998319	0.00551421	0.244895
GLN249	GLN216	Unrelated	NA	-17.5169	0.998322	0.00561297	0.244896
GLN317	GLN277	Unrelated	NA	-16.536	0.998324	0.00594607	0.244896
GLN249	GLN308	Unrelated	NA	-17.2087	0.998327	0.00571381	0.244897
GLN215A	GLN220	Unrelated	NA	-18.539	0.998328	0.00530382	0.244897
GLN310B	GLN224	Unrelated	NA	-13.4281	0.998342	0.00732359	0.244901
GLN305	GLN320	Unrelated	NA	-16.7016	0.998359	0.00588921	0.244905
GLN313	GLN277	Unrelated	NA	-16.4629	0.998365	0.00597495	0.244906
GLN313	GLN306	Unrelated	NA	-15.7524	0.998374	0.00624498	0.244909
GLN212	GLN269	Unrelated	NA	-17.4113	0.998376	0.00565013	0.244909
GLN242	GLN301	Unrelated	NA	-14.5569	0.998382	0.00675848	0.244911
GLN285A	GLN322	Unrelated	NA	-16.9	0.998389	0.00582181	0.244912
GLN214	GLN261	Unrelated	NA	-16.937	0.998396	0.00580954	0.244914
GLN211B	GLN267	Unrelated	NA	-16.0799	0.998402	0.00611956	0.244915
GLN284	GLN224	Unrelated	NA	-13.2032	0.998402	0.00745295	0.244916
GLN232C	GLN250	Unrelated	NA	-15.9628	0.998406	0.00616469	0.244916
GLN267	GLN322	Unrelated	NA	-15.8059	0.998407	0.00622593	0.244917
GLN227	GLN253	Unrelated	NA	-17.9655	0.998414	0.00547793	0.244918
GLN315	GLN244	Unrelated	NA	-17.2811	0.998427	0.00569568	0.244922
GLN229	GLN246	Unrelated	NA	-18.0597	0.998427	0.00545012	0.244922
GLN225	GLN231A	Unrelated	NA	-16.2278	0.998439	0.0060661	0.244925
GLN220	GLN287	Unrelated	NA	-16.6829	0.998442	0.00590076	0.244925
GLN237A	GLN242	Unrelated	NA	-14.9368	0.998443	0.00659066	0.244926
GLN201	GLN209	Unrelated	NA	-18.3004	0.998463	0.00538034	0.24493
GLN313	GLN253	Unrelated	NA	-16.557	0.998466	0.00594711	0.244931
GLN232B	GLN287	Unrelated	NA	-12.628	0.998475	0.00779814	0.244933
GLN211A	GLN216	Unrelated	NA	-16.4684	0.998475	0.00597963	0.244933
GLN317	GLN306	Unrelated	NA	-15.978	0.998477	0.00616331	0.244934
GLN220	GLN294	Unrelated	NA	-15.8991	0.998493	0.00619491	0.244938
GLN214	GLN246	Unrelated	NA	-18.3405	0.998502	0.00537072	0.24494
GLN204	GLN246	Unrelated	NA	-19.1428	0.998507	0.00514589	0.244941
GLN243B	GLN249	Unrelated	NA	-16.8531	0.998519	0.00584577	0.244944
GLN210	GLN310B	Unrelated	NA	-17.1649	0.998523	0.00573982	0.244945
GLN248	GLN300	Unrelated	NA	-15.0627	0.99853	0.00654129	0.244947
GLN260	GLN302	Unrelated	NA	-16.4334	0.998535	0.00599602	0.244948
GLN309	GLN322	Unrelated	NA	-17.3004	0.998539	0.00569576	0.244949
GLN204	GLN289B	Unrelated	NA	-10.9367	0.99854	0.00901009	0.244949
GLN285B	GLN308	Unrelated	NA	-18.5109	0.998546	0.00532368	0.244951
GLN305	GLN235	Unrelated	NA	-16.2205	0.998551	0.00607569	0.244952
GLN208	GLN276	Unrelated	NA	-17.4087	0.998557	0.00566137	0.244953
GLN289B	GLN315	Unrelated	NA	-10.0642	0.998574	0.00979455	0.244958
GLN255	GLN287	Unrelated	NA	-17.084	0.99859	0.00577088	0.244962
GLN207B	GLN216	Unrelated	NA	-17.9254	0.998591	0.00550007	0.244962
GLN256	GLN253	Unrelated	NA	-17.1824	0.998598	0.0057383	0.244964
GLN227	GLN287	Unrelated	NA	-17.5317	0.998606	0.00562444	0.244966
GLN232B	GLN298	Unrelated	NA	-13.2257	0.998613	0.00745619	0.244967
GLN223	GLN285A	Unrelated	NA	-15.9175	0.998615	0.00619539	0.244968
[truncated: 2,372 more rows]
