# Supplementary material for: Extensive pedigrees reveal the social organization of a Neolithic community
Source: Nature. 2023 Jul 26;620(7974):600–6. doi: 10.1038/s41586-023-06350-8 (PMC10432279; doi:10.1038/s41586-023-06350-8)
Supplement: Supplementary file 4 — Supplementary Tables 1–25. [file 41586_2023_6350_MOESM4_ESM.zip › Supp_tables_zip/Supplementary_table_10_IBDs.xlsx]

## Sheet: Ext_data_10_IBDs
iid1	iid2	max_IBD	sum_IBD>8	n_IBD>8	sum_IBD>12	n_IBD>12	sum_IBD>16	n_IBD>16	sum_IBD>20	n_IBD>20
GLN201	GLN202	283.652	3292.54	20	3292.54	20	3292.54	20	3292.54	20
GLN201	GLN204	9.4735	9.4735	1	0	0	0	0	0	0
GLN201	GLN207A	45.5349	125.119	6	116.895	5	86.4882	3	69.6731	2
GLN201	GLN207B	9.5423	18.3452	2	0	0	0	0	0	0
GLN201	GLN208	16.8236	61.2765	5	31.2859	2	16.8236	1	0	0
GLN201	GLN209	45.5484	134.543	7	118.363	5	103.762	4	70.2394	2
GLN201	GLN210	55.0241	329.447	12	273.24	7	257.884	6	257.884	6
GLN201	GLN211A	19.9056	28.2488	2	19.9056	1	19.9056	1	0	0
GLN201	GLN211B	27.4015	86.0115	4	86.0115	4	72.209	3	53.1386	2
GLN201	GLN212	55.0176	439.977	18	421.316	16	366.743	12	292.458	8
GLN201	GLN214	33.9999	192.651	11	155.989	7	125.632	5	107.638	4
GLN201	GLN215A	24.6605	65.4206	4	47.1411	2	47.1411	2	47.1411	2
GLN201	GLN216	31.23	218.705	14	147.904	7	119.756	5	82.9202	3
GLN201	GLN220	16.2952	28.4568	2	28.4568	2	16.2952	1	0	0
GLN201	GLN221B	59.4853	535.464	17	525.376	16	509.976	15	474.062	13
GLN201	GLN225	0	0	0	0	0	0	0	0	0
GLN201	GLN227	39.2423	258.144	13	212.179	8	212.179	8	175.683	6
GLN201	GLN229	0	0	0	0	0	0	0	0	0
GLN201	GLN232C	0	0	0	0	0	0	0	0	0
GLN201	GLN235	63.8081	217.225	9	197.606	7	156.601	4	156.601	4
GLN201	GLN236A	11.2957	11.2957	1	0	0	0	0	0	0
GLN201	GLN236B	25.8724	98.6423	5	90.1593	4	74.408	3	74.408	3
GLN201	GLN241	22.5337	73.5327	5	53.5251	3	38.8289	2	22.5337	1
GLN201	GLN243A	45.9866	530.409	23	461.611	16	446.018	15	408.903	13
GLN201	GLN243B	10.793	31.2559	3	0	0	0	0	0	0
GLN201	GLN244	8.64381	8.64381	1	0	0	0	0	0	0
GLN201	GLN245A	10.1011	10.1011	1	0	0	0	0	0	0
GLN201	GLN245B	15.7348	51.3961	4	42.6168	3	0	0	0	0
GLN201	GLN246	0	0	0	0	0	0	0	0	0
GLN201	GLN248	24.0059	44.9184	3	24.0059	1	24.0059	1	24.0059	1
GLN201	GLN249	8.595	16.6514	2	0	0	0	0	0	0
GLN201	GLN250	8.32499	16.3263	2	0	0	0	0	0	0
GLN201	GLN253	0	0	0	0	0	0	0	0	0
GLN201	GLN255	101.58	867.365	29	819.268	24	760.903	20	706.711	17
GLN201	GLN256	15.6552	24.4134	2	15.6552	1	0	0	0	0
GLN201	GLN257	19.9534	61.6282	4	49.9688	3	36.1574	2	0	0
GLN201	GLN258	8.178	8.178	1	0	0	0	0	0	0
GLN201	GLN260	11.0994	11.0994	1	0	0	0	0	0	0
GLN201	GLN261	21.0201	78.4858	6	49.9188	3	21.0201	1	21.0201	1
GLN201	GLN262	34.7133	279.879	14	251.676	11	236.172	10	180.698	7
GLN201	GLN263	41.6264	132.28	6	123.098	5	108.402	4	75.0273	2
GLN201	GLN266	50.0146	453.575	18	423.353	15	380.412	12	345.249	10
GLN201	GLN268A	40.7654	316.95	15	308.935	14	228.38	8	193.044	6
GLN201	GLN269	0	0	0	0	0	0	0	0	0
GLN201	GLN275	0	0	0	0	0	0	0	0	0
GLN201	GLN276	37.142	232.479	13	180.17	8	151.96	6	134.176	5
GLN201	GLN277	8.1769	8.1769	1	0	0	0	0	0	0
GLN201	GLN282	45.506	112.169	6	93.0904	4	78.8272	3	45.506	1
GLN201	GLN284	0	0	0	0	0	0	0	0	0
GLN201	GLN285A	16.462	39.5581	3	29.0708	2	16.462	1	0	0
GLN201	GLN285B	24.787	53.3361	4	24.787	1	24.787	1	24.787	1
GLN201	GLN288	21.5553	48.8915	4	21.5553	1	21.5553	1	21.5553	1
GLN201	GLN291	10.3818	10.3818	1	0	0	0	0	0	0
GLN201	GLN298	10.0777	10.0777	1	0	0	0	0	0	0
GLN201	GLN299	17.0327	58.5739	5	30.4031	2	17.0327	1	0	0
GLN201	GLN302	18.6777	58.3513	5	32.0582	2	18.6777	1	0	0
GLN201	GLN307	15.0719	15.0719	1	15.0719	1	0	0	0	0
GLN201	GLN309	13.2665	21.3109	2	13.2665	1	0	0	0	0
GLN201	GLN310B	13.5101	13.5101	1	13.5101	1	0	0	0	0
GLN201	GLN315	187.039	1874.08	26	1865.25	25	1824.6	22	1824.6	22
GLN201	GLN317	186.39	1590.55	21	1570.65	19	1570.65	19	1570.65	19
GLN201	GLN319	28.2564	53.6858	3	43.6298	2	28.2564	1	28.2564	1
GLN201	GLN320	98.6076	274.924	7	258.246	5	243.098	4	243.098	4
GLN201	GLN321	50.0189	194.41	11	156.442	7	99.0273	3	81.5083	2
GLN201	GLN325	98.4235	550.242	21	484.418	15	441.836	12	405.669	10
GLN201	GLN326	63.0074	425.287	16	407.36	14	407.36	14	353.982	11
GLN202	GLN204	12.8386	21.6587	2	12.8386	1	0	0	0	0
GLN202	GLN207A	49.6299	181.876	6	181.876	6	181.876	6	148.472	4
GLN202	GLN207B	10.0639	10.0639	1	0	0	0	0	0	0
GLN202	GLN210	98.4516	781.887	25	733.254	20	659.923	15	642.611	14
GLN202	GLN211A	85.434	232.386	9	197.096	5	197.096	5	197.096	5
GLN202	GLN211B	68.1339	191.096	8	174.183	6	160.112	5	141.99	4
GLN202	GLN214	43.8839	396.005	19	357.285	15	327.742	13	274.718	10
GLN202	GLN215A	25.1295	86.9108	6	48.1416	2	48.1416	2	48.1416	2
GLN202	GLN221B	90.6376	867.103	24	843.84	22	829.097	21	756.058	17
GLN202	GLN227	60.8415	556.996	19	517.516	15	517.516	15	460.444	12
GLN202	GLN236A	12.9071	21.5263	2	12.9071	1	0	0	0	0
GLN202	GLN236B	35.8353	229.049	12	210.479	10	138.456	5	138.456	5
GLN202	GLN243A	110.678	1071.02	27	1042.96	24	1030.15	23	1030.15	23
GLN202	GLN244	29.0312	60.2905	3	60.2905	3	45.1229	2	29.0312	1
GLN202	GLN245B	22.5295	79.587	5	68.7845	4	55.2869	3	22.5295	1
GLN202	GLN253	19.4036	27.4629	2	19.4036	1	19.4036	1	0	0
GLN202	GLN256	22.1497	73.7674	5	54.4767	3	54.4767	3	22.1497	1
GLN202	GLN258	15.9339	34.6424	3	15.9339	1	0	0	0	0
GLN202	GLN261	28.6812	124.297	8	95.944	5	82.2364	4	49.7685	2
GLN202	GLN275	19.9158	19.9158	1	19.9158	1	19.9158	1	0	0
GLN202	GLN282	53.2457	178.858	7	161.972	5	161.972	5	128.164	3
GLN202	GLN284	0	0	0	0	0	0	0	0	0
GLN202	GLN285A	16.462	38.2376	3	29.6628	2	16.462	1	0	0
GLN202	GLN285B	23.8631	46.3389	3	37.2924	2	23.8631	1	23.8631	1
GLN202	GLN288	21.5504	63.3114	5	21.5504	1	21.5504	1	21.5504	1
GLN202	GLN291	10.2187	10.2187	1	0	0	0	0	0	0
GLN202	GLN298	9.613	19.0892	2	0	0	0	0	0	0
GLN202	GLN302	17.4732	94.889	9	17.4732	1	17.4732	1	0	0
GLN202	GLN307	15.0586	26.7569	2	15.0586	1	0	0	0	0
GLN202	GLN309	13.6836	27.2966	2	27.2966	2	0	0	0	0
GLN202	GLN310B	8.13359	8.13359	1	0	0	0	0	0	0
GLN202	GLN315	283.652	3321.98	20	3321.98	20	3321.98	20	3321.98	20
GLN202	GLN319	40.5466	168.051	6	168.051	6	140.725	4	140.725	4
GLN202	GLN320	94.8653	294.525	8	274.482	6	247.326	4	247.326	4
GLN202	GLN321	63.2762	301.383	10	280.843	8	280.843	8	245.358	6
GLN202	GLN325	97.0668	998.725	27	948.046	22	893.275	18	857.52	16
GLN202	GLN326	63.0125	603.947	21	552.887	16	552.887	16	535.078	15
GLN204	GLN211A	58.1567	172.993	6	140.759	3	140.759	3	140.759	3
GLN204	GLN214	14.4544	14.4544	1	14.4544	1	0	0	0	0
GLN204	GLN245B	16.5246	51.4429	4	32.0253	2	16.5246	1	0	0
GLN204	GLN261	49.2392	104.219	6	76.9743	3	49.2392	1	49.2392	1
GLN204	GLN282	112.192	1245.16	30	1177.34	23	1161.41	22	1161.41	22
GLN204	GLN291	26.9371	55.6358	3	46.4748	2	46.4748	2	26.9371	1
GLN206	GLN201	17.9872	35.608	3	17.9872	1	17.9872	1	0	0
GLN206	GLN202	28.513	48.1261	3	28.513	1	28.513	1	28.513	1
GLN206	GLN204	77.5377	580.676	19	550.944	16	492.139	12	454.92	10
GLN206	GLN207A	197.635	1301	18	1292.46	17	1292.46	17	1255.11	15
GLN206	GLN207B	16.6914	16.6914	1	16.6914	1	16.6914	1	0	0
GLN206	GLN208	150.948	2264.71	38	2246.35	36	2187.83	32	2187.83	32
GLN206	GLN209	42.1958	209.632	10	170.513	6	170.513	6	170.513	6
GLN206	GLN210	15.5447	46.7938	4	27.7318	2	0	0	0	0
GLN206	GLN211A	10.6288	29.9707	3	0	0	0	0	0	0
GLN206	GLN211B	11.6185	11.6185	1	0	0	0	0	0	0
GLN206	GLN212	16.7666	81.4024	6	60.6729	4	33.3938	2	0	0
GLN206	GLN214	18.4361	49.0785	4	32.7827	2	18.4361	1	0	0
GLN206	GLN215A	11.4255	19.9507	2	0	0	0	0	0	0
GLN206	GLN216	34.0156	167.191	10	126.727	6	84.9689	3	65.0722	2
GLN206	GLN220	38.5937	158.102	9	129.56	6	90.3364	3	90.3364	3
GLN206	GLN221B	48.3399	240.073	12	221.617	10	153.704	5	119.557	3
GLN206	GLN225	12.0973	20.6444	2	12.0973	1	0	0	0	0
GLN206	GLN227	33.7367	41.9165	2	33.7367	1	33.7367	1	33.7367	1
GLN206	GLN229	11.838	20.1453	2	0	0	0	0	0	0
GLN206	GLN232C	59.4017	86.7896	4	59.4017	1	59.4017	1	59.4017	1
GLN206	GLN235	16.2316	56.8098	5	16.2316	1	16.2316	1	0	0
GLN206	GLN236A	20.6792	35.8152	2	35.8152	2	20.6792	1	20.6792	1
GLN206	GLN236B	0	0	0	0	0	0	0	0	0
GLN206	GLN241	24.6743	77.8443	5	47.0636	2	47.0636	2	47.0636	2
GLN206	GLN243A	16.6304	44.6055	3	32.816	2	32.816	2	0	0
GLN206	GLN243B	16.5052	47.201	4	28.7532	2	16.5052	1	0	0
GLN206	GLN244	99.4339	208.719	9	160.982	4	148.456	3	130.325	2
GLN206	GLN245A	35.9513	212.559	10	183.487	7	157.086	5	138.989	4
GLN206	GLN245B	97.871	344.761	14	296.267	9	239.143	5	239.143	5
GLN206	GLN246	8.0927	8.0927	1	0	0	0	0	0	0
GLN206	GLN248	14.2328	43.503	4	14.2328	1	0	0	0	0
GLN206	GLN249	16.0608	27.2925	2	16.0608	1	16.0608	1	0	0
GLN206	GLN250	88.8255	338.881	9	338.881	9	326.183	8	290.093	6
GLN206	GLN253	14.6956	34.2532	3	14.6956	1	0	0	0	0
GLN206	GLN255	48.2046	112.683	5	92.9828	3	92.9828	3	76.0736	2
GLN206	GLN256	127.525	447.452	11	417.867	8	417.867	8	417.867	8
GLN206	GLN257	41.705	186.483	8	176.019	7	160.652	6	122.58	4
GLN206	GLN258	47.234	129.019	6	108.877	4	95.3041	3	77.2708	2
GLN206	GLN260	24.6505	82.2111	6	65.4189	4	24.6505	1	24.6505	1
GLN206	GLN261	99.4078	485.075	18	427.447	12	400.986	10	367.151	8
GLN206	GLN262	15.1612	15.1612	1	15.1612	1	0	0	0	0
GLN206	GLN263	46.9566	216.341	10	187.768	7	158.656	5	121.183	3
GLN206	GLN265	56.7578	237.947	11	208.552	8	155.645	4	137.481	3
GLN206	GLN266	38.4209	171.26	10	116.413	5	85.9312	3	67.5676	2
GLN206	GLN268A	39.328	83.2928	5	57.5407	2	57.5407	2	39.328	1
GLN206	GLN269	8.1566	8.1566	1	0	0	0	0	0	0
GLN206	GLN275	11.8529	32.1354	3	0	0	0	0	0	0
GLN206	GLN276	30.999	139.189	8	117.644	6	57.626	2	57.626	2
GLN206	GLN277	15.3322	23.8852	2	15.3322	1	0	0	0	0
GLN206	GLN280	9.6953	9.6953	1	0	0	0	0	0	0
GLN206	GLN282	118.016	1486.28	33	1465.39	31	1435.29	29	1435.29	29
GLN206	GLN284	0	0	0	0	0	0	0	0	0
GLN206	GLN285A	31.6275	68.826	4	59.3546	3	31.6275	1	31.6275	1
GLN206	GLN285B	12.8977	45.5624	4	25.724	2	0	0	0	0
GLN206	GLN288	0	0	0	0	0	0	0	0	0
GLN206	GLN291	16.8181	53.7532	5	16.8181	1	16.8181	1	0	0
GLN206	GLN298	13.7023	30.5295	3	13.7023	1	0	0	0	0
GLN206	GLN299	13.7864	22.1831	2	13.7864	1	0	0	0	0
GLN206	GLN302	13.6945	46.323	4	26.7069	2	0	0	0	0
GLN206	GLN307	15.7952	32.4386	3	15.7952	1	0	0	0	0
GLN206	GLN308	57.6428	143.435	5	122.638	3	122.638	3	103.679	2
GLN206	GLN309	22.7394	129.983	8	121.816	7	64.6184	3	44.8928	2
GLN206	GLN310B	19.42	27.6277	2	19.42	1	19.42	1	0	0
GLN206	GLN315	10.4413	10.4413	1	0	0	0	0	0	0
GLN206	GLN317	38.8719	133.904	6	117.555	4	117.555	4	117.555	4
GLN206	GLN319	38.5937	116.765	5	116.765	5	85.6235	3	85.6235	3
GLN206	GLN320	16.2811	64.4663	5	44.5186	3	32.5127	2	0	0
GLN206	GLN321	55.9232	240.042	11	195.246	6	166.439	4	166.439	4
GLN206	GLN325	40.9505	211.261	9	189.704	7	174.579	6	158.275	5
GLN206	GLN326	28.0608	68.098	4	49.7985	2	49.7985	2	49.7985	2
GLN207A	GLN204	148.191	1584.65	22	1575.69	21	1575.69	21	1518.16	18
GLN207A	GLN207B	22.4642	60.0497	4	39.1556	2	39.1556	2	22.4642	1
GLN207A	GLN211A	68.8367	288.607	9	270.249	7	240.367	5	240.367	5
GLN207A	GLN214	24.9069	70.0492	6	24.9069	1	24.9069	1	24.9069	1
GLN207A	GLN215A	46.2166	158.485	6	147.153	5	147.153	5	147.153	5
GLN207A	GLN221B	122.32	952.557	24	908.174	19	908.174	19	875.015	17
GLN207A	GLN227	55.6364	261.742	12	220.629	8	176.266	5	176.266	5
GLN207A	GLN236A	44.7261	190.991	8	169.175	6	156.357	5	156.357	5
GLN207A	GLN245B	62.3822	149.398	7	118.487	4	90.8299	2	90.8299	2
GLN207A	GLN261	89.4236	342.757	13	275.955	6	263.485	5	263.485	5
GLN207A	GLN282	277.523	3314.12	22	3314.12	22	3314.12	22	3314.12	22
GLN207A	GLN285A	78.0887	129.863	3	120.39	2	120.39	2	120.39	2
GLN207A	GLN285B	43.6348	66.8267	3	43.6348	1	43.6348	1	43.6348	1
GLN207A	GLN288	13.8204	13.8204	1	13.8204	1	0	0	0	0
GLN207A	GLN291	28.4879	91.2946	6	63.7707	3	63.7707	3	28.4879	1
GLN207A	GLN298	54.1737	226.465	8	216.495	7	216.495	7	178.304	5
GLN207A	GLN302	11.343	36.8604	4	0	0	0	0	0	0
GLN207A	GLN307	45.8981	86.738	4	68.6279	2	68.6279	2	68.6279	2
GLN207A	GLN310B	10.1219	10.1219	1	0	0	0	0	0	0
GLN207A	GLN320	46.2431	99.5655	5	79.0804	3	63.5968	2	46.2431	1
GLN207A	GLN321	129.615	1553.24	38	1487.84	31	1461.43	29	1442.63	28
GLN207A	GLN326	41.8784	166.013	8	147.082	6	132.762	5	113.829	4
GLN207B	GLN204	15.3352	29.1135	2	29.1135	2	0	0	0	0
GLN207B	GLN211A	16.7066	55.3745	5	16.7066	1	16.7066	1	0	0
GLN207B	GLN214	43.0093	59.7127	3	43.0093	1	43.0093	1	43.0093	1
GLN207B	GLN215A	15.5401	24.18	2	15.5401	1	0	0	0	0
GLN207B	GLN221B	14.0746	40.477	4	14.0746	1	0	0	0	0
GLN207B	GLN227	25.4395	25.4395	1	25.4395	1	25.4395	1	25.4395	1
GLN207B	GLN236A	42.1835	67.6874	4	42.1835	1	42.1835	1	42.1835	1
GLN207B	GLN245B	11.1107	36.8106	4	0	0	0	0	0	0
GLN207B	GLN261	9.1051	9.1051	1	0	0	0	0	0	0
GLN207B	GLN282	22.6933	40.4507	3	22.6933	1	22.6933	1	22.6933	1
GLN207B	GLN285A	13.6649	31.2356	3	13.6649	1	0	0	0	0
GLN207B	GLN285B	35.6135	102.024	6	74.7515	3	62.0246	2	62.0246	2
GLN207B	GLN291	10.2059	10.2059	1	0	0	0	0	0	0
GLN207B	GLN298	29.2933	99.8219	7	52.9649	2	52.9649	2	52.9649	2
GLN207B	GLN307	11.3715	11.3715	1	0	0	0	0	0	0
GLN207B	GLN310B	8.8328	8.8328	1	0	0	0	0	0	0
GLN207B	GLN320	29.6582	74.8992	5	54.6541	3	29.6582	1	29.6582	1
GLN207B	GLN321	38.0848	131.927	6	111.245	4	96.7978	3	96.7978	3
GLN207B	GLN326	14.2248	24.1772	2	14.2248	1	0	0	0	0
GLN208	GLN202	19.0721	64.6678	5	35.5966	2	35.5966	2	0	0
GLN208	GLN204	146.408	1023.5	23	1014.93	22	985.918	20	968.256	19
GLN208	GLN207A	182.269	1477.23	21	1423.69	16	1407.73	15	1390.03	14
GLN208	GLN207B	16.1509	39.7499	3	28.9528	2	16.1509	1	0	0
GLN208	GLN210	11.9928	28.6099	3	0	0	0	0	0	0
GLN208	GLN211A	38.1735	81.4782	5	63.8977	3	38.1735	1	38.1735	1
GLN208	GLN211B	47.3645	59.4218	2	59.4218	2	47.3645	1	47.3645	1
GLN208	GLN214	14.2703	47.0646	4	28.1483	2	0	0	0	0
GLN208	GLN215A	34.5489	67.3365	4	47.9258	2	34.5489	1	34.5489	1
GLN208	GLN221B	42.8257	265.241	10	254.4	9	212.904	6	193.17	5
GLN208	GLN227	12.3449	24.3478	2	24.3478	2	0	0	0	0
GLN208	GLN229	8.54779	8.54779	1	0	0	0	0	0	0
GLN208	GLN236A	44.4481	72.2408	4	44.4481	1	44.4481	1	44.4481	1
GLN208	GLN236B	16.9994	16.9994	1	16.9994	1	16.9994	1	0	0
GLN208	GLN243A	22.2501	75.7972	5	65.2985	4	22.2501	1	22.2501	1
GLN208	GLN244	40.2158	153.522	7	125.375	4	125.375	4	107.873	3
GLN208	GLN245A	37.111	143.182	7	113.43	4	113.43	4	96.2044	3
GLN208	GLN245B	38.6719	221.102	10	191.577	7	176.309	6	157.943	5
GLN208	GLN249	0	0	0	0	0	0	0	0	0
GLN208	GLN253	14.0722	25.823	2	14.0722	1	0	0	0	0
GLN208	GLN255	36.9847	85.1019	4	73.5693	3	73.5693	3	36.9847	1
GLN208	GLN256	123.729	512.618	10	493.353	8	493.353	8	493.353	8
GLN208	GLN257	40.1022	177.147	9	143.985	6	130.553	5	91.6593	3
GLN208	GLN258	31.6205	42.5977	2	31.6205	1	31.6205	1	31.6205	1
GLN208	GLN261	77.9129	515.469	16	486.711	13	486.711	13	451.701	11
GLN208	GLN275	9.8563	18.7798	2	0	0	0	0	0	0
GLN208	GLN282	131.343	1620.37	34	1585.41	30	1559.17	28	1541.26	27
GLN208	GLN284	8.1368	8.1368	1	0	0	0	0	0	0
GLN208	GLN285A	30.1755	136.718	6	136.718	6	123.211	5	104.586	4
GLN208	GLN285B	24.5499	80.0281	6	51.2454	3	24.5499	1	24.5499	1
GLN208	GLN288	0	0	0	0	0	0	0	0	0
GLN208	GLN291	16.8178	46.665	4	16.8178	1	16.8178	1	0	0
GLN208	GLN298	13.5768	13.5768	1	13.5768	1	0	0	0	0
GLN208	GLN299	14.2986	45.1934	4	28.3798	2	0	0	0	0
GLN208	GLN302	51.6297	104.453	5	84.7916	3	69.382	2	51.6297	1
GLN208	GLN307	9.3344	9.3344	1	0	0	0	0	0	0
GLN208	GLN309	22.7684	97.7991	6	88.7809	5	75.1166	4	22.7684	1
GLN208	GLN310B	20.7223	41.4261	3	32.7413	2	20.7223	1	20.7223	1
GLN208	GLN315	10.0786	18.7977	2	0	0	0	0	0	0
GLN208	GLN319	33.2263	97.3064	6	77.7715	4	33.2263	1	33.2263	1
GLN208	GLN320	33.7343	139.966	7	116.922	5	102.573	4	86.3414	3
GLN208	GLN321	42.9598	221.687	10	193.121	7	181.061	6	164.799	5
GLN208	GLN325	40.9505	210.346	10	178.869	7	166.109	6	130.487	4
GLN208	GLN326	14.4126	56.3815	5	26.5611	2	0	0	0	0
GLN209	GLN202	70.1696	288.227	9	288.227	9	273.626	8	239.73	6
GLN209	GLN204	39.1248	147.14	7	116.504	4	116.504	4	116.504	4
GLN209	GLN207A	82.6458	755.909	24	738.909	22	650.927	16	650.927	16
GLN209	GLN207B	69.7302	164.617	6	133.201	3	133.201	3	133.201	3
GLN209	GLN208	39.5343	180.596	10	133.278	5	133.278	5	93.806	3
GLN209	GLN210	44.3178	166.69	7	137.947	4	137.947	4	118.7	3
GLN209	GLN211A	62.0072	302.91	9	293.264	8	278.328	7	278.328	7
GLN209	GLN211B	53.3472	204.972	9	153.586	4	153.586	4	133.864	3
GLN209	GLN214	31.3052	100.37	7	48.7731	2	48.7731	2	31.3052	1
GLN209	GLN215A	20.159	20.159	1	20.159	1	20.159	1	20.159	1
GLN209	GLN216	35.6551	267.788	15	219.47	10	192.591	8	136.956	5
GLN209	GLN221B	122.736	716.583	20	685.957	17	673.805	16	656.131	15
GLN209	GLN225	11.284	30.1761	3	0	0	0	0	0	0
GLN209	GLN227	45.1417	196.031	11	145.267	6	129.836	5	97.5924	3
GLN209	GLN229	11.3621	20.7713	2	0	0	0	0	0	0
GLN209	GLN236A	8.7271	8.7271	1	0	0	0	0	0	0
GLN209	GLN236B	39.7576	75.5242	3	66.3146	2	66.3146	2	66.3146	2
GLN209	GLN243A	70.1158	607.656	18	564.141	14	533.47	12	517.239	11
GLN209	GLN243B	13.9064	30.3159	3	13.9064	1	0	0	0	0
GLN209	GLN244	18.6041	53.3177	4	33.9009	2	18.6041	1	0	0
GLN209	GLN245A	27.0931	58.8645	3	50.198	2	50.198	2	50.198	2
GLN209	GLN245B	27.3288	61.2049	4	43.8468	2	43.8468	2	27.3288	1
GLN209	GLN246	0	0	0	0	0	0	0	0	0
GLN209	GLN249	22.5373	62.8987	5	35.1641	2	22.5373	1	22.5373	1
GLN209	GLN253	14.761	14.761	1	14.761	1	0	0	0	0
GLN209	GLN255	69.4932	525.769	14	525.769	14	495.111	12	456.474	10
GLN209	GLN256	51.4289	235.399	11	172.032	5	159.236	4	159.236	4
GLN209	GLN257	123.447	1266.7	25	1246.41	23	1232.29	22	1179.52	19
GLN209	GLN258	40.5626	62.996	2	62.996	2	62.996	2	62.996	2
GLN209	GLN260	70.4851	172.955	6	142.441	3	142.441	3	142.441	3
GLN209	GLN261	35.444	103.059	6	63.4383	2	63.4383	2	63.4383	2
GLN209	GLN268A	45.2328	203.095	10	162.866	6	149.252	5	132.634	4
GLN209	GLN269	9.1814	27.3844	3	0	0	0	0	0	0
GLN209	GLN275	14.5963	25.7698	2	14.5963	1	0	0	0	0
GLN209	GLN277	44.5513	65.4532	3	44.5513	1	44.5513	1	44.5513	1
GLN209	GLN282	85.6599	378.128	12	347.069	9	332.594	8	332.594	8
GLN209	GLN284	9.3257	9.3257	1	0	0	0	0	0	0
GLN209	GLN285A	36.2897	77.6362	4	60.7711	2	60.7711	2	60.7711	2
GLN209	GLN285B	8.1701	8.1701	1	0	0	0	0	0	0
GLN209	GLN288	0	0	0	0	0	0	0	0	0
GLN209	GLN291	44.4193	84.647	5	56.9779	2	44.4193	1	44.4193	1
GLN209	GLN298	84.4965	154.152	5	132.441	3	132.441	3	114.751	2
GLN209	GLN299	8.4131	16.7574	2	0	0	0	0	0	0
GLN209	GLN302	8.7405	17.3343	2	0	0	0	0	0	0
GLN209	GLN307	25.4284	40.0462	2	40.0462	2	25.4284	1	25.4284	1
GLN209	GLN309	18.5811	18.5811	1	18.5811	1	18.5811	1	0	0
GLN209	GLN310B	9.8378	37.6264	4	0	0	0	0	0	0
GLN209	GLN315	22.4712	50.7994	4	22.4712	1	22.4712	1	22.4712	1
GLN209	GLN319	44.3875	127.889	6	96.3053	3	83.011	2	83.011	2
GLN209	GLN320	36.3473	104.449	4	96.2157	3	96.2157	3	96.2157	3
GLN209	GLN321	120.412	1406.78	37	1378.66	34	1310.7	29	1275.78	27
GLN209	GLN325	56.0388	634.498	25	603.868	22	536.729	17	484.875	14
GLN209	GLN326	35.3557	147.249	8	126.987	6	97.2541	4	80.6456	3
GLN210	GLN204	17.9956	37.316	3	17.9956	1	17.9956	1	0	0
GLN210	GLN207A	46.6741	103.326	6	64.189	2	64.189	2	46.6741	1
GLN210	GLN207B	9.4864	17.5475	2	0	0	0	0	0	0
GLN210	GLN211A	36.2891	84.9746	5	63.8251	3	36.2891	1	36.2891	1
GLN210	GLN211B	18.7482	27.2706	2	18.7482	1	18.7482	1	0	0
GLN210	GLN214	21.0915	52.5101	4	21.0915	1	21.0915	1	21.0915	1
GLN210	GLN215A	49.562	161.863	7	132.056	4	132.056	4	132.056	4
GLN210	GLN221B	43.3536	460.266	18	431.668	15	417.187	14	397.262	13
GLN210	GLN227	39.7053	180.459	8	153.874	5	153.874	5	115.42	3
GLN210	GLN236A	13.0698	25.9096	2	25.9096	2	0	0	0	0
GLN210	GLN244	16.3153	67.7393	5	47.7665	3	32.4789	2	0	0
GLN210	GLN245B	57.7801	141.811	7	113.305	4	97.5063	3	80.4564	2
GLN210	GLN261	57.2253	217.773	9	190.267	6	175.038	5	158.859	4
GLN210	GLN282	9.8756	26.3712	3	0	0	0	0	0	0
GLN210	GLN285A	35.2374	54.8619	3	35.2374	1	35.2374	1	35.2374	1
GLN210	GLN285B	10.483	18.6769	2	0	0	0	0	0	0
GLN210	GLN288	79.0707	486.497	18	446.581	14	432.793	13	359.11	9
GLN210	GLN291	9.9925	9.9925	1	0	0	0	0	0	0
GLN210	GLN298	11.8094	29.9862	3	0	0	0	0	0	0
GLN210	GLN302	25.276	119.191	9	70.2519	4	45.5729	2	45.5729	2
GLN210	GLN307	14.7891	14.7891	1	14.7891	1	0	0	0	0
GLN210	GLN310B	8.5609	8.5609	1	0	0	0	0	0	0
GLN210	GLN315	53.7386	85.7441	3	77.2795	2	77.2795	2	77.2795	2
GLN210	GLN319	39.3328	85.6203	5	59.485	2	59.485	2	59.485	2
GLN210	GLN320	85.8763	190.902	6	159.445	3	144.038	2	144.038	2
GLN210	GLN321	46.2744	220.231	9	184.021	5	184.021	5	166.311	4
GLN210	GLN326	16.6554	56.0041	5	16.6554	1	16.6554	1	0	0
GLN211A	GLN214	37.0385	66.5072	3	54.5789	2	54.5789	2	37.0385	1
GLN211A	GLN261	56.3902	115.658	7	71.0352	2	56.3902	1	56.3902	1
GLN211A	GLN282	41.6994	147.364	9	96.0557	4	66.3069	2	66.3069	2
GLN211A	GLN291	11.2058	31.5173	3	0	0	0	0	0	0
GLN211B	GLN204	56.3792	137.724	7	91.874	2	91.874	2	91.874	2
GLN211B	GLN207A	139.751	439.678	8	431.61	7	418.704	6	418.704	6
GLN211B	GLN207B	0	0	0	0	0	0	0	0	0
GLN211B	GLN211A	158.333	2418.69	39	2391.85	36	2353.32	33	2319.43	31
GLN211B	GLN214	39.0017	109.71	6	93.4807	4	80.7996	3	63.7203	2
GLN211B	GLN215A	40.4872	117.427	7	89.7014	4	62.6676	2	62.6676	2
GLN211B	GLN221B	115.351	737.035	20	681.544	14	668.081	13	649.315	12
GLN211B	GLN227	89.5856	276.471	10	244.029	7	231.961	6	212.935	5
GLN211B	GLN236A	12.3017	29.0349	3	12.3017	1	0	0	0	0
GLN211B	GLN245B	25.1084	54.3995	3	46.3603	2	46.3603	2	46.3603	2
GLN211B	GLN261	61.016	186.88	8	159.772	5	147.144	4	147.144	4
GLN211B	GLN282	141.004	295.598	7	275.368	5	261.384	4	241.51	3
GLN211B	GLN285A	42.7252	70.5425	4	42.7252	1	42.7252	1	42.7252	1
GLN211B	GLN285B	44.6055	107.498	7	69.0557	3	44.6055	1	44.6055	1
GLN211B	GLN288	12.7866	22.0822	2	12.7866	1	0	0	0	0
GLN211B	GLN291	12.8045	39.3996	4	12.8045	1	0	0	0	0
GLN211B	GLN298	8.5417	8.5417	1	0	0	0	0	0	0
GLN211B	GLN302	14.7931	23.6624	2	14.7931	1	0	0	0	0
GLN211B	GLN307	26.8737	81.2846	7	26.8737	1	26.8737	1	26.8737	1
GLN211B	GLN310B	9.09029	17.7645	2	0	0	0	0	0	0
GLN211B	GLN319	58.1126	255.13	9	236.263	7	236.263	7	236.263	7
GLN211B	GLN320	29.278	85.8463	6	52.0074	2	52.0074	2	52.0074	2
GLN211B	GLN321	78.3659	407.498	13	359.962	8	359.962	8	343.321	7
GLN211B	GLN326	20.7643	51.6323	3	51.6323	3	39.1633	2	20.7643	1
GLN212	GLN202	137.151	1213.55	32	1184.28	29	1076.17	21	1018.68	18
GLN212	GLN204	34.8317	117.589	8	82.2172	4	52.2449	2	34.8317	1
GLN212	GLN207A	85.3984	393.567	15	341.338	10	326.079	9	291.148	7
GLN212	GLN207B	32.1085	32.1085	1	32.1085	1	32.1085	1	32.1085	1
GLN212	GLN208	27.989	118.317	7	95.9629	5	83.1455	4	27.989	1
GLN212	GLN209	62.1039	272.114	9	254.435	7	254.435	7	217.691	5
GLN212	GLN210	133.412	1631.75	40	1609.7	38	1581.49	36	1508.23	32
GLN212	GLN211A	106.065	366.027	11	317.636	6	317.636	6	299.558	5
GLN212	GLN211B	81.1161	259.604	11	200.745	5	200.745	5	183.386	4
GLN212	GLN214	52.8883	220.386	10	198.811	8	185.392	7	166.077	6
GLN212	GLN215A	48.5251	224.719	10	195.55	7	195.55	7	176.566	6
GLN212	GLN216	101.007	930.84	27	908.765	25	880.336	23	824.914	20
GLN212	GLN221B	162.342	1418.48	31	1409.59	30	1353.4	26	1314.79	24
GLN212	GLN225	15.6671	32.631	3	15.6671	1	0	0	0	0
GLN212	GLN227	108.581	604.427	19	568.582	15	540.845	13	483.548	10
GLN212	GLN229	14.3966	42.8181	4	14.3966	1	0	0	0	0
GLN212	GLN232C	92.7187	214.58	7	197.159	5	197.159	5	162.528	3
GLN212	GLN235	134.347	999.74	23	982.225	21	968.795	20	931.815	18
GLN212	GLN236A	12.3238	29.4092	3	12.3238	1	0	0	0	0
GLN212	GLN236B	26.0668	122.388	8	92.4279	5	62.8368	3	26.0668	1
GLN212	GLN241	93.9868	448.988	15	411.003	11	382.475	9	344	7
GLN212	GLN243A	109.244	724.418	23	675.692	18	661.947	17	587.032	13
GLN212	GLN243B	22.2382	22.2382	1	22.2382	1	22.2382	1	22.2382	1
GLN212	GLN244	61.2995	199.6	10	151.351	5	126.004	3	126.004	3
GLN212	GLN245A	40.7374	128.549	7	86.6412	3	72.8889	2	72.8889	2
GLN212	GLN245B	62.4241	217.313	9	173.9	5	161.173	4	161.173	4
GLN212	GLN246	8.97449	25.9067	3	0	0	0	0	0	0
GLN212	GLN248	15.6429	24.7842	2	15.6429	1	0	0	0	0
GLN212	GLN249	16.5035	78.3189	7	41.7659	3	16.5035	1	0	0
GLN212	GLN253	13.0186	13.0186	1	13.0186	1	0	0	0	0
GLN212	GLN255	182.315	2621.81	39	2621.81	39	2578.62	36	2562.56	35
GLN212	GLN256	60.2668	379.917	16	329.394	11	272.072	7	272.072	7
GLN212	GLN257	95.0914	373.398	12	343.926	9	330.066	8	313.498	7
GLN212	GLN258	52.4775	102.633	6	65.4475	2	52.4775	1	52.4775	1
GLN212	GLN260	85.6071	391.374	12	361.531	9	334.069	7	317.716	6
GLN212	GLN261	76.9078	507.558	17	438.201	10	425.284	9	425.284	9
GLN212	GLN266	108.737	1538.99	33	1528.22	32	1514.95	31	1439.08	27
GLN212	GLN268A	75.4304	538.113	21	509.154	18	451.598	14	395.278	11
GLN212	GLN269	23.2058	43.8906	3	35.6714	2	23.2058	1	23.2058	1
GLN212	GLN275	11.2755	11.2755	1	0	0	0	0	0	0
GLN212	GLN276	92.1217	660.869	21	624.434	17	582.021	14	563.896	13
GLN212	GLN277	0	0	0	0	0	0	0	0	0
GLN212	GLN282	85.7311	273.454	8	263.104	7	235.144	5	235.144	5
GLN212	GLN284	0	0	0	0	0	0	0	0	0
GLN212	GLN285A	45.9157	81.1633	4	71.1757	3	45.9157	1	45.9157	1
GLN212	GLN285B	46.9486	80.4248	4	60.4312	2	46.9486	1	46.9486	1
GLN212	GLN288	13.1428	56.5588	5	25.7894	2	0	0	0	0
GLN212	GLN291	10.6434	10.6434	1	0	0	0	0	0	0
GLN212	GLN298	17.7874	27.821	2	17.7874	1	17.7874	1	0	0
GLN212	GLN299	11.9805	43.059	4	0	0	0	0	0	0
GLN212	GLN302	15.8455	66.5576	6	29.4406	2	0	0	0	0
GLN212	GLN307	16.2216	16.2216	1	16.2216	1	16.2216	1	0	0
GLN212	GLN309	19.1756	46.9642	3	35.7432	2	35.7432	2	0	0
GLN212	GLN310B	8.56141	8.56141	1	0	0	0	0	0	0
GLN212	GLN315	15.7232	41.4189	4	15.7232	1	0	0	0	0
GLN212	GLN319	109.505	398.284	10	389.835	9	361.543	7	341.69	6
GLN212	GLN320	58.6481	312.321	9	302.649	8	290.301	7	290.301	7
GLN212	GLN321	81.0917	425.381	15	403.951	13	361.697	10	325.693	8
GLN212	GLN325	163.412	1607.11	34	1589.6	32	1559.05	30	1542.5	29
GLN212	GLN326	37.6342	109.682	6	92.3918	4	64.246	2	64.246	2
GLN214	GLN291	8.3438	8.3438	1	0	0	0	0	0	0
GLN215A	GLN204	35.8041	68.44	4	49.663	2	35.8041	1	35.8041	1
GLN215A	GLN211A	46.5176	139.486	7	122.857	5	108.976	4	89.3299	3
GLN215A	GLN214	16.7087	119.841	10	59.6306	4	16.7087	1	0	0
GLN215A	GLN221B	47.9084	394.877	14	385.55	13	358.962	11	358.962	11
GLN215A	GLN236A	9.835	9.835	1	0	0	0	0	0	0
GLN215A	GLN245B	28.845	131.103	8	87.0863	4	73.3028	3	54.5423	2
GLN215A	GLN261	46.5176	182.858	9	150.628	6	136.855	5	99.6107	3
GLN215A	GLN282	41.77	133.279	6	115.66	4	115.66	4	115.66	4
GLN215A	GLN285A	13.5309	40.1559	4	13.5309	1	0	0	0	0
GLN215A	GLN291	0	0	0	0	0	0	0	0	0
GLN215A	GLN310B	10.7851	10.7851	1	0	0	0	0	0	0
GLN215A	GLN320	25.2064	138.252	10	88.7511	5	61.1745	3	25.2064	1
GLN215A	GLN326	32.7616	121.03	8	83.9777	4	57.1881	2	57.1881	2
GLN215B	GLN201	47.917	77.396	3	68.1763	2	68.1763	2	68.1763	2
GLN215B	GLN202	42.2948	91.0684	4	82.4545	3	82.4545	3	63.0463	2
GLN215B	GLN204	27.4432	58.6712	4	27.4432	1	27.4432	1	27.4432	1
GLN215B	GLN206	20.5316	67.6023	5	37.9546	2	37.9546	2	20.5316	1
GLN215B	GLN207A	53.7318	154.729	7	135.567	5	119.825	4	103.57	3
GLN215B	GLN207B	12.5161	32.4897	3	12.5161	1	0	0	0	0
GLN215B	GLN208	16.8295	71.8907	6	44.8816	3	16.8295	1	0	0
GLN215B	GLN209	17.3543	38.1393	3	29.8401	2	17.3543	1	0	0
GLN215B	GLN210	49.299	125.078	6	102.823	4	90.1318	3	72.9366	2
GLN215B	GLN211A	32.8925	70.9978	4	61.4736	3	32.8925	1	32.8925	1
GLN215B	GLN211B	20.9814	30.5056	2	20.9814	1	20.9814	1	20.9814	1
GLN215B	GLN212	48.5251	164.965	7	147.593	5	147.593	5	128.864	4
GLN215B	GLN214	15.2349	25.9238	2	15.2349	1	0	0	0	0
GLN215B	GLN215A	191.679	2740.26	37	2728.53	36	2701.67	34	2649.87	31
GLN215B	GLN216	141.074	839.756	20	799.31	16	757.423	13	741.199	12
GLN215B	GLN220	47.7016	89.996	4	89.996	4	47.7016	1	47.7016	1
GLN215B	GLN221B	96.3057	345.202	11	345.202	11	329.462	10	291.688	8
GLN215B	GLN225	17.6162	34.6828	3	17.6162	1	17.6162	1	0	0
GLN215B	GLN227	28.123	68.7265	5	41.8517	2	28.123	1	28.123	1
GLN215B	GLN229	10.5917	48.497	5	0	0	0	0	0	0
GLN215B	GLN232C	47.7016	83.3221	4	60.2818	2	47.7016	1	47.7016	1
GLN215B	GLN235	46.1209	179.131	9	149.292	6	120.603	4	120.603	4
GLN215B	GLN236A	9.5751	9.5751	1	0	0	0	0	0	0
GLN215B	GLN236B	0	0	0	0	0	0	0	0	0
GLN215B	GLN241	20.8673	70.6342	5	51.2763	3	37.8572	2	20.8673	1
GLN215B	GLN243A	61.0462	185.911	6	175.917	5	175.917	5	155.917	4
GLN215B	GLN243B	13.0494	22.2607	2	13.0494	1	0	0	0	0
GLN215B	GLN244	28.7274	99.9998	7	62.2461	3	47.1165	2	28.7274	1
GLN215B	GLN245A	28.7494	84.2462	5	72.9348	4	47.3566	2	28.7494	1
GLN215B	GLN245B	28.9395	147.143	11	100.094	6	45.9018	2	28.9395	1
GLN215B	GLN246	10.5482	10.5482	1	0	0	0	0	0	0
GLN215B	GLN248	17.111	58.7684	5	29.1693	2	17.111	1	0	0
GLN215B	GLN249	18.9045	39.973	3	18.9045	1	18.9045	1	0	0
GLN215B	GLN250	42.1859	174.468	9	128.628	4	128.628	4	110.035	3
GLN215B	GLN253	178.913	439.723	12	400.695	8	384.775	7	367.808	6
GLN215B	GLN255	54.3117	212.76	8	203.58	7	161.916	4	161.916	4
GLN215B	GLN256	42.6803	173.495	8	146.52	5	146.52	5	108.481	3
GLN215B	GLN257	55.932	82.7594	4	55.932	1	55.932	1	55.932	1
GLN215B	GLN258	18.0598	38.5457	3	18.0598	1	18.0598	1	0	0
GLN215B	GLN260	36.3477	84.2862	4	75.8086	3	62.3305	2	62.3305	2
GLN215B	GLN261	28.669	122.681	8	101.375	6	47.5102	2	28.669	1
GLN215B	GLN262	21.8615	59.1604	4	40.7923	2	40.7923	2	21.8615	1
GLN215B	GLN263	53.7318	222.936	9	194.888	6	194.888	6	178.316	5
GLN215B	GLN265	65.9157	348.336	9	327.239	7	327.239	7	327.239	7
GLN215B	GLN266	61.2354	361.067	11	343.381	9	327.572	8	327.572	8
GLN215B	GLN268A	13.5992	59.6895	6	13.5992	1	0	0	0	0
GLN215B	GLN269	17.982	26.9478	2	17.982	1	17.982	1	0	0
GLN215B	GLN275	180.326	789.002	14	759.877	11	759.877	11	759.877	11
GLN215B	GLN276	180.325	1686.81	20	1678.55	19	1678.55	19	1678.55	19
GLN215B	GLN277	0	0	0	0	0	0	0	0	0
GLN215B	GLN280	12.8556	12.8556	1	12.8556	1	0	0	0	0
GLN215B	GLN282	53.7866	186.588	8	166.292	6	124.874	3	124.874	3
GLN215B	GLN284	11.1502	11.1502	1	0	0	0	0	0	0
GLN215B	GLN285A	13.5121	44.3622	4	26.0325	2	0	0	0	0
GLN215B	GLN285B	17.0271	73.4905	6	43.3565	3	17.0271	1	0	0
GLN215B	GLN288	9.34	9.34	1	0	0	0	0	0	0
GLN215B	GLN291	14.0937	22.7994	2	14.0937	1	0	0	0	0
GLN215B	GLN298	9.2591	9.2591	1	0	0	0	0	0	0
GLN215B	GLN299	58.5638	255.099	13	233.131	11	135.785	4	119.388	3
GLN215B	GLN302	17.5928	86.8671	8	33.2014	2	17.5928	1	0	0
GLN215B	GLN307	8.31161	8.31161	1	0	0	0	0	0	0
GLN215B	GLN308	9.2195	9.2195	1	0	0	0	0	0	0
GLN215B	GLN309	8.8893	16.9801	2	0	0	0	0	0	0
GLN215B	GLN310B	12.0027	22.1084	2	12.0027	1	0	0	0	0
GLN215B	GLN315	30.4247	50.3092	2	50.3092	2	50.3092	2	30.4247	1
GLN215B	GLN317	57.2215	156.686	3	156.686	3	156.686	3	156.686	3
GLN215B	GLN319	47.7016	112.877	6	94.9912	4	66.0884	2	47.7016	1
GLN215B	GLN320	43.9839	176.636	10	137.43	6	122.644	5	90.3337	3
GLN215B	GLN321	59.4981	299.864	12	272.734	9	257.528	8	241.137	7
GLN215B	GLN325	124.067	837.186	13	828.04	12	828.04	12	828.04	12
GLN215B	GLN326	35.4328	82.8517	4	74.4921	3	59.7601	2	59.7601	2
GLN216	GLN202	70.1523	366.684	15	324.388	11	253.73	6	236.21	5
GLN216	GLN204	30.0904	140.307	8	123.929	6	96.2364	4	77.4494	3
GLN216	GLN207A	53.6059	665.075	28	594.51	21	566.639	19	489.6	15
GLN216	GLN207B	25.8018	69.2543	4	47.4385	2	47.4385	2	47.4385	2
GLN216	GLN208	35.7813	164.051	10	125.262	6	97.4142	4	78.3456	3
GLN216	GLN210	57.1793	363.222	13	343.735	11	343.735	11	307.223	9
GLN216	GLN211A	29.6986	210.906	10	200.045	9	171.506	7	153.465	6
GLN216	GLN211B	80.1201	391.626	12	369.654	10	356.482	9	340.177	8
GLN216	GLN214	41.1879	203.68	11	164.169	7	164.169	7	72.6418	2
GLN216	GLN215A	158.196	1074.01	25	1031.76	21	992.682	18	975.362	17
GLN216	GLN221B	117.206	1536.51	44	1509.9	41	1427	35	1394.11	33
GLN216	GLN227	63.3865	545.763	22	490.351	16	449.969	13	414.08	11
GLN216	GLN229	11.0465	11.0465	1	0	0	0	0	0	0
GLN216	GLN236A	9.9509	9.9509	1	0	0	0	0	0	0
GLN216	GLN236B	33.9194	166.774	10	129.108	6	115.521	5	59.6717	2
GLN216	GLN243A	59.7393	752.054	30	715.28	26	659.276	22	588.345	18
GLN216	GLN243B	12.1764	32.3962	3	12.1764	1	0	0	0	0
GLN216	GLN244	72.9706	191.706	7	171.894	5	156.062	4	156.062	4
GLN216	GLN245A	41.4151	154.274	8	126.462	5	99.9027	3	99.9027	3
GLN216	GLN245B	71.6499	295.612	13	234.935	7	218.952	6	218.952	6
GLN216	GLN246	15.3747	24.0594	2	15.3747	1	0	0	0	0
GLN216	GLN249	10.4077	35.181	4	0	0	0	0	0	0
GLN216	GLN253	141.585	1323.21	34	1302.79	32	1262.13	29	1246.07	28
GLN216	GLN255	107.213	784.472	28	722.348	22	665.749	18	628.646	16
GLN216	GLN256	51.2889	321.564	14	281.452	10	250.701	8	194.385	5
GLN216	GLN257	53.5601	236.456	12	195.694	8	150.589	5	131.098	4
GLN216	GLN258	53.8703	188.875	10	130.229	4	130.229	4	130.229	4
GLN216	GLN261	72.2928	423.831	17	374.198	12	345.991	10	345.991	10
GLN216	GLN269	13.4914	43.8133	4	13.4914	1	0	0	0	0
GLN216	GLN275	268.781	3329.82	21	3329.82	21	3329.82	21	3329.82	21
GLN216	GLN277	0	0	0	0	0	0	0	0	0
GLN216	GLN282	53.5275	415.873	18	386.391	15	360.447	13	265.157	8
GLN216	GLN284	10.8571	20.6378	2	0	0	0	0	0	0
GLN216	GLN285A	54.4115	110.795	6	82.1764	3	54.4115	1	54.4115	1
GLN216	GLN285B	17.5883	80.7369	7	43.3255	3	17.5883	1	0	0
GLN216	GLN288	10.0302	10.0302	1	0	0	0	0	0	0
GLN216	GLN291	12.2023	30.355	3	12.2023	1	0	0	0	0
GLN216	GLN298	10.6047	38.9519	4	0	0	0	0	0	0
GLN216	GLN299	10.0429	19.7087	2	0	0	0	0	0	0
GLN216	GLN302	8.1972	16.2032	2	0	0	0	0	0	0
GLN216	GLN307	15.3792	25.0978	2	15.3792	1	0	0	0	0
GLN216	GLN309	14.7172	14.7172	1	14.7172	1	0	0	0	0
GLN216	GLN310B	11.5097	20.4615	2	0	0	0	0	0	0
GLN216	GLN315	37.7296	78.5445	3	78.5445	3	63.1526	2	63.1526	2
GLN216	GLN319	38.7959	280.179	13	261.113	11	245.324	10	191.02	7
GLN216	GLN320	36.4166	264.497	12	232.557	9	219.816	8	201.042	7
GLN216	GLN321	62.8355	521.18	22	489.931	19	435.961	15	347.248	10
GLN216	GLN325	283.651	3339.44	20	3339.44	20	3339.44	20	3339.44	20
GLN216	GLN326	55.4441	501.752	24	437.798	18	382.766	14	328.128	11
GLN220	GLN202	40.5093	68.4623	3	57.0232	2	57.0232	2	40.5093	1
GLN220	GLN204	56.6117	104.682	3	96.4407	2	96.4407	2	96.4407	2
GLN220	GLN207A	100.767	358.256	9	349.966	8	336.443	7	336.443	7
GLN220	GLN207B	10.1708	10.1708	1	0	0	0	0	0	0
GLN220	GLN208	45.2902	178.071	10	140.307	6	101.814	3	101.814	3
GLN220	GLN209	70.3914	200.497	6	188.896	5	173.736	4	173.736	4
GLN220	GLN210	20.0892	65.876	5	36.3855	2	36.3855	2	20.0892	1
GLN220	GLN211A	70.4282	181.679	5	170.359	4	157.623	3	157.623	3
GLN220	GLN211B	53.0676	160.297	5	160.297	5	147.742	4	147.742	4
GLN220	GLN212	55.0053	224.77	9	185.057	5	171.023	4	171.023	4
GLN220	GLN214	82.3813	91.1265	2	82.3813	1	82.3813	1	82.3813	1
GLN220	GLN215A	32.8357	139.069	7	130.139	6	103.004	4	86.7259	3
GLN220	GLN216	32.985	223.907	11	214.984	10	186.234	8	167.784	7
GLN220	GLN221B	85.6935	634.928	16	614.213	14	614.213	14	557.889	11
GLN220	GLN225	9.9863	9.9863	1	0	0	0	0	0	0
GLN220	GLN227	26.458	46.5068	3	26.458	1	26.458	1	26.458	1
GLN220	GLN229	8.891	8.891	1	0	0	0	0	0	0
GLN220	GLN232C	134.926	1089.02	26	1071.59	24	1058.63	23	1041.57	22
GLN220	GLN235	88.69	403.799	9	403.799	9	377.752	7	377.752	7
GLN220	GLN236A	8.5016	24.9954	3	0	0	0	0	0	0
GLN220	GLN236B	44.9959	57.1235	2	57.1235	2	44.9959	1	44.9959	1
GLN220	GLN241	210.698	2326.02	33	2317.97	32	2291.02	30	2256.44	28
GLN220	GLN243A	79.7129	298.891	9	271.893	6	246.764	4	246.764	4
GLN220	GLN243B	16.6056	53.8949	4	43.3805	3	16.6056	1	0	0
GLN220	GLN244	126.067	345.578	7	327.945	5	327.945	5	309.707	4
GLN220	GLN245A	25.2424	67.6809	5	41.5407	2	41.5407	2	25.2424	1
GLN220	GLN245B	132.308	411.693	11	384.577	8	355.321	6	319.932	4
GLN220	GLN246	10.427	10.427	1	0	0	0	0	0	0
GLN220	GLN248	11.126	19.6562	2	0	0	0	0	0	0
GLN220	GLN249	8.2363	8.2363	1	0	0	0	0	0	0
GLN220	GLN250	70.3159	538.312	15	514.893	13	514.893	13	514.893	13
GLN220	GLN253	18.1856	26.8848	2	18.1856	1	18.1856	1	0	0
GLN220	GLN255	80.8562	181.444	9	143.763	5	100.75	2	80.8562	1
GLN220	GLN256	156.11	1026.46	25	1018.38	24	1003.74	23	1003.74	23
GLN220	GLN257	72.6102	328	8	319.383	7	319.383	7	319.383	7
GLN220	GLN258	121.364	173.899	5	164.285	4	138.169	2	121.364	1
GLN220	GLN260	158.195	2331.43	36	2302.03	33	2272.68	31	2221.38	28
GLN220	GLN261	158.233	988.395	23	959.172	20	929.547	18	912.944	17
GLN220	GLN262	42.0267	96.3859	3	96.3859	3	83.8996	2	83.8996	2
GLN220	GLN266	79.7057	654.208	17	623.986	14	611.499	13	611.499	13
GLN220	GLN268A	26.4749	111.999	7	71.3217	3	71.3217	3	71.3217	3
GLN220	GLN269	11.6743	11.6743	1	0	0	0	0	0	0
GLN220	GLN275	9.3192	17.6812	2	0	0	0	0	0	0
GLN220	GLN276	114.329	440.43	16	413.976	13	340.74	8	324.109	7
GLN220	GLN277	16.9529	25.1472	2	16.9529	1	16.9529	1	0	0
GLN220	GLN282	52.1897	269.72	6	269.72	6	269.72	6	269.72	6
GLN220	GLN284	14.5921	34.7646	3	14.5921	1	0	0	0	0
GLN220	GLN285A	59.2597	141.029	5	129.575	4	117.51	3	98.7722	2
GLN220	GLN285B	59.6878	151.055	6	142.569	5	117.739	3	100.363	2
GLN220	GLN288	10.9983	10.9983	1	0	0	0	0	0	0
GLN220	GLN291	9.72841	9.72841	1	0	0	0	0	0	0
GLN220	GLN298	16.3512	61.615	6	16.3512	1	16.3512	1	0	0
GLN220	GLN299	14.5724	46.5134	4	14.5724	1	0	0	0	0
GLN220	GLN302	14.8705	48.3604	4	27.8543	2	0	0	0	0
GLN220	GLN307	11.6241	31.3467	3	0	0	0	0	0	0
GLN220	GLN309	8.7955	8.7955	1	0	0	0	0	0	0
GLN220	GLN310B	11.2627	21.0299	2	0	0	0	0	0	0
GLN220	GLN315	9.371	9.371	1	0	0	0	0	0	0
GLN220	GLN319	180.888	2779.82	33	2759.39	31	2747.19	30	2728.36	29
GLN220	GLN320	38.6961	155.934	8	121.283	5	109.086	4	92.6131	3
GLN220	GLN321	86.4842	417.952	12	398	10	384.972	9	366.409	8
GLN220	GLN325	116.58	726.079	20	684.373	16	671.291	15	654.996	14
GLN220	GLN326	95.199	907.248	28	847.944	22	820.062	20	765.249	17
GLN221B	GLN204	64.5129	216.037	7	216.037	7	202.203	6	184.122	5
GLN221B	GLN211A	101.987	555.624	16	512.884	11	485.471	9	469.19	8
GLN221B	GLN214	108.028	620.951	19	591.85	16	563.891	14	529.337	12
GLN221B	GLN236A	11.452	11.452	1	0	0	0	0	0	0
GLN221B	GLN245B	84.9865	298.618	9	257.025	5	241.198	4	241.198	4
GLN221B	GLN261	113.886	542.818	17	493.3	12	468.026	10	433.075	8
GLN221B	GLN282	121.367	593.547	14	572.467	12	559.508	11	559.508	11
GLN221B	GLN291	8.85841	16.8851	2	0	0	0	0	0	0
GLN221B	GLN310B	14.5413	33.7295	3	14.5413	1	0	0	0	0
GLN225	GLN202	0	0	0	0	0	0	0	0	0
GLN225	GLN204	9.3027	17.818	2	0	0	0	0	0	0
GLN225	GLN207A	12.7659	12.7659	1	12.7659	1	0	0	0	0
GLN225	GLN207B	10.4047	10.4047	1	0	0	0	0	0	0
GLN225	GLN208	10.3191	10.3191	1	0	0	0	0	0	0
GLN225	GLN210	54.5237	149.884	8	104.493	3	91.3673	2	91.3673	2
GLN225	GLN211A	0	0	0	0	0	0	0	0	0
GLN225	GLN211B	8.6574	8.6574	1	0	0	0	0	0	0
GLN225	GLN214	8.9198	8.9198	1	0	0	0	0	0	0
GLN225	GLN215A	9.2512	35.7748	4	0	0	0	0	0	0
GLN225	GLN216	13.127	23.1331	2	13.127	1	0	0	0	0
GLN225	GLN221B	9.9648	18.2789	2	0	0	0	0	0	0
GLN225	GLN227	0	0	0	0	0	0	0	0	0
GLN225	GLN229	16.4229	35.8185	3	16.4229	1	16.4229	1	0	0
GLN225	GLN236A	0	0	0	0	0	0	0	0	0
GLN225	GLN236B	0	0	0	0	0	0	0	0	0
GLN225	GLN243A	8.3202	8.3202	1	0	0	0	0	0	0
GLN225	GLN243B	9.8019	17.8918	2	0	0	0	0	0	0
GLN225	GLN244	10.8777	28.8972	3	0	0	0	0	0	0
GLN225	GLN245A	13.0017	21.1016	2	13.0017	1	0	0	0	0
GLN225	GLN245B	12.9898	21.8674	2	12.9898	1	0	0	0	0
GLN225	GLN246	15.0686	39.363	3	27.8501	2	0	0	0	0
GLN225	GLN249	12.246	41.2338	4	12.246	1	0	0	0	0
GLN225	GLN253	13.9242	34.6111	3	13.9242	1	0	0	0	0
GLN225	GLN255	15.4664	15.4664	1	15.4664	1	0	0	0	0
GLN225	GLN256	10.9605	10.9605	1	0	0	0	0	0	0
GLN225	GLN257	10.5442	46.8493	5	0	0	0	0	0	0
GLN225	GLN258	10.5175	18.9868	2	0	0	0	0	0	0
GLN225	GLN260	12.5082	12.5082	1	12.5082	1	0	0	0	0
GLN225	GLN261	13.1265	21.4098	2	13.1265	1	0	0	0	0
GLN225	GLN268A	0	0	0	0	0	0	0	0	0
GLN225	GLN269	0	0	0	0	0	0	0	0	0
GLN225	GLN275	12.3115	31.7361	3	12.3115	1	0	0	0	0
GLN225	GLN277	16.4418	40.6592	3	29.1682	2	16.4418	1	0	0
GLN225	GLN282	9.661	18.3062	2	0	0	0	0	0	0
GLN225	GLN284	8.8028	17.0372	2	0	0	0	0	0	0
GLN225	GLN285A	27.3566	62.0207	4	53.3058	3	27.3566	1	27.3566	1
GLN225	GLN285B	9.7753	18.4182	2	0	0	0	0	0	0
GLN225	GLN288	30.0848	121.482	6	109.875	5	80.5425	3	80.5425	3
GLN225	GLN291	8.0514	8.0514	1	0	0	0	0	0	0
GLN225	GLN298	8.6149	8.6149	1	0	0	0	0	0	0
GLN225	GLN299	0	0	0	0	0	0	0	0	0
GLN225	GLN302	11.1796	19.4159	2	0	0	0	0	0	0
GLN225	GLN307	8.0556	8.0556	1	0	0	0	0	0	0
GLN225	GLN309	0	0	0	0	0	0	0	0	0
GLN225	GLN310B	0	0	0	0	0	0	0	0	0
GLN225	GLN315	13.1408	13.1408	1	13.1408	1	0	0	0	0
GLN225	GLN319	8.9536	17.1502	2	0	0	0	0	0	0
GLN225	GLN320	0	0	0	0	0	0	0	0	0
GLN225	GLN321	13.4757	13.4757	1	13.4757	1	0	0	0	0
GLN225	GLN325	12.5068	20.7258	2	12.5068	1	0	0	0	0
GLN225	GLN326	9.8419	18.1545	2	0	0	0	0	0	0
GLN227	GLN204	35.1919	75.1647	3	75.1647	3	62.1632	2	62.1632	2
GLN227	GLN211A	89.2934	273.499	7	262.101	6	246.544	5	228.194	4
GLN227	GLN214	99.366	427.038	16	407.316	14	347.987	10	312.099	8
GLN227	GLN215A	28.4782	99.0235	6	80.2443	4	52.5373	2	52.5373	2
GLN227	GLN221B	101.653	1021.94	27	984.643	23	930.127	19	911.238	18
GLN227	GLN236A	0	0	0	0	0	0	0	0	0
GLN227	GLN245B	27.9585	122.987	8	75.5731	3	75.5731	3	75.5731	3
GLN227	GLN261	32.5481	176.417	9	140.55	5	140.55	5	122.187	4
GLN227	GLN282	54.9472	161.993	8	135.545	5	109.177	3	109.177	3
GLN227	GLN285A	19.3922	59.2123	4	38.141	2	38.141	2	0	0
GLN227	GLN291	10.1497	10.1497	1	0	0	0	0	0	0
GLN227	GLN307	8.2857	8.2857	1	0	0	0	0	0	0
GLN227	GLN310B	13.1664	32.6163	3	13.1664	1	0	0	0	0
GLN227	GLN320	59.8731	170.21	6	151.203	4	136.081	3	136.081	3
GLN227	GLN321	35.6554	302.633	17	254.634	12	200.507	8	147.079	5
GLN227	GLN326	47.1196	253.297	13	207.559	8	179.273	6	161.584	5
GLN229	GLN202	14.8118	14.8118	1	14.8118	1	0	0	0	0
GLN229	GLN204	12.3703	12.3703	1	12.3703	1	0	0	0	0
GLN229	GLN207A	0	0	0	0	0	0	0	0	0
GLN229	GLN207B	29.8004	112.221	9	49.7808	2	49.7808	2	29.8004	1
GLN229	GLN210	11.8307	22.2238	2	0	0	0	0	0	0
GLN229	GLN211A	12.3322	21.8403	2	12.3322	1	0	0	0	0
GLN229	GLN211B	12.3068	41.6176	4	12.3068	1	0	0	0	0
GLN229	GLN214	9.34091	26.697	3	0	0	0	0	0	0
GLN229	GLN215A	10.4257	37.4597	4	0	0	0	0	0	0
GLN229	GLN221B	8.95951	17.6804	2	0	0	0	0	0	0
GLN229	GLN227	0	0	0	0	0	0	0	0	0
GLN229	GLN236A	12.8445	12.8445	1	12.8445	1	0	0	0	0
GLN229	GLN236B	9.5031	9.5031	1	0	0	0	0	0	0
GLN229	GLN243A	8.7146	25.2372	3	0	0	0	0	0	0
GLN229	GLN244	73.0309	104.031	3	94.7404	2	94.7404	2	94.7404	2
GLN229	GLN245B	9.8894	9.8894	1	0	0	0	0	0	0
GLN229	GLN253	9.4313	9.4313	1	0	0	0	0	0	0
GLN229	GLN256	11.8951	29.4332	3	0	0	0	0	0	0
GLN229	GLN257	10.7184	10.7184	1	0	0	0	0	0	0
GLN229	GLN258	22.1405	71.2305	5	53.3242	3	40.9969	2	22.1405	1
GLN229	GLN261	13.0058	41.14	4	13.0058	1	0	0	0	0
GLN229	GLN275	10.5527	20.2538	2	0	0	0	0	0	0
GLN229	GLN282	8.32479	8.32479	1	0	0	0	0	0	0
GLN229	GLN284	10.2093	27.4746	3	0	0	0	0	0	0
GLN229	GLN285A	12.8887	12.8887	1	12.8887	1	0	0	0	0
GLN229	GLN285B	8.97011	8.97011	1	0	0	0	0	0	0
GLN229	GLN288	0	0	0	0	0	0	0	0	0
GLN229	GLN291	13.061	29.9781	3	13.061	1	0	0	0	0
GLN229	GLN298	12.7394	21.8564	2	12.7394	1	0	0	0	0
GLN229	GLN299	9.3623	9.3623	1	0	0	0	0	0	0
GLN229	GLN302	0	0	0	0	0	0	0	0	0
GLN229	GLN307	14.2152	14.2152	1	14.2152	1	0	0	0	0
GLN229	GLN309	13.5859	48.9345	4	39.7927	3	0	0	0	0
GLN229	GLN310B	0	0	0	0	0	0	0	0	0
GLN229	GLN315	12.7827	24.112	2	12.7827	1	0	0	0	0
GLN229	GLN319	0	0	0	0	0	0	0	0	0
GLN229	GLN320	15.0473	34.9543	3	15.0473	1	0	0	0	0
GLN229	GLN321	10.9	19.1504	2	0	0	0	0	0	0
GLN229	GLN325	11.4108	11.4108	1	0	0	0	0	0	0
GLN229	GLN326	13.5174	39.0758	3	39.0758	3	0	0	0	0
GLN232C	GLN202	25.1542	33.2634	2	25.1542	1	25.1542	1	25.1542	1
GLN232C	GLN204	21.9584	53.7538	3	53.7538	3	39.8466	2	21.9584	1
GLN232C	GLN207A	34.4896	177.689	9	141.013	5	141.013	5	123.435	4
GLN232C	GLN207B	11.3185	11.3185	1	0	0	0	0	0	0
GLN232C	GLN208	22.5561	40.8183	3	22.5561	1	22.5561	1	22.5561	1
GLN232C	GLN209	30.223	84.3808	5	64.3148	3	48.5545	2	30.223	1
GLN232C	GLN210	22.0256	49.5661	3	41.2452	2	41.2452	2	22.0256	1
GLN232C	GLN211A	32.7869	54.0351	3	44.8046	2	32.7869	1	32.7869	1
GLN232C	GLN211B	28.2749	86.6383	5	65.264	3	51.0654	2	51.0654	2
GLN232C	GLN214	17.4436	59.0679	5	17.4436	1	17.4436	1	0	0
GLN232C	GLN215A	31.7678	113.462	7	82.2277	4	69.4578	3	53.0194	2
GLN232C	GLN216	24.8764	72.1807	4	72.1807	4	44.5544	2	24.8764	1
GLN232C	GLN221B	55.9041	172.065	8	153.376	6	153.376	6	78.5958	2
GLN232C	GLN225	85.1813	339.98	12	318.083	10	290.98	8	274.857	7
GLN232C	GLN227	26.3807	51.1818	2	51.1818	2	51.1818	2	51.1818	2
GLN232C	GLN229	8.8871	8.8871	1	0	0	0	0	0	0
GLN232C	GLN235	54.6432	140.456	7	113.502	4	99.5569	3	81.1058	2
GLN232C	GLN236A	24.3053	65.6	4	57.161	3	41.4997	2	24.3053	1
GLN232C	GLN236B	13.9182	39.696	4	13.9182	1	0	0	0	0
GLN232C	GLN241	115.815	941.218	25	923.497	23	866.612	19	866.612	19
GLN232C	GLN243A	26.3807	98.6388	6	81.2045	4	81.2045	4	26.3807	1
GLN232C	GLN243B	14.6697	36.8022	3	28.7179	2	0	0	0	0
GLN232C	GLN244	75.0919	102.207	3	90.8309	2	75.0919	1	75.0919	1
GLN232C	GLN245A	17.0727	49.0531	3	49.0531	3	33.1384	2	0	0
GLN232C	GLN245B	70.7099	157.684	8	119.696	4	87.7165	2	70.7099	1
GLN232C	GLN246	9.6581	18.1199	2	0	0	0	0	0	0
GLN232C	GLN248	8.4339	16.8008	2	0	0	0	0	0	0
GLN232C	GLN249	10.9213	10.9213	1	0	0	0	0	0	0
GLN232C	GLN253	13.2377	23.0363	2	13.2377	1	0	0	0	0
GLN232C	GLN255	30.0655	134.264	7	125.691	6	113.201	5	77.664	3
GLN232C	GLN256	103.578	286.833	8	269.337	6	269.337	6	235.605	4
GLN232C	GLN257	43.9555	100.749	5	92.6424	4	67.6577	2	67.6577	2
GLN232C	GLN258	48.7008	107.72	5	91.2381	3	75.6955	2	75.6955	2
GLN232C	GLN260	84.2916	976.113	29	917.871	23	876.17	20	839.305	18
GLN232C	GLN261	77.1541	291.905	8	272.898	6	272.898	6	272.898	6
GLN232C	GLN266	57.92	218.909	10	199.123	8	172.437	6	136.867	4
GLN232C	GLN268A	26.2902	73.5649	4	73.5649	4	45.6654	2	26.2902	1
GLN232C	GLN269	8.057	8.057	1	0	0	0	0	0	0
GLN232C	GLN275	10.217	10.217	1	0	0	0	0	0	0
GLN232C	GLN276	47.74	89.3313	4	78.5054	3	47.74	1	47.74	1
GLN232C	GLN277	9.5804	9.5804	1	0	0	0	0	0	0
GLN232C	GLN282	47.2542	154.329	8	114.496	4	114.496	4	97.7496	3
GLN232C	GLN284	9.6406	18.9066	2	0	0	0	0	0	0
GLN232C	GLN285A	26.1275	192.448	10	192.448	10	134.967	6	98.4267	4
GLN232C	GLN285B	20.1586	78.8111	6	52.2883	3	37.983	2	20.1586	1
GLN232C	GLN288	9.2715	17.5259	2	0	0	0	0	0	0
GLN232C	GLN291	11.8328	20.9155	2	0	0	0	0	0	0
GLN232C	GLN298	12.9848	42.2904	4	12.9848	1	0	0	0	0
GLN232C	GLN299	14.2519	46.0631	4	26.5708	2	0	0	0	0
GLN232C	GLN302	13.0325	30.279	3	13.0325	1	0	0	0	0
GLN232C	GLN307	9.94331	28.1838	3	0	0	0	0	0	0
GLN232C	GLN309	13.9568	45.1903	4	26.7769	2	0	0	0	0
GLN232C	GLN310B	0	0	0	0	0	0	0	0	0
GLN232C	GLN315	24.8018	42.7087	3	24.8018	1	24.8018	1	24.8018	1
GLN232C	GLN319	273.202	1940.39	20	1931.06	19	1931.06	19	1931.06	19
GLN232C	GLN320	26.6704	49.0567	3	39.1377	2	26.6704	1	26.6704	1
GLN232C	GLN321	54.4146	212.487	9	194.013	7	180.277	6	163.018	5
GLN232C	GLN325	85.0195	169.014	6	149.135	4	134.605	3	134.605	3
GLN232C	GLN326	67.4654	211.919	7	193.82	5	193.82	5	177.202	4
GLN235	GLN202	96.9078	656.047	18	647.959	17	604.06	14	585.81	13
GLN235	GLN204	41.463	167.623	6	158.604	5	158.604	5	140.763	4
GLN235	GLN207A	65.8148	437.922	16	378.641	10	363.221	9	324.659	7
GLN235	GLN207B	11.5874	19.9746	2	0	0	0	0	0	0
GLN235	GLN208	47.6952	149.12	8	140.342	7	99.5895	4	47.6952	1
GLN235	GLN209	62.4879	255.838	11	199.737	5	199.737	5	199.737	5
GLN235	GLN210	54.31	379.676	13	360.613	11	347.81	10	312.762	8
GLN235	GLN211A	105.81	456.213	11	437.286	9	409.335	7	409.335	7
GLN235	GLN211B	66.9842	295.044	11	275.618	9	261.793	8	226.206	6
GLN235	GLN214	41.6057	247.727	12	224.544	10	196.479	8	142.335	5
GLN235	GLN215A	46.1014	215.064	9	185.28	6	185.28	6	185.28	6
GLN235	GLN216	70.2167	597.856	24	561.176	20	532.77	18	459.369	14
GLN235	GLN221B	122.348	1422.34	31	1402.07	29	1402.07	29	1366.75	27
GLN235	GLN225	8.2205	8.2205	1	0	0	0	0	0	0
GLN235	GLN227	84.231	593.706	17	584.736	16	556.678	14	501.54	11
GLN235	GLN229	10.3395	55.7831	6	0	0	0	0	0	0
GLN235	GLN236A	8.9022	8.9022	1	0	0	0	0	0	0
GLN235	GLN236B	79.8352	189.117	7	177.693	6	136.51	3	117.826	2
GLN235	GLN241	69.7614	603.58	15	574.533	12	574.533	12	574.533	12
GLN235	GLN243A	105.861	818.784	30	744.398	23	670.525	18	618.498	15
GLN235	GLN243B	10.8934	28.5641	3	0	0	0	0	0	0
GLN235	GLN244	31.6463	136.888	8	107.615	5	94.9879	4	58.0684	2
GLN235	GLN245A	41.7517	227.845	10	207.103	8	194.848	7	194.848	7
GLN235	GLN245B	47.9843	213.904	12	143.402	5	127.963	4	127.963	4
GLN235	GLN246	13.1283	25.758	2	25.758	2	0	0	0	0
GLN235	GLN248	40.3935	49.8157	2	40.3935	1	40.3935	1	40.3935	1
GLN235	GLN249	39.5836	118.378	5	96.979	3	96.979	3	96.979	3
GLN235	GLN253	16.6512	28.5118	2	16.6512	1	16.6512	1	0	0
GLN235	GLN255	167.222	1040	25	1029.63	24	1001.63	22	944.826	19
GLN235	GLN256	90.1102	468.254	15	437.942	12	411.616	10	411.616	10
GLN235	GLN257	110.315	359.728	11	319.315	7	305.229	6	286.566	5
GLN235	GLN258	13.5682	70.9354	7	25.7988	2	0	0	0	0
GLN235	GLN260	60.7816	248.712	7	226.741	5	226.741	5	226.741	5
GLN235	GLN261	98.6244	457.183	17	431.222	14	390.917	11	355.428	9
GLN235	GLN266	120.683	1590.55	40	1572.67	38	1497.22	33	1428.06	29
GLN235	GLN268A	83.096	579.741	18	553.141	15	526.736	13	488.27	11
GLN235	GLN269	13.1922	33.6435	3	13.1922	1	0	0	0	0
GLN235	GLN275	16.5522	43.8708	4	16.5522	1	16.5522	1	0	0
GLN235	GLN276	75.4837	781.758	28	753.87	25	668.723	19	599.426	15
GLN235	GLN277	9.2554	9.2554	1	0	0	0	0	0	0
GLN235	GLN282	36.3745	84.1227	4	84.1227	4	55.7826	2	36.3745	1
GLN235	GLN284	11.5069	29.7267	3	0	0	0	0	0	0
GLN235	GLN285A	19.5379	49.7596	4	32.1582	2	19.5379	1	0	0
GLN235	GLN285B	18.0345	36.5046	3	18.0345	1	18.0345	1	0	0
GLN235	GLN288	11.0663	31.2281	3	0	0	0	0	0	0
GLN235	GLN291	9.6551	28.2818	3	0	0	0	0	0	0
GLN235	GLN298	10.9735	58.7433	6	0	0	0	0	0	0
GLN235	GLN299	14.2442	65.0515	6	27.0538	2	0	0	0	0
GLN235	GLN302	12.6975	49.3755	5	12.6975	1	0	0	0	0
GLN235	GLN307	13.2655	22.3337	2	13.2655	1	0	0	0	0
GLN235	GLN309	16.5468	69.1125	6	29.2761	2	16.5468	1	0	0
GLN235	GLN310B	9.4218	34.4334	4	0	0	0	0	0	0
GLN235	GLN315	43.2151	94.0006	3	94.0006	3	94.0006	3	94.0006	3
GLN235	GLN319	71.7385	375.908	12	350.076	9	324.876	7	305.009	6
GLN235	GLN320	58.7509	329.099	13	311.084	11	254.862	7	234.996	6
GLN235	GLN321	102.412	456.662	14	426.999	11	401.334	9	367.239	7
GLN235	GLN325	118.552	1371.09	34	1361.51	33	1333.75	31	1263.62	27
GLN235	GLN326	73.5418	213.516	7	202.874	6	173.837	4	156.324	3
GLN236A	GLN204	44.3286	133.381	6	125.264	5	82.5427	2	82.5427	2
GLN236A	GLN211A	9.7216	19.3659	2	0	0	0	0	0	0
GLN236A	GLN214	176.628	1474.33	16	1474.33	16	1474.33	16	1474.33	16
GLN236A	GLN245B	8.2922	16.4878	2	0	0	0	0	0	0
GLN236A	GLN261	15.1702	15.1702	1	15.1702	1	0	0	0	0
GLN236A	GLN282	43.874	124.841	9	71.1005	3	43.874	1	43.874	1
GLN236A	GLN291	9.6675	9.6675	1	0	0	0	0	0	0
GLN236B	GLN204	14.5642	65.2111	6	39.3116	3	0	0	0	0
GLN236B	GLN207A	16.4979	92.2003	7	71.8771	5	16.4979	1	0	0
GLN236B	GLN207B	16.1144	50.3342	4	30.2626	2	16.1144	1	0	0
GLN236B	GLN210	10.5072	19.3633	2	0	0	0	0	0	0
GLN236B	GLN211A	20.2174	50.1659	3	50.1659	3	37.5423	2	20.2174	1
GLN236B	GLN211B	15.7059	48.5809	4	28.2167	2	0	0	0	0
GLN236B	GLN214	75.8782	604.546	18	584.351	16	569.311	15	532.995	13
GLN236B	GLN215A	26.1044	44.4376	3	26.1044	1	26.1044	1	26.1044	1
GLN236B	GLN221B	74.494	315.921	14	275.025	10	248.126	8	212.028	6
GLN236B	GLN227	64.3208	243.239	10	221.302	8	192.363	6	176.266	5
GLN236B	GLN236A	202.363	1608.56	16	1608.56	16	1608.56	16	1588.81	15
GLN236B	GLN243A	186.802	1606.49	15	1606.49	15	1606.49	15	1606.49	15
GLN236B	GLN244	10.3521	10.3521	1	0	0	0	0	0	0
GLN236B	GLN245B	11.592	40.8356	4	0	0	0	0	0	0
GLN236B	GLN253	15.2476	23.7405	2	15.2476	1	0	0	0	0
GLN236B	GLN261	12.5456	58.7178	6	12.5456	1	0	0	0	0
GLN236B	GLN275	9.062	17.2655	2	0	0	0	0	0	0
GLN236B	GLN282	17.0134	46.2054	4	17.0134	1	17.0134	1	0	0
GLN236B	GLN284	15.129	43.1992	4	15.129	1	0	0	0	0
GLN236B	GLN285A	9.706	18.2921	2	0	0	0	0	0	0
GLN236B	GLN285B	11.0309	19.2757	2	0	0	0	0	0	0
GLN236B	GLN288	8.98041	17.1157	2	0	0	0	0	0	0
GLN236B	GLN291	8.2297	8.2297	1	0	0	0	0	0	0
GLN236B	GLN298	21.9407	30.6381	2	21.9407	1	21.9407	1	21.9407	1
GLN236B	GLN302	17.6838	58.1594	5	30.1404	2	17.6838	1	0	0
GLN236B	GLN307	8.4514	8.4514	1	0	0	0	0	0	0
GLN236B	GLN309	11.2761	11.2761	1	0	0	0	0	0	0
GLN236B	GLN310B	0	0	0	0	0	0	0	0	0
GLN236B	GLN315	71.352	271.197	9	260.392	8	233.93	6	216.702	5
GLN236B	GLN319	17.6752	43.8806	3	43.8806	3	17.6752	1	0	0
GLN236B	GLN320	19.7584	78.0939	6	49.8357	3	36.1378	2	0	0
GLN236B	GLN321	45.1874	160.406	8	120.959	4	107.587	3	107.587	3
GLN236B	GLN325	38.0414	260.315	14	220.828	10	207.691	9	133.712	5
GLN236B	GLN326	57.353	128.385	7	100.544	4	73.9912	2	57.353	1
GLN241	GLN202	34.5035	138.308	7	138.308	7	98.2401	4	81.7262	3
GLN241	GLN204	70.4874	121.313	3	110.315	2	110.315	2	110.315	2
GLN241	GLN207A	114.648	389.786	11	349.336	7	336.894	6	336.894	6
GLN241	GLN207B	23.8133	43.8463	3	23.8133	1	23.8133	1	23.8133	1
GLN241	GLN208	33.2263	109.52	8	61.7754	3	33.2263	1	33.2263	1
GLN241	GLN209	67.2283	280.39	9	251.861	6	251.861	6	251.861	6
GLN241	GLN210	44.4346	125.152	7	88.3494	3	88.3494	3	72.0542	2
GLN241	GLN211A	68.7649	169.783	5	160.132	4	134.017	2	134.017	2
GLN241	GLN211B	58.1103	99.9485	4	91.0423	3	76.4831	2	58.1103	1
GLN241	GLN214	33.5489	110.542	6	91.3621	4	77.839	3	58.5247	2
GLN241	GLN215A	48	136.614	9	91.4611	4	64.6574	2	48	1
GLN241	GLN216	49.9861	348.147	13	348.147	13	335.186	12	281.328	9
GLN241	GLN221B	87.427	688.086	17	688.086	17	660.995	15	660.995	15
GLN241	GLN225	12.5136	12.5136	1	12.5136	1	0	0	0	0
GLN241	GLN227	28.758	98.2036	7	48.5012	2	48.5012	2	28.758	1
GLN241	GLN229	8.8901	25.9847	3	0	0	0	0	0	0
GLN241	GLN236A	8.21069	8.21069	1	0	0	0	0	0	0
GLN241	GLN236B	44.8945	111.069	5	111.069	5	86.2553	3	66.2969	2
GLN241	GLN243A	60.7887	375.177	15	335.144	11	276.39	7	237.744	5
GLN241	GLN243B	9.6847	9.6847	1	0	0	0	0	0	0
GLN241	GLN244	34.258	123.183	8	86.269	4	57.9209	2	57.9209	2
GLN241	GLN245A	63.5181	113.713	4	94.7147	2	94.7147	2	94.7147	2
GLN241	GLN245B	61.7201	191.33	7	191.33	7	166.883	5	148.791	4
GLN241	GLN246	0	0	0	0	0	0	0	0	0
GLN241	GLN249	11.347	38.5987	4	0	0	0	0	0	0
GLN241	GLN253	15.6626	59.0869	5	30.1027	2	0	0	0	0
GLN241	GLN255	73.6134	440.998	15	414.677	12	384.69	10	348.609	8
GLN241	GLN256	81.2135	667.34	22	631.345	18	618.51	17	600.344	16
GLN241	GLN257	58.1774	196.083	6	196.083	6	169.156	4	169.156	4
GLN241	GLN258	30.3552	85.8268	6	56.5232	3	30.3552	1	30.3552	1
GLN241	GLN260	283.607	2596.41	36	2576.46	34	2576.46	34	2557.14	33
GLN241	GLN261	84.3834	652.644	20	625.087	17	570.51	13	570.51	13
GLN241	GLN268A	46.2825	120.294	6	102.562	4	89.913	3	89.913	3
GLN241	GLN269	14.3394	35.5046	3	14.3394	1	0	0	0	0
GLN241	GLN275	9.55681	18.6056	2	0	0	0	0	0	0
GLN241	GLN277	8.238	16.3365	2	0	0	0	0	0	0
GLN241	GLN282	52.1901	193.409	6	193.409	6	167.925	4	167.925	4
GLN241	GLN284	10.5985	28.7849	3	0	0	0	0	0	0
GLN241	GLN285A	76.2502	173.987	6	141.966	3	129.56	2	129.56	2
GLN241	GLN285B	53.8463	114.101	7	80.0971	3	53.8463	1	53.8463	1
GLN241	GLN288	11.794	31.3121	3	0	0	0	0	0	0
GLN241	GLN291	0	0	0	0	0	0	0	0	0
GLN241	GLN298	21.2905	55.3535	4	36.9033	2	21.2905	1	21.2905	1
GLN241	GLN299	0	0	0	0	0	0	0	0	0
GLN241	GLN302	14.115	57.7533	5	14.115	1	0	0	0	0
GLN241	GLN307	13.6304	41.3996	4	13.6304	1	0	0	0	0
GLN241	GLN309	0	0	0	0	0	0	0	0	0
GLN241	GLN310B	10.5644	18.8253	2	0	0	0	0	0	0
GLN241	GLN315	9.371	9.371	1	0	0	0	0	0	0
GLN241	GLN319	130.968	2361.9	41	2330.75	38	2330.75	38	2330.75	38
GLN241	GLN320	70.8808	390.98	13	361.193	10	348.876	9	314.392	7
GLN241	GLN321	90.5081	593.147	18	544.07	13	477.594	8	459.297	7
GLN241	GLN325	127.818	875.246	24	875.246	24	820.908	20	747.714	16
GLN241	GLN326	128.456	1022.99	27	973.271	22	945.148	20	926.063	19
GLN243A	GLN204	42.1609	62.2016	2	62.2016	2	62.2016	2	62.2016	2
GLN243A	GLN207A	84.4734	444.468	15	418.682	12	374.513	9	318.062	6
GLN243A	GLN207B	16.0975	45.2935	4	16.0975	1	16.0975	1	0	0
GLN243A	GLN210	48.574	193.418	10	147.574	5	133.199	4	133.199	4
GLN243A	GLN211A	72.3743	343.838	13	302.442	9	289.301	8	253.257	6
GLN243A	GLN211B	45.6514	290.072	9	290.072	9	276.613	8	259.83	7
GLN243A	GLN214	211.842	1793.62	23	1785.52	22	1770.54	21	1770.54	21
GLN243A	GLN215A	33.5916	191.525	10	152.956	6	152.956	6	113.376	4
GLN243A	GLN221B	120.807	1782.49	38	1732.4	33	1644.34	27	1610.87	25
GLN243A	GLN227	119.716	1351.58	34	1324.19	31	1257.35	26	1205.26	23
GLN243A	GLN236A	8.8584	8.8584	1	0	0	0	0	0	0
GLN243A	GLN244	27.704	113.48	7	84.0207	4	71.8514	3	71.8514	3
GLN243A	GLN245B	31.1342	113.135	7	77.4117	3	77.4117	3	77.4117	3
GLN243A	GLN261	31.7569	188.22	11	134.692	5	134.692	5	115.855	4
GLN243A	GLN282	84.8606	367.228	12	349.13	10	321.464	8	265.97	5
GLN243A	GLN285A	20.4058	66.7389	5	39.8195	2	39.8195	2	20.4058	1
GLN243A	GLN285B	20.2109	48.2332	3	38.756	2	38.756	2	20.2109	1
GLN243A	GLN288	8.0746	8.0746	1	0	0	0	0	0	0
GLN243A	GLN291	0	0	0	0	0	0	0	0	0
GLN243A	GLN298	17.6486	36.7649	3	17.6486	1	17.6486	1	0	0
GLN243A	GLN302	10.851	29.1317	3	0	0	0	0	0	0
GLN243A	GLN307	11.223	11.223	1	0	0	0	0	0	0
GLN243A	GLN310B	12.0505	39.5269	4	12.0505	1	0	0	0	0
GLN243A	GLN315	94.9347	838.636	24	801.764	20	775.538	18	739.445	16
GLN243A	GLN319	64.4468	282.332	14	240.934	9	214.565	7	175.458	5
GLN243A	GLN320	54.0845	182.379	10	145.168	6	117.678	4	80.6674	2
GLN243A	GLN321	75.2134	702.763	25	619.953	16	582.041	13	582.041	13
GLN243A	GLN326	94.3726	534.396	16	513.94	14	485.634	12	448.818	10
GLN243B	GLN202	23.3066	50.6005	4	23.3066	1	23.3066	1	23.3066	1
GLN243B	GLN204	18.5149	64.4314	5	44.6408	3	18.5149	1	0	0
GLN243B	GLN207A	13.076	50.0719	5	25.3817	2	0	0	0	0
GLN243B	GLN207B	12.133	21.692	2	12.133	1	0	0	0	0
GLN243B	GLN208	11.8989	41.2846	4	0	0	0	0	0	0
GLN243B	GLN210	14.589	44.6931	4	14.589	1	0	0	0	0
GLN243B	GLN211A	39.3434	79.5471	4	69.8074	3	56.1013	2	39.3434	1
GLN243B	GLN211B	27.4376	53.816	3	53.816	3	27.4376	1	27.4376	1
GLN243B	GLN214	17.6146	17.6146	1	17.6146	1	17.6146	1	0	0
GLN243B	GLN215A	20.8665	41.5532	3	20.8665	1	20.8665	1	20.8665	1
GLN243B	GLN221B	19.1998	57.1148	4	48.4313	3	35.6627	2	0	0
GLN243B	GLN227	12.7635	42.7428	4	12.7635	1	0	0	0	0
GLN243B	GLN229	9.98349	36.5216	4	0	0	0	0	0	0
GLN243B	GLN236A	10.9597	10.9597	1	0	0	0	0	0	0
GLN243B	GLN236B	8.2285	8.2285	1	0	0	0	0	0	0
GLN243B	GLN243A	10.4891	27.7971	3	0	0	0	0	0	0
GLN243B	GLN244	16.8608	53.4644	5	16.8608	1	16.8608	1	0	0
GLN243B	GLN245A	17.2853	35.3797	3	17.2853	1	17.2853	1	0	0
GLN243B	GLN245B	11.6339	42.1701	4	0	0	0	0	0	0
GLN243B	GLN249	9.676	36.4375	4	0	0	0	0	0	0
GLN243B	GLN253	11.0529	19.1072	2	0	0	0	0	0	0
GLN243B	GLN255	10.4192	27.3212	3	0	0	0	0	0	0
GLN243B	GLN256	15.4607	48.8519	4	39.8654	3	0	0	0	0
GLN243B	GLN257	12.8073	21.0364	2	12.8073	1	0	0	0	0
GLN243B	GLN258	10.557	10.557	1	0	0	0	0	0	0
GLN243B	GLN261	15.6994	37.0923	3	28.088	2	0	0	0	0
GLN243B	GLN275	11.1517	20.8451	2	0	0	0	0	0	0
GLN243B	GLN282	9.9451	19.2804	2	0	0	0	0	0	0
GLN243B	GLN284	8.4288	8.4288	1	0	0	0	0	0	0
GLN243B	GLN285A	10.7258	19.8273	2	0	0	0	0	0	0
GLN243B	GLN285B	10.4737	27.5562	3	0	0	0	0	0	0
GLN243B	GLN288	10.5251	19.0941	2	0	0	0	0	0	0
GLN243B	GLN291	12.6753	49.8079	5	12.6753	1	0	0	0	0
GLN243B	GLN298	10.6573	10.6573	1	0	0	0	0	0	0
GLN243B	GLN299	9.47939	27.5348	3	0	0	0	0	0	0
GLN243B	GLN302	48.8261	131.65	8	74.4146	2	74.4146	2	74.4146	2
GLN243B	GLN307	9.48861	18.4705	2	0	0	0	0	0	0
GLN243B	GLN309	11.2112	11.2112	1	0	0	0	0	0	0
GLN243B	GLN310B	12.599	40.887	4	12.599	1	0	0	0	0
GLN243B	GLN315	10.0311	27.2541	3	0	0	0	0	0	0
GLN243B	GLN319	14.9088	46.1609	4	29.0628	2	0	0	0	0
GLN243B	GLN320	0	0	0	0	0	0	0	0	0
GLN243B	GLN321	12.1438	49.1151	5	12.1438	1	0	0	0	0
GLN243B	GLN325	12.7093	31.3251	3	12.7093	1	0	0	0	0
GLN243B	GLN326	21.6333	54.5469	4	34.4509	2	21.6333	1	21.6333	1
GLN244	GLN204	9.7959	19.4226	2	0	0	0	0	0	0
GLN244	GLN207A	9.8378	18.5786	2	0	0	0	0	0	0
GLN244	GLN207B	9.94101	9.94101	1	0	0	0	0	0	0
GLN244	GLN211A	8.0103	8.0103	1	0	0	0	0	0	0
GLN244	GLN211B	21.9116	52.2351	4	21.9116	1	21.9116	1	21.9116	1
GLN244	GLN214	28.3925	56.2244	3	45.5514	2	45.5514	2	28.3925	1
GLN244	GLN215A	28.4703	95.4164	7	59.4686	3	46.6815	2	28.4703	1
GLN244	GLN221B	73.0384	212.251	8	173.44	4	159.09	3	159.09	3
GLN244	GLN227	24.4149	73.8645	5	42.9589	2	42.9589	2	24.4149	1
GLN244	GLN236A	8.7002	8.7002	1	0	0	0	0	0	0
GLN244	GLN245B	283.575	3322.32	23	3322.32	23	3308.94	22	3308.94	22
GLN244	GLN261	268.779	2229.11	26	2211.05	24	2182.66	22	2182.66	22
GLN244	GLN282	9.6267	34.8883	4	0	0	0	0	0	0
GLN244	GLN285A	90.3885	780.156	23	745.573	19	718.454	17	684.579	15
GLN244	GLN285B	73.1347	365.725	13	336.596	10	336.596	10	283.288	7
GLN244	GLN288	15.4071	25.6323	2	15.4071	1	0	0	0	0
GLN244	GLN291	10.2265	18.8195	2	0	0	0	0	0	0
GLN244	GLN298	17.1782	27.4042	2	17.1782	1	17.1782	1	0	0
GLN244	GLN302	19.5742	46.3243	4	19.5742	1	19.5742	1	0	0
GLN244	GLN307	0	0	0	0	0	0	0	0	0
GLN244	GLN310B	9.30719	18.3033	2	0	0	0	0	0	0
GLN244	GLN315	19.3299	46.6857	3	37.2687	2	37.2687	2	0	0
GLN244	GLN319	125.926	362.944	8	325.189	4	325.189	4	308.5	3
GLN244	GLN320	51.8156	234.341	10	234.341	10	206.227	8	150.634	5
GLN244	GLN321	17.0929	57.9473	5	17.0929	1	17.0929	1	0	0
GLN244	GLN326	15.4755	41.353	4	15.4755	1	0	0	0	0
GLN245A	GLN202	28.6905	82.4034	5	60.0267	3	44.9155	2	28.6905	1
GLN245A	GLN204	15.2578	34.6804	3	15.2578	1	0	0	0	0
GLN245A	GLN207A	61.7532	109.609	5	77.462	2	61.7532	1	61.7532	1
GLN245A	GLN207B	15.7644	66.6957	6	15.7644	1	0	0	0	0
GLN245A	GLN210	57.2228	94.1237	4	72.1193	2	57.2228	1	57.2228	1
GLN245A	GLN211A	12.9929	41.6266	4	12.9929	1	0	0	0	0
GLN245A	GLN211B	20.9995	48.4565	4	20.9995	1	20.9995	1	20.9995	1
GLN245A	GLN214	26.57	34.603	2	26.57	1	26.57	1	26.57	1
GLN245A	GLN215A	28.493	100.236	7	60.6265	3	47.0956	2	28.493	1
GLN245A	GLN221B	42.7013	165.41	8	145.551	6	117.868	4	100.744	3
GLN245A	GLN227	22.6623	98.9099	7	62.5116	3	62.5116	3	44.1995	2
GLN245A	GLN229	42.6826	106.3	5	96.4106	4	69.1439	2	69.1439	2
GLN245A	GLN236A	10.6199	19.346	2	0	0	0	0	0	0
GLN245A	GLN236B	12.6617	50.8065	5	12.6617	1	0	0	0	0
GLN245A	GLN243A	31.5413	138.817	8	109.125	5	96.6626	4	59.9112	2
GLN245A	GLN244	211.111	2075.63	36	2039.65	32	2010.89	30	1994.34	29
GLN245A	GLN245B	283.611	3333.86	20	3333.86	20	3333.86	20	3333.86	20
GLN245A	GLN253	11.8303	20.6485	2	0	0	0	0	0	0
GLN245A	GLN256	107.899	601.764	20	565.3	16	565.3	16	547.607	15
GLN245A	GLN257	13.1256	31.676	3	13.1256	1	0	0	0	0
GLN245A	GLN258	166.135	2107.13	35	2097.95	34	2097.95	34	2081.87	33
GLN245A	GLN261	211.111	1642.53	14	1612.84	11	1612.84	11	1612.84	11
GLN245A	GLN275	13.6949	55.739	5	25.7513	2	0	0	0	0
GLN245A	GLN282	12.0425	40.8594	4	12.0425	1	0	0	0	0
GLN245A	GLN284	10.5733	21.0616	2	0	0	0	0	0	0
GLN245A	GLN285A	90.8342	724.668	18	687.413	14	672.322	13	653.08	12
GLN245A	GLN285B	73.1379	338.908	10	321.74	8	321.74	8	321.74	8
GLN245A	GLN288	0	0	0	0	0	0	0	0	0
GLN245A	GLN291	9.2007	9.2007	1	0	0	0	0	0	0
GLN245A	GLN298	17.1782	36.5481	3	17.1782	1	17.1782	1	0	0
GLN245A	GLN299	15.9657	34.7539	3	15.9657	1	0	0	0	0
GLN245A	GLN302	11.6207	58.0503	6	0	0	0	0	0	0
GLN245A	GLN307	0	0	0	0	0	0	0	0	0
GLN245A	GLN309	52.3975	185.444	7	165.447	5	165.447	5	165.447	5
GLN245A	GLN310B	8.89559	8.89559	1	0	0	0	0	0	0
GLN245A	GLN315	17.0263	45.5233	4	17.0263	1	17.0263	1	0	0
GLN245A	GLN319	71.186	133.368	5	115.187	3	115.187	3	97.1525	2
GLN245A	GLN320	24.9719	75.078	4	75.078	4	60.991	3	24.9719	1
GLN245A	GLN321	57.961	132.773	8	71.5281	2	57.961	1	57.961	1
GLN245A	GLN325	40.8585	185.421	10	147.045	6	134.966	5	98.7504	3
GLN245A	GLN326	10.8207	19.1385	2	0	0	0	0	0	0
GLN245B	GLN211A	8.2462	16.3292	2	0	0	0	0	0	0
GLN245B	GLN214	23.0325	23.0325	1	23.0325	1	23.0325	1	23.0325	1
GLN245B	GLN261	283.542	3322.43	22	3322.43	22	3322.43	22	3322.43	22
GLN245B	GLN282	13.2678	49.084	5	13.2678	1	0	0	0	0
GLN245B	GLN291	10.1992	18.2305	2	0	0	0	0	0	0
GLN246	GLN202	0	0	0	0	0	0	0	0	0
GLN246	GLN204	0	0	0	0	0	0	0	0	0
GLN246	GLN207A	9.1955	9.1955	1	0	0	0	0	0	0
GLN246	GLN207B	8.8155	8.8155	1	0	0	0	0	0	0
GLN246	GLN208	9.7224	9.7224	1	0	0	0	0	0	0
GLN246	GLN210	8.44401	16.8305	2	0	0	0	0	0	0
GLN246	GLN211A	10.8696	10.8696	1	0	0	0	0	0	0
GLN246	GLN211B	0	0	0	0	0	0	0	0	0
GLN246	GLN214	0	0	0	0	0	0	0	0	0
GLN246	GLN215A	11.7588	21.8391	2	0	0	0	0	0	0
GLN246	GLN221B	0	0	0	0	0	0	0	0	0
GLN246	GLN227	11.3347	20.8231	2	0	0	0	0	0	0
GLN246	GLN229	0	0	0	0	0	0	0	0	0
GLN246	GLN236A	0	0	0	0	0	0	0	0	0
GLN246	GLN236B	8.3497	8.3497	1	0	0	0	0	0	0
GLN246	GLN243A	0	0	0	0	0	0	0	0	0
GLN246	GLN243B	8.5022	8.5022	1	0	0	0	0	0	0
GLN246	GLN244	11.5632	11.5632	1	0	0	0	0	0	0
GLN246	GLN245A	9.3854	9.3854	1	0	0	0	0	0	0
GLN246	GLN245B	13.208	36.1699	3	13.208	1	0	0	0	0
GLN246	GLN249	10.5567	18.5999	2	0	0	0	0	0	0
GLN246	GLN253	13.1109	13.1109	1	13.1109	1	0	0	0	0
GLN246	GLN255	9.93261	9.93261	1	0	0	0	0	0	0
GLN246	GLN256	0	0	0	0	0	0	0	0	0
GLN246	GLN257	14.2605	14.2605	1	14.2605	1	0	0	0	0
GLN246	GLN258	8.9016	25.5038	3	0	0	0	0	0	0
GLN246	GLN261	11.9062	38.1696	4	0	0	0	0	0	0
GLN246	GLN269	13.5491	53.811	5	26.0357	2	0	0	0	0
GLN246	GLN275	13.1092	13.1092	1	13.1092	1	0	0	0	0
GLN246	GLN277	12.109	22.9243	2	12.109	1	0	0	0	0
GLN246	GLN282	9.7521	27.158	3	0	0	0	0	0	0
GLN246	GLN284	0	0	0	0	0	0	0	0	0
GLN246	GLN285A	9.4272	17.4512	2	0	0	0	0	0	0
GLN246	GLN285B	8.2033	8.2033	1	0	0	0	0	0	0
GLN246	GLN288	10.1805	28.0418	3	0	0	0	0	0	0
GLN246	GLN291	9.9822	9.9822	1	0	0	0	0	0	0
GLN246	GLN298	14.4076	43.5916	4	14.4076	1	0	0	0	0
GLN246	GLN299	10.2594	10.2594	1	0	0	0	0	0	0
GLN246	GLN302	0	0	0	0	0	0	0	0	0
GLN246	GLN307	10.7476	39.872	4	0	0	0	0	0	0
GLN246	GLN309	42.3086	216.433	13	139.503	5	125.986	4	125.986	4
GLN246	GLN310B	9.50559	9.50559	1	0	0	0	0	0	0
GLN246	GLN315	9.7444	18.4744	2	0	0	0	0	0	0
GLN246	GLN319	10.4359	19.0459	2	0	0	0	0	0	0
GLN246	GLN320	10.7271	29.4496	3	0	0	0	0	0	0
GLN246	GLN321	0	0	0	0	0	0	0	0	0
GLN246	GLN325	9.1289	9.1289	1	0	0	0	0	0	0
GLN246	GLN326	0	0	0	0	0	0	0	0	0
GLN248	GLN202	23.9142	60.9808	4	39.9498	2	39.9498	2	23.9142	1
GLN248	GLN204	19.9291	46.6544	4	19.9291	1	19.9291	1	0	0
GLN248	GLN207A	18.7038	30.1898	2	18.7038	1	18.7038	1	0	0
GLN248	GLN207B	44.1959	174.731	8	153.54	6	124.703	4	124.703	4
GLN248	GLN208	11.5069	60.2242	6	0	0	0	0	0	0
GLN248	GLN209	18.9724	52.4167	4	31.5299	2	18.9724	1	0	0
GLN248	GLN210	10.1696	19.5159	2	0	0	0	0	0	0
GLN248	GLN211A	14.9734	51.5386	4	41.7714	3	0	0	0	0
GLN248	GLN211B	11.3801	22.6431	2	0	0	0	0	0	0
GLN248	GLN214	9.90579	9.90579	1	0	0	0	0	0	0
GLN248	GLN215A	11.5168	11.5168	1	0	0	0	0	0	0
GLN248	GLN216	30.5287	75.885	5	47.73	2	47.73	2	30.5287	1
GLN248	GLN221B	43.6874	60.8731	2	60.8731	2	60.8731	2	43.6874	1
GLN248	GLN225	9.7332	27.5466	3	0	0	0	0	0	0
GLN248	GLN227	20.8281	39.426	3	20.8281	1	20.8281	1	20.8281	1
GLN248	GLN229	8.9722	17.7542	2	0	0	0	0	0	0
GLN248	GLN236A	13.828	31.2163	3	13.828	1	0	0	0	0
GLN248	GLN236B	8.6402	8.6402	1	0	0	0	0	0	0
GLN248	GLN241	13.5041	46.8119	4	25.5799	2	0	0	0	0
GLN248	GLN243A	23.1602	41.6184	3	23.1602	1	23.1602	1	23.1602	1
GLN248	GLN243B	13.9727	32.5063	3	13.9727	1	0	0	0	0
GLN248	GLN244	0	0	0	0	0	0	0	0	0
GLN248	GLN245A	8.3936	8.3936	1	0	0	0	0	0	0
GLN248	GLN245B	8.2155	8.2155	1	0	0	0	0	0	0
GLN248	GLN246	11.4368	11.4368	1	0	0	0	0	0	0
GLN248	GLN249	25.478	33.6029	2	25.478	1	25.478	1	25.478	1
GLN248	GLN253	11.3053	20.005	2	0	0	0	0	0	0
GLN248	GLN255	15.5506	24.5971	2	15.5506	1	0	0	0	0
GLN248	GLN256	8.7072	16.9888	2	0	0	0	0	0	0
GLN248	GLN257	17.3412	48.1175	4	29.9124	2	17.3412	1	0	0
GLN248	GLN258	8.3918	8.3918	1	0	0	0	0	0	0
GLN248	GLN260	12.0535	43.6937	4	12.0535	1	0	0	0	0
GLN248	GLN261	0	0	0	0	0	0	0	0	0
GLN248	GLN268A	44.5686	68.5502	2	68.5502	2	68.5502	2	68.5502	2
GLN248	GLN269	8.8471	8.8471	1	0	0	0	0	0	0
GLN248	GLN275	8.5817	8.5817	1	0	0	0	0	0	0
GLN248	GLN277	12.7149	21.6844	2	12.7149	1	0	0	0	0
GLN248	GLN282	18.7038	38.9958	3	18.7038	1	18.7038	1	0	0
GLN248	GLN284	12.0243	31.4758	3	12.0243	1	0	0	0	0
GLN248	GLN285A	9.66079	19.009	2	0	0	0	0	0	0
GLN248	GLN285B	283.652	3324.82	23	3324.82	23	3324.82	23	3324.82	23
GLN248	GLN288	8.5538	8.5538	1	0	0	0	0	0	0
GLN248	GLN291	12.3084	20.6514	2	12.3084	1	0	0	0	0
GLN248	GLN298	12.5712	30.2956	3	12.5712	1	0	0	0	0
GLN248	GLN299	13.8309	35.1979	3	13.8309	1	0	0	0	0
GLN248	GLN302	11.0189	40.3416	4	0	0	0	0	0	0
GLN248	GLN307	12.8489	21.9739	2	12.8489	1	0	0	0	0
GLN248	GLN309	41.8879	98.1672	3	98.1672	3	98.1672	3	98.1672	3
GLN248	GLN310B	10.8394	21.0124	2	0	0	0	0	0	0
GLN248	GLN315	25.1421	92.0579	6	61.8035	3	49.4477	2	49.4477	2
GLN248	GLN319	12.4464	20.8746	2	12.4464	1	0	0	0	0
GLN248	GLN320	12.2021	20.8602	2	12.2021	1	0	0	0	0
GLN248	GLN321	21.47	84.5624	6	56.0489	3	42.7195	2	42.7195	2
GLN248	GLN325	28.6476	56.4851	3	46.5917	2	46.5917	2	28.6476	1
GLN248	GLN326	12.7414	22.3227	2	12.7414	1	0	0	0	0
GLN249	GLN202	14.438	36.0311	3	14.438	1	0	0	0	0
GLN249	GLN204	12.0906	12.0906	1	12.0906	1	0	0	0	0
GLN249	GLN207A	15.0244	23.3267	2	15.0244	1	0	0	0	0
GLN249	GLN207B	12.8887	42.8914	4	12.8887	1	0	0	0	0
GLN249	GLN210	8.9828	8.9828	1	0	0	0	0	0	0
GLN249	GLN211A	11.2674	56.6515	6	0	0	0	0	0	0
GLN249	GLN211B	9.1258	17.4126	2	0	0	0	0	0	0
GLN249	GLN214	19.7528	45.8362	4	19.7528	1	19.7528	1	0	0
GLN249	GLN215A	11.2995	19.5375	2	0	0	0	0	0	0
GLN249	GLN221B	27.1598	70.5445	4	70.5445	4	45.6289	2	27.1598	1
GLN249	GLN227	12.464	41.6102	4	12.464	1	0	0	0	0
GLN249	GLN229	76.4396	173.883	9	118.474	3	102.831	2	102.831	2
GLN249	GLN236A	13.7481	25.4457	2	13.7481	1	0	0	0	0
GLN249	GLN236B	10.8324	50.0974	5	0	0	0	0	0	0
GLN249	GLN243A	26.5719	80.5127	6	39.5033	2	26.5719	1	26.5719	1
GLN249	GLN244	283.31	3320.35	23	3320.35	23	3305	22	3305	22
GLN249	GLN245A	283.363	3263.6	20	3263.6	20	3263.6	20	3263.6	20
GLN249	GLN245B	11.4467	11.4467	1	0	0	0	0	0	0
GLN249	GLN253	12.1187	12.1187	1	12.1187	1	0	0	0	0
GLN249	GLN255	33.719	66.1862	4	33.719	1	33.719	1	33.719	1
GLN249	GLN256	12.5596	50.1005	5	12.5596	1	0	0	0	0
GLN249	GLN257	28.4652	36.5471	2	28.4652	1	28.4652	1	28.4652	1
GLN249	GLN258	283.373	3271.71	22	3271.71	22	3271.71	22	3271.71	22
GLN249	GLN261	17.086	37.8764	3	17.086	1	17.086	1	0	0
GLN249	GLN275	10.4128	18.6776	2	0	0	0	0	0	0
GLN249	GLN282	17.8386	17.8386	1	17.8386	1	17.8386	1	0	0
GLN249	GLN284	12.8704	48.5693	5	12.8704	1	0	0	0	0
GLN249	GLN285A	8.01611	8.01611	1	0	0	0	0	0	0
GLN249	GLN285B	19.2806	37.8338	3	19.2806	1	19.2806	1	0	0
GLN249	GLN288	14.1616	14.1616	1	14.1616	1	0	0	0	0
GLN249	GLN291	9.19479	25.8791	3	0	0	0	0	0	0
GLN249	GLN298	8.6953	8.6953	1	0	0	0	0	0	0
GLN249	GLN299	15.1235	15.1235	1	15.1235	1	0	0	0	0
GLN249	GLN302	11.0047	48.5484	5	0	0	0	0	0	0
GLN249	GLN307	9.329	18.2426	2	0	0	0	0	0	0
GLN249	GLN309	47.6663	334.585	14	302.83	11	290.693	10	271.734	9
GLN249	GLN310B	10.1336	19.6721	2	0	0	0	0	0	0
GLN249	GLN315	25.0009	82.9508	6	53.8751	3	25.0009	1	25.0009	1
GLN249	GLN319	9.25078	27.2337	3	0	0	0	0	0	0
GLN249	GLN320	11.8348	11.8348	1	0	0	0	0	0	0
GLN249	GLN321	14.1441	31.5519	3	14.1441	1	0	0	0	0
GLN249	GLN325	32.9529	41.5547	2	32.9529	1	32.9529	1	32.9529	1
GLN249	GLN326	19.3597	70.3644	6	32.8603	2	19.3597	1	0	0
GLN250	GLN202	11.6732	11.6732	1	0	0	0	0	0	0
GLN250	GLN204	46.8751	68.0731	2	68.0731	2	68.0731	2	68.0731	2
GLN250	GLN207A	57.6063	262.789	8	245.211	6	245.211	6	245.211	6
GLN250	GLN207B	9.0045	9.0045	1	0	0	0	0	0	0
GLN250	GLN208	78.7471	342.124	9	333.482	8	320.56	7	304.167	6
GLN250	GLN209	47.2735	125.561	6	116.178	5	74.6785	2	74.6785	2
GLN250	GLN210	27.1397	61.9687	4	41.3252	2	27.1397	1	27.1397	1
GLN250	GLN211A	57.6066	152.894	8	111.349	4	98.9441	3	81.9459	2
GLN250	GLN211B	59.6195	200.859	6	200.859	6	185.407	5	165.831	4
GLN250	GLN212	62.7414	286.118	11	240.892	7	228.315	6	209.897	5
GLN250	GLN214	19.4143	70.2295	6	45.035	3	19.4143	1	0	0
GLN250	GLN215A	47.3377	195.409	9	166.709	6	153.855	5	135.337	4
GLN250	GLN216	52.3877	223.258	10	203.949	8	179.054	6	160.591	5
GLN250	GLN221B	62.3469	334.941	14	281.313	8	268.335	7	268.335	7
GLN250	GLN225	29.8631	97.6758	4	88.4437	3	88.4437	3	88.4437	3
GLN250	GLN227	30.5475	87.6291	5	71.0005	3	71.0005	3	54.4382	2
GLN250	GLN229	9.7333	9.7333	1	0	0	0	0	0	0
GLN250	GLN232C	101.246	292.456	8	262.891	5	262.891	5	262.891	5
GLN250	GLN235	69.9881	203.337	6	203.337	6	203.337	6	203.337	6
GLN250	GLN236A	0	0	0	0	0	0	0	0	0
GLN250	GLN236B	0	0	0	0	0	0	0	0	0
GLN250	GLN241	81.1379	363.157	10	351.6	9	335.998	8	335.998	8
GLN250	GLN243A	41.0452	141.117	6	132.65	5	104.598	3	104.598	3
GLN250	GLN243B	14.3163	56.3106	5	14.3163	1	0	0	0	0
GLN250	GLN244	113.519	534.194	13	512.907	11	499.436	10	481.245	9
GLN250	GLN245A	108.436	330.117	11	313.471	9	313.471	9	278.404	7
GLN250	GLN245B	108.303	671.817	19	671.817	19	620.393	15	584.823	13
GLN250	GLN246	8.78079	8.78079	1	0	0	0	0	0	0
GLN250	GLN248	0	0	0	0	0	0	0	0	0
GLN250	GLN249	13.3785	52.5541	5	13.3785	1	0	0	0	0
GLN250	GLN253	17.9109	63.2678	6	17.9109	1	17.9109	1	0	0
GLN250	GLN255	36.8261	172.424	10	132.233	6	93.7682	3	93.7682	3
GLN250	GLN256	283.295	3311.44	20	3311.44	20	3311.44	20	3311.44	20
GLN250	GLN257	51.4513	205.022	8	183.451	6	168.561	5	151.307	4
GLN250	GLN258	36.7104	266.857	13	237.557	10	211.47	8	158.842	5
GLN250	GLN260	81.1379	236.515	9	207.473	6	193.007	5	175.29	4
GLN250	GLN261	129.751	1631.32	29	1620.46	28	1620.46	28	1549.55	24
GLN250	GLN266	68.6035	323.04	10	313.002	9	284.305	7	284.305	7
GLN250	GLN268A	32.3917	111.552	5	103.277	4	89.4581	3	89.4581	3
GLN250	GLN269	0	0	0	0	0	0	0	0	0
GLN250	GLN275	13.7705	39.9428	3	39.9428	3	0	0	0	0
GLN250	GLN276	57.4826	291.415	11	258.155	8	228.837	6	228.837	6
GLN250	GLN277	9.5577	17.9508	2	0	0	0	0	0	0
GLN250	GLN282	50.2649	176.895	7	150.339	4	150.339	4	150.339	4
GLN250	GLN284	11.1762	39.3927	4	0	0	0	0	0	0
GLN250	GLN285A	87.7377	275.46	9	255.944	7	243.679	6	209.003	4
GLN250	GLN285B	68.2313	173.332	9	135.415	5	123.148	4	89.3168	2
GLN250	GLN288	22.6016	94.2105	7	55.3854	3	41.198	2	22.6016	1
GLN250	GLN291	14.9775	28.0575	2	28.0575	2	0	0	0	0
GLN250	GLN298	10.2028	18.7304	2	0	0	0	0	0	0
GLN250	GLN299	18.5896	27.1447	2	18.5896	1	18.5896	1	0	0
GLN250	GLN302	16.2647	43.5438	4	16.2647	1	16.2647	1	0	0
GLN250	GLN307	12.8406	12.8406	1	12.8406	1	0	0	0	0
GLN250	GLN309	0	0	0	0	0	0	0	0	0
GLN250	GLN310B	11.3278	21.6876	2	0	0	0	0	0	0
GLN250	GLN315	10.2731	10.2731	1	0	0	0	0	0	0
GLN250	GLN319	101.231	579.089	14	570.408	13	558.071	12	558.071	12
GLN250	GLN320	40.3254	190.135	8	190.135	8	163.138	6	125.848	4
GLN250	GLN321	77.4012	423.417	14	395.353	11	363.847	9	363.847	9
GLN250	GLN325	57.4826	396.291	16	331.922	10	319.747	9	302.482	8
GLN250	GLN326	10.3889	28.714	3	0	0	0	0	0	0
GLN253	GLN204	0	0	0	0	0	0	0	0	0
GLN253	GLN207A	22.6709	44.686	3	34.9007	2	22.6709	1	22.6709	1
GLN253	GLN207B	19.7865	53.622	4	33.8885	2	19.7865	1	0	0
GLN253	GLN210	8.78121	8.78121	1	0	0	0	0	0	0
GLN253	GLN211A	9.498	9.498	1	0	0	0	0	0	0
GLN253	GLN211B	12.2745	62.6661	6	12.2745	1	0	0	0	0
GLN253	GLN214	9.4346	9.4346	1	0	0	0	0	0	0
GLN253	GLN215A	178.914	478.492	12	449.18	9	437.159	8	402.737	6
GLN253	GLN221B	0	0	0	0	0	0	0	0	0
GLN253	GLN227	17.5963	47.7389	4	30.2888	2	17.5963	1	0	0
GLN253	GLN236A	11.204	20.6147	2	0	0	0	0	0	0
GLN253	GLN243A	0	0	0	0	0	0	0	0	0
GLN253	GLN244	11.8303	11.8303	1	0	0	0	0	0	0
GLN253	GLN245B	13.4761	36.4044	3	26.7305	2	0	0	0	0
GLN253	GLN261	17.8029	60.9856	5	32.8135	2	17.8029	1	0	0
GLN253	GLN282	23.1857	33.6936	2	23.1857	1	23.1857	1	23.1857	1
GLN253	GLN285A	12.6467	37.5077	4	12.6467	1	0	0	0	0
GLN253	GLN285B	14.2527	58.9979	6	14.2527	1	0	0	0	0
GLN253	GLN288	0	0	0	0	0	0	0	0	0
GLN253	GLN291	12.2181	54.4297	5	12.2181	1	0	0	0	0
GLN253	GLN298	16.2174	49.219	4	29.479	2	16.2174	1	0	0
GLN253	GLN302	9.6936	18.7534	2	0	0	0	0	0	0
GLN253	GLN307	16.1753	42.6327	3	31.6777	2	16.1753	1	0	0
GLN253	GLN310B	10.7166	20.1963	2	0	0	0	0	0	0
GLN253	GLN315	19.5313	28.0568	2	19.5313	1	19.5313	1	0	0
GLN253	GLN319	18.191	26.846	2	18.191	1	18.191	1	0	0
GLN253	GLN320	28.5329	38.4062	2	28.5329	1	28.5329	1	28.5329	1
GLN253	GLN321	15.8499	73.0831	6	43.1638	3	0	0	0	0
GLN253	GLN326	59.4833	426.626	20	396.207	17	324.316	12	268.966	9
GLN255	GLN202	98.0698	1796.8	39	1779.76	37	1737.75	34	1703.55	32
GLN255	GLN204	31.4621	39.4644	2	31.4621	1	31.4621	1	31.4621	1
GLN255	GLN207A	85.66	375.088	11	346.165	8	332.939	7	296.018	5
GLN255	GLN207B	8.3509	8.3509	1	0	0	0	0	0	0
GLN255	GLN210	106.254	1637.4	36	1604.59	33	1590.69	32	1571.39	31
GLN255	GLN211A	84.8057	277.848	8	251.581	5	251.581	5	251.581	5
GLN255	GLN211B	52.2327	248.032	11	220.344	8	220.344	8	201.773	7
GLN255	GLN214	30.2959	273.418	14	242.536	11	228.137	10	170.72	7
GLN255	GLN215A	27.1687	128.682	8	89.7045	4	76.826	3	76.826	3
GLN255	GLN221B	93.2183	1114.44	33	1094.04	31	1038.3	27	1004.76	25
GLN255	GLN227	114.353	529.795	17	471.262	11	471.262	11	415.717	8
GLN255	GLN229	0	0	0	0	0	0	0	0	0
GLN255	GLN236A	12.4211	20.937	2	12.4211	1	0	0	0	0
GLN255	GLN236B	79.4108	250.439	12	199.095	7	168.059	5	131.122	3
GLN255	GLN243A	116.828	1142.32	30	1102.01	26	1087.94	25	1012.9	21
GLN255	GLN244	29.4749	153.267	10	123.016	7	62.6251	3	29.4749	1
GLN255	GLN245A	29.2162	138.692	8	117.176	6	88.9029	4	54.137	2
GLN255	GLN245B	24.9493	189.749	12	159.745	9	103.582	5	70.1073	3
GLN255	GLN253	15.0761	15.0761	1	15.0761	1	0	0	0	0
GLN255	GLN256	50.807	346.704	17	294.768	12	225.631	7	225.631	7
GLN255	GLN257	95.1348	428.439	11	408.409	9	379.785	7	361.889	6
GLN255	GLN258	33.3582	89.66	6	61.2802	3	33.3582	1	33.3582	1
GLN255	GLN261	98.5767	444.792	17	384.367	11	356.895	9	323.606	7
GLN255	GLN275	11.3015	20.0535	2	0	0	0	0	0	0
GLN255	GLN282	85.8732	272.557	7	240.894	4	240.894	4	221.698	3
GLN255	GLN284	0	0	0	0	0	0	0	0	0
GLN255	GLN285A	15.1622	52.026	4	40.916	3	0	0	0	0
GLN255	GLN285B	14.9824	57.9769	5	40.1058	3	0	0	0	0
GLN255	GLN288	13.1406	43.5366	4	25.2673	2	0	0	0	0
GLN255	GLN291	8.1862	8.1862	1	0	0	0	0	0	0
GLN255	GLN298	8.206	8.206	1	0	0	0	0	0	0
GLN255	GLN299	12.2376	20.598	2	12.2376	1	0	0	0	0
GLN255	GLN302	8.4886	8.4886	1	0	0	0	0	0	0
GLN255	GLN307	14.9975	23.7353	2	14.9975	1	0	0	0	0
GLN255	GLN309	10.2047	10.2047	1	0	0	0	0	0	0
GLN255	GLN310B	13.2763	49.334	5	13.2763	1	0	0	0	0
GLN255	GLN315	50.097	134.292	5	114.011	3	98.3856	2	98.3856	2
GLN255	GLN319	80.8557	360.35	11	351.272	10	339.05	9	339.05	9
GLN255	GLN320	133.662	590.841	14	563.07	11	550.853	10	531.058	9
GLN255	GLN321	94.9871	537.6	14	509.193	11	497.161	10	478.436	9
GLN255	GLN325	154.797	1719.55	33	1676.83	29	1621.25	25	1583.19	23
GLN255	GLN326	51.7539	297.733	12	265.883	9	253.376	8	253.376	8
GLN256	GLN204	46.441	79.7061	3	68.3616	2	68.3616	2	68.3616	2
GLN256	GLN207A	67.4545	360.08	12	322.866	8	308.514	7	291.458	6
GLN256	GLN207B	0	0	0	0	0	0	0	0	0
GLN256	GLN210	30.1265	126.276	7	107.523	5	77.5973	3	77.5973	3
GLN256	GLN211A	57.6118	197.671	12	130.82	5	90.7693	2	90.7693	2
GLN256	GLN211B	71.6153	356.765	12	328.658	9	313.381	8	274.963	6
GLN256	GLN214	24.9954	109.916	6	109.916	6	84.408	4	46.731	2
GLN256	GLN215A	47.1059	208.505	9	188.75	7	174.297	6	155.719	5
GLN256	GLN221B	67.6492	580.761	22	525.48	16	485.458	13	449.615	11
GLN256	GLN227	46.3062	131.549	5	122.694	4	109.006	3	109.006	3
GLN256	GLN236A	0	0	0	0	0	0	0	0	0
GLN256	GLN236B	11.7911	11.7911	1	0	0	0	0	0	0
GLN256	GLN243A	41.7457	279.498	11	269.342	10	255.893	9	255.893	9
GLN256	GLN244	127.416	970.739	22	948.9	20	948.9	20	912.314	18
GLN256	GLN245B	132.301	1268.87	33	1227.79	29	1227.79	29	1173.98	26
GLN256	GLN253	19.0514	91.1167	7	51.5713	3	36.5607	2	0	0
GLN256	GLN258	49.7825	526.624	23	454.417	16	454.417	16	419.944	14
GLN256	GLN261	185.846	2311.51	31	2302.26	30	2287.31	29	2270.51	28
GLN256	GLN275	22.0711	74.5109	5	66.4054	4	22.0711	1	22.0711	1
GLN256	GLN282	67.1077	219.99	6	211.823	5	198.076	4	198.076	4
GLN256	GLN284	10.9133	48.8308	5	0	0	0	0	0	0
GLN256	GLN285A	88.4158	723.051	20	692.954	17	692.954	17	640.852	14
GLN256	GLN285B	70.9277	336.128	12	326.399	11	314.132	10	261.865	7
GLN256	GLN288	24.9409	76.6775	6	39.1534	2	24.9409	1	24.9409	1
GLN256	GLN291	14.002	46.4293	4	26.0568	2	0	0	0	0
GLN256	GLN298	14.8887	51.908	5	14.8887	1	0	0	0	0
GLN256	GLN302	11.7268	20.9847	2	0	0	0	0	0	0
GLN256	GLN307	16.4916	42.5539	4	16.4916	1	16.4916	1	0	0
GLN256	GLN309	9.2085	18.4038	2	0	0	0	0	0	0
GLN256	GLN310B	11.4693	22.2572	2	0	0	0	0	0	0
GLN256	GLN315	11.9216	40.6331	4	0	0	0	0	0	0
GLN256	GLN319	151.335	1047.62	26	1004.14	22	991.586	21	975.562	20
GLN256	GLN320	88.4846	464.281	14	452.496	13	410.493	10	392.43	9
GLN256	GLN321	77.4116	661.022	20	623.062	16	580.426	13	564.077	12
GLN256	GLN325	57.1683	649.405	28	588.501	22	531.657	18	436.225	13
GLN256	GLN326	36.1106	110.262	6	98.5001	5	58.7407	2	58.7407	2
GLN257	GLN202	70.3253	190.193	8	178.709	7	135.27	4	118.356	3
GLN257	GLN204	40.9097	164.391	9	113.205	4	113.205	4	113.205	4
GLN257	GLN207A	130.663	909.072	24	843.889	18	843.889	18	771.375	14
GLN257	GLN207B	40.0087	121.892	6	103.117	4	89.7597	3	89.7597	3
GLN257	GLN210	43.9038	80.399	2	80.399	2	80.399	2	80.399	2
GLN257	GLN211A	75.0772	292.572	10	266.084	7	236.011	5	236.011	5
GLN257	GLN211B	89.4627	128.815	2	128.815	2	128.815	2	128.815	2
GLN257	GLN214	76.6718	188.753	6	179.357	5	166.756	4	150.423	3
GLN257	GLN215A	17.429	28.7413	2	17.429	1	17.429	1	0	0
GLN257	GLN221B	116.032	723.058	21	685.493	17	618.946	12	567.442	9
GLN257	GLN227	45.6773	226.009	10	214.937	9	155.422	5	139.391	4
GLN257	GLN236A	12.2893	53.1941	5	12.2893	1	0	0	0	0
GLN257	GLN236B	26.557	58.9613	4	39.8487	2	26.557	1	26.557	1
GLN257	GLN243A	84.3496	575.882	17	556.607	15	540.684	14	469.316	10
GLN257	GLN244	8.6201	16.8926	2	0	0	0	0	0	0
GLN257	GLN245B	8.2199	8.2199	1	0	0	0	0	0	0
GLN257	GLN253	12.6305	47.9171	4	36.9235	3	0	0	0	0
GLN257	GLN256	50.4262	249.793	12	201.462	7	188.225	6	151.439	4
GLN257	GLN258	27.2525	27.2525	1	27.2525	1	27.2525	1	27.2525	1
GLN257	GLN261	52.7272	114.365	6	77.2257	2	77.2257	2	77.2257	2
GLN257	GLN275	12.7195	40.6475	4	12.7195	1	0	0	0	0
GLN257	GLN282	113.419	742.524	22	682.047	16	669.049	15	651.15	14
GLN257	GLN284	8.00871	8.00871	1	0	0	0	0	0	0
GLN257	GLN285A	33.0435	61.2927	4	33.0435	1	33.0435	1	33.0435	1
GLN257	GLN285B	44.5178	105.521	6	63.1143	2	63.1143	2	44.5178	1
GLN257	GLN288	13.9287	13.9287	1	13.9287	1	0	0	0	0
GLN257	GLN291	44.4034	86.9818	5	59.9505	2	44.4034	1	44.4034	1
GLN257	GLN298	82.3572	190.932	7	174.378	5	159.406	4	159.406	4
GLN257	GLN302	9.642	36.0839	4	0	0	0	0	0	0
GLN257	GLN307	25.4284	64.8641	4	46.4003	2	46.4003	2	46.4003	2
GLN257	GLN309	10.5781	18.6138	2	0	0	0	0	0	0
GLN257	GLN310B	9.7782	28.4062	3	0	0	0	0	0	0
GLN257	GLN315	21.3882	52.1536	4	35.7641	2	21.3882	1	21.3882	1
GLN257	GLN319	58.2428	267.153	6	267.153	6	267.153	6	267.153	6
GLN257	GLN320	11.4839	39.9307	4	0	0	0	0	0	0
GLN257	GLN321	94.6706	1164.51	30	1137.25	27	1107.54	25	1049.69	22
GLN257	GLN325	77.0365	618.98	23	598.588	21	516.708	15	446.165	11
GLN257	GLN326	47.6735	100.647	5	92.4325	4	65.263	2	47.6735	1
GLN258	GLN204	17.5116	38.7759	3	17.5116	1	17.5116	1	0	0
GLN258	GLN207A	30.2885	60.911	3	49.3538	2	49.3538	2	30.2885	1
GLN258	GLN207B	11.1494	57.962	6	0	0	0	0	0	0
GLN258	GLN210	14.0426	31.6225	3	14.0426	1	0	0	0	0
GLN258	GLN211A	8.9801	16.9957	2	0	0	0	0	0	0
GLN258	GLN211B	10.278	18.7721	2	0	0	0	0	0	0
GLN258	GLN214	23.0504	68.4722	5	40.2213	2	40.2213	2	23.0504	1
GLN258	GLN215A	11.3344	41.1389	4	0	0	0	0	0	0
GLN258	GLN221B	63.6613	226.93	10	171.257	4	155.818	3	155.818	3
GLN258	GLN227	28.6295	92.6754	7	46.0707	2	46.0707	2	28.6295	1
GLN258	GLN236A	9.4818	9.4818	1	0	0	0	0	0	0
GLN258	GLN236B	19.5651	55.9935	5	19.5651	1	19.5651	1	0	0
GLN258	GLN243A	27.5643	87.1019	5	66.6701	3	53.8282	2	53.8282	2
GLN258	GLN244	185.086	2401.08	35	2363.38	31	2363.38	31	2363.38	31
GLN258	GLN245B	283.558	3319.42	23	3319.42	23	3319.42	23	3319.42	23
GLN258	GLN253	8.10651	8.10651	1	0	0	0	0	0	0
GLN258	GLN261	180.88	1438.78	23	1409.37	20	1395.41	19	1395.41	19
GLN258	GLN275	8.2507	8.2507	1	0	0	0	0	0	0
GLN258	GLN282	14.9973	43.6019	4	14.9973	1	0	0	0	0
GLN258	GLN284	15.1361	65.3797	7	15.1361	1	0	0	0	0
GLN258	GLN285A	80.2866	732.137	25	676.721	19	633.377	16	580.004	13
GLN258	GLN285B	75.685	341.77	14	305.626	10	290.359	9	236.645	6
GLN258	GLN288	15.5315	34.6282	3	15.5315	1	0	0	0	0
GLN258	GLN291	10.227	18.2607	2	0	0	0	0	0	0
GLN258	GLN298	14.4774	52.053	5	14.4774	1	0	0	0	0
GLN258	GLN302	14.8778	59.3758	6	14.8778	1	0	0	0	0
GLN258	GLN307	0	0	0	0	0	0	0	0	0
GLN258	GLN309	33.704	198.273	11	157.746	7	117.368	4	117.368	4
GLN258	GLN310B	8.9325	8.9325	1	0	0	0	0	0	0
GLN258	GLN315	10.1308	29.4592	3	0	0	0	0	0	0
GLN258	GLN319	121.364	174.578	6	138.294	2	138.294	2	121.364	1
GLN258	GLN320	49.7825	108.406	4	108.406	4	108.406	4	71.392	2
GLN258	GLN321	26.4132	105.3	8	47.2643	2	47.2643	2	47.2643	2
GLN258	GLN325	66.008	192.93	9	143.821	4	143.821	4	143.821	4
GLN258	GLN326	10.2391	53.6598	6	0	0	0	0	0	0
GLN260	GLN202	45.6372	76.5605	3	76.5605	3	64.3775	2	45.6372	1
GLN260	GLN204	39.5896	39.5896	1	39.5896	1	39.5896	1	39.5896	1
GLN260	GLN207A	68.2381	144.338	7	106.755	3	94.3142	2	94.3142	2
GLN260	GLN207B	23.782	56.0815	4	36.8348	2	23.782	1	23.782	1
GLN260	GLN208	22.1674	94.5312	8	48.7752	3	22.1674	1	22.1674	1
GLN260	GLN210	58.4202	173.672	10	128.458	5	89.3815	2	89.3815	2
GLN260	GLN211A	15.7268	45.9012	4	15.7268	1	0	0	0	0
GLN260	GLN211B	39.381	72.3428	3	72.3428	3	57.7826	2	39.381	1
GLN260	GLN214	64.8756	133.928	4	117.093	2	117.093	2	117.093	2
GLN260	GLN215A	49.8717	145.943	8	119.527	5	92.3585	3	76.0552	2
GLN260	GLN216	48.7382	209.834	10	192.079	8	166.598	6	147.254	5
GLN260	GLN221B	105.413	586.591	15	557.096	12	541.154	11	503.975	9
GLN260	GLN227	19.767	52.6101	4	34.3325	2	19.767	1	0	0
GLN260	GLN229	9.4478	26.2969	3	0	0	0	0	0	0
GLN260	GLN236A	8.3331	8.3331	1	0	0	0	0	0	0
GLN260	GLN236B	44.6958	145.877	7	136.245	6	96.7411	3	96.7411	3
GLN260	GLN243A	112.655	426.582	14	387.83	10	320.926	5	320.926	5
GLN260	GLN243B	11.1059	19.8731	2	0	0	0	0	0	0
GLN260	GLN244	112.266	144.859	4	125.167	2	112.266	1	112.266	1
GLN260	GLN245A	72.1238	93.6803	3	72.1238	1	72.1238	1	72.1238	1
GLN260	GLN245B	113.301	328.202	11	278.009	6	250.299	4	250.299	4
GLN260	GLN246	11.4788	21.9541	2	0	0	0	0	0	0
GLN260	GLN249	11.0124	27.4009	3	0	0	0	0	0	0
GLN260	GLN253	14.9703	14.9703	1	14.9703	1	0	0	0	0
GLN260	GLN255	49.9593	212.123	11	183.538	8	156.985	6	104.984	3
GLN260	GLN256	79.1714	426.188	15	375.139	10	375.139	10	358.445	9
GLN260	GLN257	68.5983	128.866	5	117.802	4	89.1823	2	89.1823	2
GLN260	GLN258	116.027	191.694	6	172.03	4	146.365	2	146.365	2
GLN260	GLN261	121.636	661.838	16	641.07	14	611.019	12	574.608	10
GLN260	GLN268A	29.7653	125.871	7	97.3393	4	97.3393	4	97.3393	4
GLN260	GLN269	11.6881	21.4549	2	0	0	0	0	0	0
GLN260	GLN275	9.22941	9.22941	1	0	0	0	0	0	0
GLN260	GLN277	9.506	17.7013	2	0	0	0	0	0	0
GLN260	GLN282	39.9269	52.9078	2	52.9078	2	39.9269	1	39.9269	1
GLN260	GLN284	10.2505	28.354	3	0	0	0	0	0	0
GLN260	GLN285A	56.9403	155.338	4	155.338	4	141.661	3	141.661	3
GLN260	GLN285B	53.8439	127.549	5	118.577	4	91.9352	2	91.9352	2
GLN260	GLN288	11.794	40.0375	4	0	0	0	0	0	0
GLN260	GLN291	0	0	0	0	0	0	0	0	0
GLN260	GLN298	18.4187	47.4368	4	18.4187	1	18.4187	1	0	0
GLN260	GLN299	14.5636	22.8373	2	14.5636	1	0	0	0	0
GLN260	GLN302	14.8852	51.5556	4	28.5072	2	0	0	0	0
GLN260	GLN307	14.9615	34.8237	3	14.9615	1	0	0	0	0
GLN260	GLN309	11.0726	19.8681	2	0	0	0	0	0	0
GLN260	GLN310B	10.5651	21.0672	2	0	0	0	0	0	0
GLN260	GLN315	0	0	0	0	0	0	0	0	0
GLN260	GLN319	239.171	2070.44	38	2058.77	37	2030.39	35	1923.8	29
GLN260	GLN320	38.9662	232.495	11	194.915	7	182.727	6	182.727	6
GLN260	GLN321	92.2994	370.815	17	282.95	8	243.312	5	243.312	5
GLN260	GLN325	69.3334	539.015	17	485.87	12	459.798	10	441.822	9
GLN260	GLN326	107.335	1005	28	936.972	21	923.465	20	888.776	18
GLN261	GLN214	25.6701	50.8864	2	50.8864	2	50.8864	2	50.8864	2
GLN261	GLN282	49.2243	163.269	10	102.107	3	88.8657	2	88.8657	2
GLN261	GLN291	0	0	0	0	0	0	0	0	0
GLN262	GLN202	55.8292	473.768	17	464.775	16	451.556	15	433.201	14
GLN262	GLN204	22.9095	127.209	9	102.538	6	59.8241	3	42.9439	2
GLN262	GLN207A	85.6217	337.436	14	290.763	9	278.276	8	262.224	7
GLN262	GLN207B	42.349	79.8756	4	59.4879	2	59.4879	2	42.349	1
GLN262	GLN208	23.9966	54.9474	3	46.9061	2	46.9061	2	46.9061	2
GLN262	GLN209	60.5679	366.802	16	310.226	10	267.672	7	251.556	6
GLN262	GLN210	36.7911	69.2303	4	50.3335	2	36.7911	1	36.7911	1
GLN262	GLN211A	45.4288	113.518	6	103.762	5	63.4722	2	45.4288	1
GLN262	GLN211B	45.7634	168.237	7	159.16	6	133.405	4	115.494	3
GLN262	GLN212	47.6386	324.794	12	324.794	12	324.794	12	234.485	7
GLN262	GLN214	118.501	1355.72	34	1328.44	31	1283.7	28	1228.65	25
GLN262	GLN215A	23.4369	63.6921	4	42.2568	2	42.2568	2	23.4369	1
GLN262	GLN216	61.7869	401.779	16	383.456	14	325.821	10	307.355	9
GLN262	GLN221B	98.5521	733.8	22	681.635	17	668.012	16	648.38	15
GLN262	GLN225	0	0	0	0	0	0	0	0	0
GLN262	GLN227	105.602	888.422	26	859.205	23	819.434	20	770.079	17
GLN262	GLN229	11.2942	19.8391	2	0	0	0	0	0	0
GLN262	GLN232C	14.3808	34.3788	3	14.3808	1	0	0	0	0
GLN262	GLN235	50.3558	245.703	12	218.032	9	175.685	6	159.314	5
GLN262	GLN236A	283.385	3337.66	21	3337.66	21	3337.66	21	3337.66	21
GLN262	GLN236B	168.587	1358.99	30	1349.32	29	1320.98	27	1249.89	23
GLN262	GLN241	41.7947	167.407	10	116.266	5	88.9356	3	69.6091	2
GLN262	GLN243A	280.865	3328.53	21	3328.53	21	3328.53	21	3328.53	21
GLN262	GLN243B	14.2201	44.2137	4	27.4969	2	0	0	0	0
GLN262	GLN244	20.2806	69.27	6	32.2987	2	20.2806	1	20.2806	1
GLN262	GLN245A	31.1295	52.1042	3	43.1754	2	31.1295	1	31.1295	1
GLN262	GLN245B	30.9799	43.0545	2	43.0545	2	30.9799	1	30.9799	1
GLN262	GLN246	0	0	0	0	0	0	0	0	0
GLN262	GLN248	9.66442	9.66442	1	0	0	0	0	0	0
GLN262	GLN249	10.5961	27.759	3	0	0	0	0	0	0
GLN262	GLN250	31.1288	44.946	2	44.946	2	31.1288	1	31.1288	1
GLN262	GLN253	10.0975	18.2989	2	0	0	0	0	0	0
GLN262	GLN255	63.7924	417.679	16	374.675	12	346.757	10	310.46	8
GLN262	GLN256	36.5916	73.5164	3	62.1949	2	62.1949	2	62.1949	2
GLN262	GLN257	57.2708	266.846	14	216.322	9	203.004	8	152.468	5
GLN262	GLN258	10.0819	27.5026	3	0	0	0	0	0	0
GLN262	GLN260	42.2364	178.748	11	111.388	4	96.0943	3	76.7891	2
GLN262	GLN261	31.1342	91.4806	5	72.3475	3	58.353	2	58.353	2
GLN262	GLN266	167.683	1451.26	16	1451.26	16	1451.26	16	1451.26	16
GLN262	GLN268A	71.4533	566.112	19	545.265	17	504.858	14	504.858	14
GLN262	GLN269	0	0	0	0	0	0	0	0	0
GLN262	GLN275	10.0987	10.0987	1	0	0	0	0	0	0
GLN262	GLN276	87.0747	380.693	14	343.227	10	298.622	7	280.868	6
GLN262	GLN277	11.8048	23.471	2	0	0	0	0	0	0
GLN262	GLN282	57.2691	266.873	12	231.026	8	216.614	7	197.669	6
GLN262	GLN284	17.5969	51.0972	4	29.8817	2	17.5969	1	0	0
GLN262	GLN285A	16.1536	24.3562	2	16.1536	1	16.1536	1	0	0
GLN262	GLN285B	0	0	0	0	0	0	0	0	0
GLN262	GLN288	11.6724	19.7074	2	0	0	0	0	0	0
GLN262	GLN291	11.6124	40.238	4	0	0	0	0	0	0
GLN262	GLN298	11.6056	56.6887	6	0	0	0	0	0	0
GLN262	GLN299	17.8298	56.3711	5	17.8298	1	17.8298	1	0	0
GLN262	GLN302	31.9944	94.3417	6	63.8579	3	49.2398	2	31.9944	1
GLN262	GLN307	0	0	0	0	0	0	0	0	0
GLN262	GLN309	16.6636	29.0809	2	29.0809	2	16.6636	1	0	0
GLN262	GLN310B	11.7077	20.9773	2	0	0	0	0	0	0
GLN262	GLN315	62.2581	399.756	16	379.64	14	340.995	11	303.336	9
GLN262	GLN319	26.2585	55.0621	3	46.7385	2	46.7385	2	46.7385	2
GLN262	GLN320	34.714	46.0355	2	34.714	1	34.714	1	34.714	1
GLN262	GLN321	75.2406	413.986	19	357.585	13	288.155	8	288.155	8
GLN262	GLN325	86.9649	680.521	23	623.905	17	565.18	13	547.84	12
GLN262	GLN326	68.4235	270.845	13	214.167	7	202.145	6	165.368	4
GLN263	GLN202	61.2915	221.656	7	221.656	7	193.994	5	176.41	4
GLN263	GLN204	79.6299	470.099	19	421.797	14	393.969	12	302.758	7
GLN263	GLN207A	181.233	1716.63	39	1655.92	33	1601.97	29	1494.24	23
GLN263	GLN207B	43.7811	192.9	10	136.274	4	136.274	4	136.274	4
GLN263	GLN208	50.8858	221.069	10	193.725	7	168.764	5	168.764	5
GLN263	GLN209	158.239	1333.98	34	1271.95	28	1229.14	25	1190.92	23
GLN263	GLN210	45.5455	258.768	11	231.232	8	202.96	6	185.358	5
GLN263	GLN211A	77.3663	475.738	17	428.291	12	399.8	10	399.8	10
GLN263	GLN211B	76.9319	511.747	17	474.088	13	460.68	12	460.68	12
GLN263	GLN212	83.5405	772.996	22	751.131	20	706.696	17	690.261	16
GLN263	GLN214	26.6189	184.088	10	162.244	8	131.862	6	95.2935	4
GLN263	GLN215A	43.3298	248.49	12	200.901	7	188.429	6	171.586	5
GLN263	GLN216	51.507	667.547	25	607.994	19	568.43	16	531.293	14
GLN263	GLN220	100.967	525.84	13	525.84	13	498.618	11	462.207	9
GLN263	GLN221B	164.333	1489.56	36	1443.68	32	1389.32	28	1281.59	22
GLN263	GLN225	13.4785	31.4263	3	13.4785	1	0	0	0	0
GLN263	GLN227	37.1911	327.879	17	279.723	12	227.787	8	227.787	8
GLN263	GLN229	9.3871	25.753	3	0	0	0	0	0	0
GLN263	GLN232C	28.9517	99.9928	7	52.242	2	52.242	2	52.242	2
GLN263	GLN235	119.081	797.92	25	757.37	21	699.747	17	666.511	15
GLN263	GLN236A	10.2447	18.728	2	0	0	0	0	0	0
GLN263	GLN236B	44.7955	187.874	10	148.088	6	133.309	5	95.2293	3
GLN263	GLN241	100.859	676.706	17	647.004	14	634.632	13	616.361	12
GLN263	GLN243A	74.8785	792.476	28	744.852	23	687.937	19	594.994	14
GLN263	GLN243B	10.3586	37.5723	4	0	0	0	0	0	0
GLN263	GLN244	14.5245	84.8325	8	40.0279	3	0	0	0	0
GLN263	GLN245A	44.8643	110.841	7	59.3888	2	44.8643	1	44.8643	1
GLN263	GLN245B	44.3615	165.797	9	119.671	4	104.756	3	104.756	3
GLN263	GLN246	9.0457	9.0457	1	0	0	0	0	0	0
GLN263	GLN248	11.1782	31.4582	3	0	0	0	0	0	0
GLN263	GLN249	27.3206	68.1407	5	40.3132	2	27.3206	1	27.3206	1
GLN263	GLN250	57.9392	282.635	12	222	6	222	6	222	6
GLN263	GLN253	23.0938	78.7661	6	51.5392	3	23.0938	1	23.0938	1
GLN263	GLN255	94.3434	496.957	15	448.297	10	433.118	9	433.118	9
GLN263	GLN256	68.7056	401.646	15	338.033	9	322.119	8	322.119	8
GLN263	GLN257	216.797	1539.61	36	1473.97	29	1415.49	25	1415.49	25
GLN263	GLN258	30.2353	110.88	7	72.4418	3	57.6244	2	57.6244	2
GLN263	GLN260	92.4076	422.286	12	392.265	9	365.813	7	365.813	7
GLN263	GLN261	70.5677	351.899	12	321.621	9	292.186	7	292.186	7
GLN263	GLN262	49.0278	386.93	15	368.535	13	343.274	11	305.379	9
GLN263	GLN266	157.292	1352.4	35	1300.79	30	1285.45	29	1214.81	25
GLN263	GLN268A	66.791	456.622	20	396.689	14	367.19	12	348.527	11
GLN263	GLN269	9.2094	26.89	3	0	0	0	0	0	0
GLN263	GLN275	23.0796	44.1658	3	23.0796	1	23.0796	1	23.0796	1
GLN263	GLN276	100.961	624.284	21	594.788	18	567.159	16	495.526	12
GLN263	GLN277	27.6113	204.049	11	183.087	9	153.144	7	99.6728	4
GLN263	GLN282	127.304	944.284	22	925.833	20	883.798	17	849.323	15
GLN263	GLN284	10.8757	10.8757	1	0	0	0	0	0	0
GLN263	GLN285A	70.4556	140.849	5	113.086	2	113.086	2	113.086	2
GLN263	GLN285B	43.4854	86.8771	5	55.9166	2	43.4854	1	43.4854	1
GLN263	GLN288	24.0221	57.5002	4	37.8894	2	24.0221	1	24.0221	1
GLN263	GLN291	49.9146	300.505	14	263.689	10	205.7	6	189.281	5
GLN263	GLN298	81.839	697.407	22	666.907	19	637.909	17	580.927	14
GLN263	GLN299	10.0558	27.8211	3	0	0	0	0	0	0
GLN263	GLN302	16.247	90.3323	8	55.5594	4	16.247	1	0	0
GLN263	GLN307	61.9083	187.858	8	168.85	6	156.377	5	117.332	3
GLN263	GLN309	17.9993	63.7971	6	17.9993	1	17.9993	1	0	0
GLN263	GLN310B	11.1796	47.6535	5	0	0	0	0	0	0
GLN263	GLN315	8.0534	8.0534	1	0	0	0	0	0	0
GLN263	GLN319	58.4798	358.04	11	349.485	10	334.147	9	334.147	9
GLN263	GLN320	45.0558	166.057	6	157.553	5	143.702	4	143.702	4
GLN263	GLN321	183.88	2218.45	38	2218.45	38	2203.82	37	2184.64	36
GLN263	GLN325	119.758	1429.91	34	1410.27	32	1372.25	29	1336.32	27
GLN263	GLN326	36.1069	138.526	8	111.823	5	97.2625	4	58.0987	2
GLN265	GLN201	67.5662	578.352	22	535.625	18	495.469	15	406.287	10
GLN265	GLN202	96.7936	1112.53	27	1112.53	27	1053.26	23	961.51	18
GLN265	GLN204	60.4418	385.769	13	361.14	10	318.528	7	318.528	7
GLN265	GLN207A	139.365	1289.11	28	1238.32	23	1197.2	20	1158.24	18
GLN265	GLN207B	30.8434	68.144	5	30.8434	1	30.8434	1	30.8434	1
GLN265	GLN208	83.3563	272.368	10	264.14	9	224.646	6	187.811	4
GLN265	GLN209	53.6457	767.291	25	717.482	20	687.954	18	668.656	17
GLN265	GLN210	101.686	802.067	19	793.782	18	778.159	17	760.782	16
GLN265	GLN211A	106.022	629.564	14	603.771	11	589.829	10	589.829	10
GLN265	GLN211B	128.816	751.193	15	730.173	13	717.534	12	717.534	12
GLN265	GLN212	133.851	1642.9	31	1631.78	30	1616.75	29	1564.88	26
GLN265	GLN214	39.8999	294.589	14	276.251	12	248.772	10	194.791	7
GLN265	GLN215A	59.132	414.16	15	397.124	13	384.523	12	384.523	12
GLN265	GLN216	108.123	1446.31	41	1407.41	37	1334.82	32	1262.05	28
GLN265	GLN220	94.6769	781.042	22	749.766	19	710.74	16	642.103	12
GLN265	GLN221B	163.785	2362.3	34	2342.88	32	2314.97	30	2260.51	27
GLN265	GLN225	12.5091	20.7321	2	12.5091	1	0	0	0	0
GLN265	GLN227	160.137	1097.57	25	1062.4	21	1046.98	20	1029.55	19
GLN265	GLN229	9.9003	9.9003	1	0	0	0	0	0	0
GLN265	GLN232C	57.6747	264.114	10	234.24	7	208.472	5	190.705	4
GLN265	GLN235	283.611	3318.3	22	3318.3	22	3318.3	22	3301.32	21
GLN265	GLN236A	13.2939	25.6801	2	25.6801	2	0	0	0	0
GLN265	GLN236B	80.0637	328.189	13	286.303	9	273.013	8	239.052	6
GLN265	GLN241	127.765	943.68	23	916.14	20	876.487	17	860.192	16
GLN265	GLN243A	116.019	1451.73	39	1400.37	34	1342.96	30	1308.03	28
GLN265	GLN243B	10.6009	29.381	3	0	0	0	0	0	0
GLN265	GLN244	61.3582	256.627	12	216.453	8	170.402	5	170.402	5
GLN265	GLN245A	80.9164	257.567	9	247.265	8	232.783	7	216.315	6
GLN265	GLN245B	80.9344	422.963	15	394.905	12	335.302	8	335.302	8
GLN265	GLN246	10.6007	18.6157	2	0	0	0	0	0	0
GLN265	GLN248	28.2582	37.7223	2	28.2582	1	28.2582	1	28.2582	1
GLN265	GLN249	33.8135	45.5066	2	33.8135	1	33.8135	1	33.8135	1
GLN265	GLN250	68.3744	427.717	12	427.717	12	427.717	12	388.321	10
GLN265	GLN253	13.8488	13.8488	1	13.8488	1	0	0	0	0
GLN265	GLN255	195.195	1901.13	34	1891.56	33	1863.15	31	1825.29	29
GLN265	GLN256	89.6398	720.189	19	708.358	18	665.586	15	645.833	14
GLN265	GLN257	120.002	777.126	17	768.277	16	740.733	14	704.511	12
GLN265	GLN258	60.521	190.625	8	164.066	5	148.631	4	148.631	4
GLN265	GLN260	77.7583	565.986	17	547.664	15	507.478	12	488.972	11
GLN265	GLN261	111.119	932.591	28	905.249	25	835.29	20	801.402	18
GLN265	GLN262	66.1019	649.484	21	620.036	18	594.479	16	559.545	14
GLN265	GLN263	130.022	1618.29	34	1588.22	31	1561.04	29	1471.76	24
GLN265	GLN266	212.728	2603.18	32	2591.3	31	2577.11	30	2577.11	30
GLN265	GLN268A	114.259	1127.44	28	1098.38	25	1039.13	21	1020.52	20
GLN265	GLN269	13.9755	69.7816	7	13.9755	1	0	0	0	0
GLN265	GLN275	11.632	28.2355	3	0	0	0	0	0	0
GLN265	GLN276	79.6904	1509.89	41	1492.48	39	1389.88	32	1351.98	30
GLN265	GLN277	10.3301	19.0909	2	0	0	0	0	0	0
GLN265	GLN282	128.23	655.764	14	626.433	11	626.433	11	608.306	10
GLN265	GLN284	18.7184	39.9109	3	18.7184	1	18.7184	1	0	0
GLN265	GLN285A	76.4884	224.247	10	194.584	7	138.581	3	119.159	2
GLN265	GLN285B	44.6647	105.807	6	62.0238	2	62.0238	2	44.6647	1
GLN265	GLN288	21.5504	31.7385	2	21.5504	1	21.5504	1	21.5504	1
GLN265	GLN291	11.3901	32.1679	3	0	0	0	0	0	0
GLN265	GLN298	11.9197	86.2288	9	0	0	0	0	0	0
GLN265	GLN299	11.3278	40.068	4	0	0	0	0	0	0
GLN265	GLN302	13.6417	68.9562	7	13.6417	1	0	0	0	0
GLN265	GLN307	15.6038	45.0829	4	15.6038	1	0	0	0	0
GLN265	GLN309	9.15771	9.15771	1	0	0	0	0	0	0
GLN265	GLN310B	9.6283	28.5286	3	0	0	0	0	0	0
GLN265	GLN315	53.5591	222.449	6	222.449	6	222.449	6	204.369	5
GLN265	GLN317	144.764	1717.03	38	1690.28	35	1647.12	32	1541.84	26
GLN265	GLN319	73.4351	707.623	20	678.671	17	623.572	13	604.023	12
GLN265	GLN320	79.6736	588.037	18	554.518	15	515.919	12	515.919	12
GLN265	GLN321	122.488	1531.38	38	1468.89	32	1397.27	27	1305.18	22
GLN265	GLN325	179.295	2474.71	39	2474.71	39	2433.09	36	2394.27	34
GLN265	GLN326	88.3185	483.166	16	465.504	14	437.08	12	400.249	10
GLN266	GLN202	104.739	941.292	23	933.006	22	918.353	21	901.011	20
GLN266	GLN204	48.2628	179.038	7	162.5	5	147.912	4	147.912	4
GLN266	GLN207A	96.4372	815.932	26	762.9	21	737.01	19	663.602	15
GLN266	GLN207B	30.8388	79.412	5	53.577	2	53.577	2	53.577	2
GLN266	GLN208	34.0853	110.44	7	90.3493	5	34.0853	1	34.0853	1
GLN266	GLN209	112.388	938.999	25	906.52	22	875.392	20	804.667	16
GLN266	GLN210	57.6766	494.051	17	484.541	16	401.527	10	401.527	10
GLN266	GLN211A	92.2505	652.718	18	641.651	17	583.831	13	509.064	9
GLN266	GLN211B	88.0311	691.355	20	653.576	16	613.008	13	577.875	11
GLN266	GLN214	177.343	859.747	17	833.623	14	819.283	13	802.182	12
GLN266	GLN215A	69.4072	391.371	14	382.771	13	340.014	10	340.014	10
GLN266	GLN216	106.311	1486.95	39	1468.08	37	1371.23	30	1319.45	27
GLN266	GLN221B	235.979	2444.89	37	2394.06	32	2367.15	30	2350.38	29
GLN266	GLN225	8.223	8.223	1	0	0	0	0	0	0
GLN266	GLN227	187.145	1824.99	23	1799.31	20	1785.67	19	1785.67	19
GLN266	GLN229	11.259	19.9789	2	0	0	0	0	0	0
GLN266	GLN236A	0	0	0	0	0	0	0	0	0
GLN266	GLN236B	122.194	606.981	11	588.916	9	588.916	9	588.916	9
GLN266	GLN241	61.8081	626.619	20	580.022	15	550.632	13	511.198	11
GLN266	GLN243A	283.385	3316.89	22	3316.89	22	3316.89	22	3316.89	22
GLN266	GLN243B	10.6009	18.8638	2	0	0	0	0	0	0
GLN266	GLN244	23.52	135.777	9	105.495	6	63.0553	3	46.7973	2
GLN266	GLN245A	31.2151	164.767	10	116.013	5	102.903	4	102.903	4
GLN266	GLN245B	29.1053	217.272	13	148.668	6	133.006	5	133.006	5
GLN266	GLN246	10.5142	19.2945	2	0	0	0	0	0	0
GLN266	GLN248	43.5616	106.894	5	89.0083	3	73.0449	2	73.0449	2
GLN266	GLN249	24.8219	47.6592	3	24.8219	1	24.8219	1	24.8219	1
GLN266	GLN253	22.848	34.5697	2	22.848	1	22.848	1	22.848	1
GLN266	GLN255	115.897	1722.13	34	1691.44	31	1691.44	31	1651.57	29
GLN266	GLN256	90.2343	704.483	22	678.113	19	650.9	17	612.864	15
GLN266	GLN257	116.409	849.176	21	849.176	21	836.096	20	785.083	17
GLN266	GLN258	28.2878	53.1252	2	53.1252	2	53.1252	2	53.1252	2
GLN266	GLN260	114.243	570.345	22	507.932	15	451.257	11	396.167	8
GLN266	GLN261	34.8072	392.251	18	347.622	13	347.622	13	311.26	11
GLN266	GLN268A	283.652	2057.17	21	2057.17	21	2057.17	21	2057.17	21
GLN266	GLN269	12.5681	32.6627	3	12.5681	1	0	0	0	0
GLN266	GLN275	22.8746	51.8208	4	22.8746	1	22.8746	1	22.8746	1
GLN266	GLN277	12.5119	21.5882	2	12.5119	1	0	0	0	0
GLN266	GLN282	85.5259	564.668	16	530.268	13	530.268	13	473.4	10
GLN266	GLN284	10.5401	10.5401	1	0	0	0	0	0	0
GLN266	GLN285A	19.593	72.0767	5	53.2946	3	38.3311	2	0	0
GLN266	GLN285B	27.8644	66.1802	4	45.2958	2	45.2958	2	27.8644	1
GLN266	GLN288	8.12659	8.12659	1	0	0	0	0	0	0
GLN266	GLN291	12.7315	12.7315	1	12.7315	1	0	0	0	0
GLN266	GLN298	21.9498	62.5136	5	35.7124	2	21.9498	1	21.9498	1
GLN266	GLN299	10.0051	37.5962	4	0	0	0	0	0	0
GLN266	GLN302	11.8185	60.793	6	0	0	0	0	0	0
GLN266	GLN307	16.7442	28.9945	2	28.9945	2	16.7442	1	0	0
GLN266	GLN309	16.157	24.3557	2	16.157	1	16.157	1	0	0
GLN266	GLN310B	9.6244	28.2691	3	0	0	0	0	0	0
GLN266	GLN315	42.4468	87.239	3	87.239	3	71.4816	2	71.4816	2
GLN266	GLN319	64.4468	614.866	20	586.582	17	558.203	15	519.921	13
GLN266	GLN320	59.2999	296.781	10	288.373	9	261.999	7	242.534	6
GLN266	GLN321	132.265	1448.08	37	1368.74	29	1328.29	26	1273.52	23
GLN266	GLN325	196.023	2315.13	40	2294.44	38	2226.27	33	2171.88	30
GLN266	GLN326	49.4704	409.807	14	401.241	13	401.241	13	383.402	12
GLN268A	GLN202	89.2073	587.967	19	559.018	16	517.475	13	498.887	12
GLN268A	GLN204	38.8774	95.4798	5	87.1926	4	58.4997	2	38.8774	1
GLN268A	GLN207A	37.8418	292.935	19	229.321	12	149.243	6	92.4921	3
GLN268A	GLN207B	14.5919	39.1116	4	14.5919	1	0	0	0	0
GLN268A	GLN208	14.4925	55.5753	5	27.8708	2	0	0	0	0
GLN268A	GLN210	37.1852	175.258	10	125.13	5	110.571	4	91.1369	3
GLN268A	GLN211A	48.0169	180.908	9	155.174	6	109.932	3	109.932	3
GLN268A	GLN211B	75.089	283.39	11	262.224	9	247.124	8	193.016	5
GLN268A	GLN214	48.6637	334.768	18	264.909	11	225.385	8	206.119	7
GLN268A	GLN215A	13.7244	58.1979	5	39.7291	3	0	0	0	0
GLN268A	GLN216	49.2136	489.079	20	467.982	18	427.019	15	408.138	14
GLN268A	GLN221B	121.139	1108.5	30	1044.72	23	1005.18	20	986.17	19
GLN268A	GLN227	233.385	2408.13	43	2351.44	37	2338.74	36	2319.3	35
GLN268A	GLN229	10.1902	28.6823	3	0	0	0	0	0	0
GLN268A	GLN236A	0	0	0	0	0	0	0	0	0
GLN268A	GLN236B	93.7269	334.546	11	294.566	7	294.566	7	278.509	6
GLN268A	GLN243A	106.589	1279.47	34	1252.15	31	1180.63	26	1144.92	24
GLN268A	GLN243B	12.4788	23.0795	2	12.4788	1	0	0	0	0
GLN268A	GLN244	23.4291	89.062	7	52.2803	3	23.4291	1	23.4291	1
GLN268A	GLN245A	23.4096	64.7395	4	46.0788	2	46.0788	2	46.0788	2
GLN268A	GLN245B	27.357	82.7831	5	65.186	3	65.186	3	48.8771	2
GLN268A	GLN246	10.606	20.8095	2	0	0	0	0	0	0
GLN268A	GLN249	10.1053	19.3553	2	0	0	0	0	0	0
GLN268A	GLN253	13.3584	29.962	3	13.3584	1	0	0	0	0
GLN268A	GLN255	81.1865	585.431	22	526.033	16	483.881	13	445.301	11
GLN268A	GLN256	54.7988	239.834	8	231.683	7	231.683	7	192.746	5
GLN268A	GLN257	44.5954	261.041	14	233.205	11	175.193	7	121.234	4
GLN268A	GLN258	14.8687	60.523	6	14.8687	1	0	0	0	0
GLN268A	GLN261	32.0846	171.611	9	145.537	6	145.537	6	108.311	4
GLN268A	GLN269	283.611	3315.52	22	3315.52	22	3315.52	22	3315.52	22
GLN268A	GLN275	8.0687	8.0687	1	0	0	0	0	0	0
GLN268A	GLN277	15.8169	32.153	3	15.8169	1	0	0	0	0
GLN268A	GLN282	32.0872	189.187	13	123.525	6	99.212	4	63.7892	2
GLN268A	GLN284	13.9575	13.9575	1	13.9575	1	0	0	0	0
GLN268A	GLN285A	20.3934	38.4396	2	38.4396	2	38.4396	2	20.3934	1
GLN268A	GLN285B	27.8424	71.0548	3	71.0548	3	71.0548	3	52.6117	2
GLN268A	GLN288	8.033	8.033	1	0	0	0	0	0	0
GLN268A	GLN291	0	0	0	0	0	0	0	0	0
GLN268A	GLN298	11.784	21.6004	2	0	0	0	0	0	0
GLN268A	GLN299	9.6858	17.7777	2	0	0	0	0	0	0
GLN268A	GLN302	16.838	43.6912	4	16.838	1	16.838	1	0	0
GLN268A	GLN307	14.3718	32.3621	3	14.3718	1	0	0	0	0
GLN268A	GLN309	9.2819	26.0953	3	0	0	0	0	0	0
GLN268A	GLN310B	14.3021	64.5481	6	27.0507	2	0	0	0	0
GLN268A	GLN315	88.7158	406.328	15	358.902	10	344.112	9	325	8
GLN268A	GLN319	26.4708	77.8326	4	68.6067	3	68.6067	3	49.1049	2
GLN268A	GLN320	59.4693	227.343	10	190.527	6	175.372	5	175.372	5
GLN268A	GLN321	79.5565	536.271	20	496.945	16	437.837	12	417.994	11
GLN268A	GLN325	75.7585	801.101	26	781.183	24	716.263	19	680.322	17
GLN268A	GLN326	36.6079	143.949	5	143.949	5	143.949	5	124.906	4
GLN269	GLN202	12.9756	32.0288	3	12.9756	1	0	0	0	0
GLN269	GLN204	26.8203	35.2996	2	26.8203	1	26.8203	1	26.8203	1
GLN269	GLN207A	9.5376	26.9931	3	0	0	0	0	0	0
GLN269	GLN207B	0	0	0	0	0	0	0	0	0
GLN269	GLN208	26.9394	26.9394	1	26.9394	1	26.9394	1	26.9394	1
GLN269	GLN210	12.3483	21.5318	2	12.3483	1	0	0	0	0
GLN269	GLN211A	11.4049	20.2909	2	0	0	0	0	0	0
GLN269	GLN211B	11.395	31.3966	3	0	0	0	0	0	0
GLN269	GLN214	9.0683	9.0683	1	0	0	0	0	0	0
GLN269	GLN215A	11.7391	20.7579	2	0	0	0	0	0	0
GLN269	GLN221B	12.2202	67.5572	7	12.2202	1	0	0	0	0
GLN269	GLN227	283.652	3330.57	20	3330.57	20	3330.57	20	3330.57	20
GLN269	GLN229	13.9186	33.8616	3	13.9186	1	0	0	0	0
GLN269	GLN236A	0	0	0	0	0	0	0	0	0
GLN269	GLN236B	13.5047	37.5029	3	25.7242	2	0	0	0	0
GLN269	GLN243A	12.9921	33.8147	3	25.2379	2	0	0	0	0
GLN269	GLN243B	11.0181	21.088	2	0	0	0	0	0	0
GLN269	GLN244	14.7349	65.7119	6	28.0018	2	0	0	0	0
GLN269	GLN245A	12.771	55.762	6	12.771	1	0	0	0	0
GLN269	GLN245B	10.2818	28.0792	3	0	0	0	0	0	0
GLN269	GLN249	14.2957	65.4598	6	27.3541	2	0	0	0	0
GLN269	GLN253	10.6056	19.7295	2	0	0	0	0	0	0
GLN269	GLN255	23.2042	79.4564	6	51.2341	3	23.2042	1	23.2042	1
GLN269	GLN256	9.8951	9.8951	1	0	0	0	0	0	0
GLN269	GLN257	11.9788	28.7298	3	0	0	0	0	0	0
GLN269	GLN258	12.307	58.4999	6	12.307	1	0	0	0	0
GLN269	GLN261	9.915	37.3567	4	0	0	0	0	0	0
GLN269	GLN275	11.191	29.0266	3	0	0	0	0	0	0
GLN269	GLN282	8.8326	17.3096	2	0	0	0	0	0	0
GLN269	GLN284	14.3168	45.3824	4	14.3168	1	0	0	0	0
GLN269	GLN285A	9.1877	26.9279	3	0	0	0	0	0	0
GLN269	GLN285B	8.1775	8.1775	1	0	0	0	0	0	0
GLN269	GLN288	0	0	0	0	0	0	0	0	0
GLN269	GLN291	8.0614	8.0614	1	0	0	0	0	0	0
GLN269	GLN298	9.3374	18.5156	2	0	0	0	0	0	0
GLN269	GLN299	12.0418	12.0418	1	12.0418	1	0	0	0	0
GLN269	GLN302	0	0	0	0	0	0	0	0	0
GLN269	GLN307	9.3783	26.8688	3	0	0	0	0	0	0
GLN269	GLN309	11.6063	29.1406	3	0	0	0	0	0	0
GLN269	GLN310B	13.5852	13.5852	1	13.5852	1	0	0	0	0
GLN269	GLN315	13.9129	73.4567	7	13.9129	1	0	0	0	0
GLN269	GLN319	0	0	0	0	0	0	0	0	0
GLN269	GLN320	18.8832	27.9626	2	18.8832	1	18.8832	1	0	0
GLN269	GLN321	10.9103	20.4511	2	0	0	0	0	0	0
GLN269	GLN325	12.0137	51.0613	5	12.0137	1	0	0	0	0
GLN269	GLN326	15.5717	37.0239	3	27.8144	2	0	0	0	0
GLN275	GLN204	8.3824	8.3824	1	0	0	0	0	0	0
GLN275	GLN207A	22.5868	50.6419	4	22.5868	1	22.5868	1	22.5868	1
GLN275	GLN207B	14.7276	69.4911	6	28.8564	2	0	0	0	0
GLN275	GLN210	10.3232	35.3303	4	0	0	0	0	0	0
GLN275	GLN211A	0	0	0	0	0	0	0	0	0
GLN275	GLN211B	10.1199	19.242	2	0	0	0	0	0	0
GLN275	GLN214	0	0	0	0	0	0	0	0	0
GLN275	GLN215A	172.76	981.387	17	961.514	15	933.953	13	916.624	12
GLN275	GLN221B	11.2148	19.9123	2	0	0	0	0	0	0
GLN275	GLN227	17.8744	36.2907	3	17.8744	1	17.8744	1	0	0
GLN275	GLN236A	0	0	0	0	0	0	0	0	0
GLN275	GLN243A	8.1241	8.1241	1	0	0	0	0	0	0
GLN275	GLN244	11.7309	11.7309	1	0	0	0	0	0	0
GLN275	GLN245B	13.7843	44.7584	4	26.2229	2	0	0	0	0
GLN275	GLN253	191.347	2458.58	40	2458.58	40	2428.2	38	2374.73	35
GLN275	GLN261	17.4391	89.7213	7	60.549	4	17.4391	1	0	0
GLN275	GLN282	23.2027	33.3261	2	23.2027	1	23.2027	1	23.2027	1
GLN275	GLN284	9.806	27.9111	3	0	0	0	0	0	0
GLN275	GLN285A	13.5309	30.1382	3	13.5309	1	0	0	0	0
GLN275	GLN285B	14.241	31.8097	3	14.241	1	0	0	0	0
GLN275	GLN288	8.37771	8.37771	1	0	0	0	0	0	0
GLN275	GLN291	8.3699	16.4801	2	0	0	0	0	0	0
GLN275	GLN298	13.5996	13.5996	1	13.5996	1	0	0	0	0
GLN275	GLN302	8.70501	25.018	3	0	0	0	0	0	0
GLN275	GLN307	8.2539	8.2539	1	0	0	0	0	0	0
GLN275	GLN309	8.7472	17.4049	2	0	0	0	0	0	0
GLN275	GLN310B	9.4797	9.4797	1	0	0	0	0	0	0
GLN275	GLN315	20.8456	20.8456	1	20.8456	1	20.8456	1	20.8456	1
GLN275	GLN319	0	0	0	0	0	0	0	0	0
GLN275	GLN320	25.8819	25.8819	1	25.8819	1	25.8819	1	25.8819	1
GLN275	GLN321	18.9353	53.4284	4	32.1112	2	18.9353	1	0	0
GLN275	GLN325	11.1198	37.0048	4	0	0	0	0	0	0
GLN275	GLN326	96.2623	761.559	22	751.924	21	723.107	19	687.055	17
GLN276	GLN202	57.7176	473.454	19	445.765	16	390.692	12	318.66	8
GLN276	GLN204	70.3083	213.397	6	201.557	5	201.557	5	182.002	4
GLN276	GLN207A	90.244	567.856	20	537.621	17	537.621	17	483.078	14
GLN276	GLN207B	14.7373	37.3373	3	14.7373	1	0	0	0	0
GLN276	GLN208	34.5824	121.387	8	69.6132	3	54.1373	2	34.5824	1
GLN276	GLN209	43.1668	364.314	18	326.762	14	269.937	10	197.762	6
GLN276	GLN210	48.9835	403.059	16	385.646	14	360.706	12	287.294	8
GLN276	GLN211A	69.1624	316.758	10	316.758	10	287.784	8	249.695	6
GLN276	GLN211B	43.026	254.866	10	246.702	9	217.913	7	201.871	6
GLN276	GLN214	50.5345	271.636	11	253.779	9	224.022	7	204.785	6
GLN276	GLN215A	191.577	1921.1	25	1909.39	24	1909.39	24	1909.39	24
GLN276	GLN216	189.047	2381.5	37	2351.54	34	2325.63	32	2289.97	30
GLN276	GLN221B	127.204	1507.14	40	1479.91	37	1395.54	31	1340.78	28
GLN276	GLN225	13.127	23.067	2	13.127	1	0	0	0	0
GLN276	GLN227	47.5164	516.547	22	451.457	15	423.379	13	404.501	12
GLN276	GLN229	9.3722	17.6187	2	0	0	0	0	0	0
GLN276	GLN236A	9.1186	9.1186	1	0	0	0	0	0	0
GLN276	GLN236B	27.7401	160.234	10	129.961	7	86.7515	4	49.5886	2
GLN276	GLN241	127.867	433.879	13	415.808	11	391.493	9	356.544	7
GLN276	GLN243A	105.629	1000.81	31	972.406	28	913.871	24	838.438	20
GLN276	GLN243B	12.7065	12.7065	1	12.7065	1	0	0	0	0
GLN276	GLN244	31.6463	143.486	8	133.345	7	76.6504	3	59.1386	2
GLN276	GLN245A	31.2553	147.536	8	118.618	5	104.408	4	86.9723	3
GLN276	GLN245B	31.4289	230.217	13	179.756	8	136.324	5	136.324	5
GLN276	GLN246	12.3441	12.3441	1	12.3441	1	0	0	0	0
GLN276	GLN248	30.5654	40.7622	2	30.5654	1	30.5654	1	30.5654	1
GLN276	GLN249	15.8496	43.1657	4	15.8496	1	0	0	0	0
GLN276	GLN253	178.913	1411.92	29	1403.06	28	1362.39	25	1345.76	24
GLN276	GLN255	89.225	719.751	20	691.937	17	651.078	14	651.078	14
GLN276	GLN256	57.1843	414.108	18	376.897	14	330.351	11	240.306	6
GLN276	GLN257	62.2028	305.67	15	275.211	12	217.842	8	163.431	5
GLN276	GLN258	25.2547	102.389	7	74.7646	4	59.5908	3	25.2547	1
GLN276	GLN260	52.0721	293.668	11	281.828	10	241.144	7	221.799	6
GLN276	GLN261	56.5682	379.897	18	351.826	15	267.359	9	231.516	7
GLN276	GLN266	172.057	1833.54	47	1788.45	42	1761.62	40	1639.35	33
GLN276	GLN268A	42.5908	373.595	17	312.558	11	299.137	10	261.528	8
GLN276	GLN269	11.7499	30.0802	3	0	0	0	0	0	0
GLN276	GLN275	268.779	3333.02	22	3333.02	22	3333.02	22	3333.02	22
GLN276	GLN277	8.3002	16.5245	2	0	0	0	0	0	0
GLN276	GLN282	63.1903	405.144	14	385.976	12	372.995	11	318.365	8
GLN276	GLN284	10.8571	20.4607	2	0	0	0	0	0	0
GLN276	GLN285A	28.0064	66.3339	4	55.5505	3	28.0064	1	28.0064	1
GLN276	GLN285B	14.2669	56.5038	5	39.9575	3	0	0	0	0
GLN276	GLN288	11.3298	11.3298	1	0	0	0	0	0	0
GLN276	GLN291	8.72041	8.72041	1	0	0	0	0	0	0
GLN276	GLN298	12.6073	61.9125	6	12.6073	1	0	0	0	0
GLN276	GLN299	10.0429	19.7359	2	0	0	0	0	0	0
GLN276	GLN302	11.6187	38.0147	4	0	0	0	0	0	0
GLN276	GLN307	9.74441	9.74441	1	0	0	0	0	0	0
GLN276	GLN309	8.3063	8.3063	1	0	0	0	0	0	0
GLN276	GLN310B	9.4685	9.4685	1	0	0	0	0	0	0
GLN276	GLN315	37.7296	82.2611	4	72.5279	3	57.0047	2	37.7296	1
GLN276	GLN319	47.7413	316.378	14	296.618	12	238.096	8	218.792	7
GLN276	GLN320	41.5812	216.347	10	184.227	7	158.074	5	158.074	5
GLN276	GLN321	81.0736	855.961	26	846.889	25	817.421	23	767.352	20
GLN276	GLN325	268.781	3333.48	21	3333.48	21	3333.48	21	3333.48	21
GLN276	GLN326	75.0056	595.435	24	526.617	17	474.878	13	454.917	12
GLN277	GLN202	11.8063	20.6396	2	0	0	0	0	0	0
GLN277	GLN204	24.5784	24.5784	1	24.5784	1	24.5784	1	24.5784	1
GLN277	GLN207A	25.7395	67.2675	5	41.532	2	25.7395	1	25.7395	1
GLN277	GLN207B	11.3425	20.0998	2	0	0	0	0	0	0
GLN277	GLN208	19.5164	38.02	3	19.5164	1	19.5164	1	0	0
GLN277	GLN210	0	0	0	0	0	0	0	0	0
GLN277	GLN211A	34.8612	81.4758	5	64.7274	3	34.8612	1	34.8612	1
GLN277	GLN211B	31.8258	63.3647	4	45.8542	2	31.8258	1	31.8258	1
GLN277	GLN214	10.355	27.4881	3	0	0	0	0	0	0
GLN277	GLN215A	0	0	0	0	0	0	0	0	0
GLN277	GLN221B	9.4555	26.199	3	0	0	0	0	0	0
GLN277	GLN227	9.6558	26.4129	3	0	0	0	0	0	0
GLN277	GLN229	13.7747	32.2328	3	13.7747	1	0	0	0	0
GLN277	GLN236A	9.9408	17.9498	2	0	0	0	0	0	0
GLN277	GLN236B	15.3711	15.3711	1	15.3711	1	0	0	0	0
GLN277	GLN243A	11.4975	11.4975	1	0	0	0	0	0	0
GLN277	GLN243B	15.0608	57.3824	5	29.185	2	0	0	0	0
GLN277	GLN244	0	0	0	0	0	0	0	0	0
GLN277	GLN245A	17.9284	17.9284	1	17.9284	1	17.9284	1	0	0
GLN277	GLN245B	17.4298	17.4298	1	17.4298	1	17.4298	1	0	0
[truncated: 558 more rows]
