# Supplementary material for: Extensive pedigrees reveal the social organization of a Neolithic community
Source: Nature. 2023 Jul 26;620(7974):600–6. doi: 10.1038/s41586-023-06350-8 (PMC10432279; doi:10.1038/s41586-023-06350-8)
Supplement: Supplementary file 4 — Supplementary Tables 1–25. [file 41586_2023_6350_MOESM4_ESM.zip › Supp_tables_zip/Supplementary_table_7_YC_assignment.xlsx]

## Sheet: Ext_data_7_YC_assignment
Arch ID	sample	HG	TS	Notes
GLN201	GRG001.merged.bam	G2a2b2a1a2a	Z38302	Transitional
GLN202	GRG002.merged.bam	G2a2b2a1a2a	Z38302	Transitional
GLN204	GRG003.merged.bam	G2a2b2a1a2a	Z38302	Transitional
GLN206	GRG004.A0101.YC1.1_trim2.bam	G2a2b2a1a2	Z38302	Transitional
GLN207A	GRG005.B0101.YC1.1_trim2.bam	G2a2b2a1a2	Z38302	Transitional
GLN210	GRG008.merged.bam	G2a2b2a1a2a	Z38302	Transitional
GLN211B	GRG010.A0101.YC1.1_trim2.bam	G2a2b2a1a2	Z38302	Transitional
GLN220	GRG016.A0102	G2a2b2a1a2	Z38302	Transitional
GLN221B	GRG017.A0101.YC1.1_trim2.bam	G2a2b2a1a2	Z38302	Transitional
GLN226	GRG020.A0101.YC1.1_trim2.bam	G2a2b2a1a2	Z38302	Transitional
GLN227	GRG021.A0102	G2a2b2a1a2	Z38302	Transitional
GLN229	GRG022.A0102	H2m	P96
GLN231A	GRG023.A0102	G2a2b2a1a2	Z38302	Transitional
GLN241	GRG026.A0102	G2a2b2a1a2	Z38302	Transitional
GLN243A	GRG027.A0102	G2a2b2a1a2	Z38302	Transitional
GLN245A	GRG029.A0102	G2a2b2a1a2	Z38302	Transitional
GLN245B	GRG030.A0102	G2a2b2a1a2	Z38302	Transitional
GLN255	GRG034.A0101	G2a2b2a1a2	Z38302	Transitional
GLN256	GRG035.A0101	G2a2b2a1a2	Z38302	Transitional
GLN258	GRG036.A0101	G2a2b2a1a2	Z38302	Transitional
GLN260	GRG037.A0101	G2a2b2a1a2	Z38302	Transitional
GLN276	GRG041.merged.bam	H2	P96	Probably H2m
GLN280	GRG043.A0101	G2a2b2a1a2	Z38302	Transitional
GLN285A	GRG045.merged.bam	G2a2b2a1a2a	Z38302	Transitional
GLN285B	GRG046.A0101	G2a2b2a1a2	Z38302	Transitional
GLN287	GRG047.A0101	G2a2b2a1a2	Z38302	Transitional
GLN299	GRG052.A0101	G2a2b2a1a2	Z38302	Transitional
GLN305	GRG053.A0101	G2a2b2a1a2	Z38302	Transitional
GLN308	GRG054.B0101.YC1.1_trim2.bam	G2a2b2a1a2	Z38302	Transitional
GLN309	GRG055.A0101.YC1.1_trim2.bam	G2a2b2a1a2	Z38302	Transitional
GLN317	GRG057.A0101	G2a2b2a1a2	Z38302	Transitional
GLN321	GRG058.A0101.YC1.1_trim2.bam	G2a2b2a1a2	Z38302	Transitional
GLN209	GRG061.A0101.YC1.1_trim2.bam	G2a2b2a1a2	Z38302	Transitional
GLN250	GRG063.A0101.YC1.1_trim2.bam	G2a2b2a1a2	Z38302	Transitional
GLN257	GRG064.A0101.YC1.1_trim2.bam	G2a2b2a1a2	Z38302	Transitional
GLN261	GRG065.A0101.YC1.1_trim2.bam	G2a2b2a1a2	Z38302	Transitional
GLN263	GRG067.A0101.YC1.1_trim2.bam	G2a2b2a1a2	Z38302	Transitional
GLN265	GRG068.A0101.YC1.1_trim2.bam	G2a2b2a1a2	Z38302	Transitional
GLN302	GRG073.A0101.YC1.1_trim2.bam	G2a2b2a1a2	Z38302	Transitional
GLN310B	GRG076.A0101.YC1.1_trim2.bam	G2a2b2a1a2	Z38302	Transitional
GLN319	GRG078.A0101.YC1.1_trim2.bam	G2a2b2a1a2	Z38302	Transitional
GLN320	GRG079.A0101.YC1.1_trim2.bam	G2a2b2a1a2	Z38302	Transitional
GLN216	GRG081.merged.bam	H2	P96	Probably H2m
GLN224	GRG084.A0101.YC1.1_trim2.bam	G2a2b2a1a2	Z38302	Transitional
GLN235	GRG085.A0101.YC1.1_trim2.bam	G2a2b2a1a2	Z38302	Transitional
GLN236B	GRG087.A0101.YC1.1_trim2.bam	G2a2b2a1a2	Z38302	Transitional
GLN237A	GRG088.A0101.YC1.1_trim2.bam	G2a2b2a1a2	Z38302	Transitional
GLN253	GRG091.A0101.YC1.1_trim2.bam	H2	P96	H2a1/H2c1a
GLN275	GRG094.merged.bam	H2	P96	Probably H2m
GLN282	GRG095.A0101.YC1.1_trim2.bam	G2a2b2a1a2	Z38302	Transitional
GLN291	GRG096.A0101.YC1.1_trim2.bam	G2a2b2a1a2	Z38302	Transitional
GLN300	GRG097.A0101.YC1.1_trim2.bam	G2a2b2a1a2	Z38302	Transitional
GLN270B	GRG102.merged.bam	G2a2b	PF3147	Low Coverage
GLN268B	GRG103.A0101.YC1.1_trim2.bam	G2	P287/PF3140	Could still be G2a2b2a1a2
GLN266	GRG107.A0101.YC1.1_trim2.bam	G2a2b2a1a2	Z38302	Transitional
GLN311	GRG109.A0101.YC1.1_trim2.bam	H2	P96	Low coverage
