# Supplementary material for: Extensive pedigrees reveal the social organization of a Neolithic community
Source: Nature. 2023 Jul 26;620(7974):600–6. doi: 10.1038/s41586-023-06350-8 (PMC10432279; doi:10.1038/s41586-023-06350-8)
Supplement: Supplementary file 4 — Supplementary Tables 1–25. [file 41586_2023_6350_MOESM4_ESM.zip › Supp_tables_zip/Supplementary_table_22_Combined archaeological_features.xlsx]

## Sheet: Ext_data_21_Arch_features
Lineage	Generation	Relationship	Numbers	Common archaeological criteria (if none=X)
				Body position	body orientation	structure	grave goods	location in the necropolis	cluster (significant spatial grouping)
Pedigree A	1	brothers	231A; 270B	X	X	X	X	east	X
	2	cousins	322; 237A	X	X	X	X	X	X
	3	brothers	275;253	X	X	X	Pottery and fauna	east	X
		siblings	221B; 325; 266; 265	X	X	X	X	east	X
		brothers	319; 220; 260; 241; 225	X	west	coffin	X	X	X
		brothers	261; 256	left side, flexed limbs	west	X	X	X	X
		cousins	253; 275; 325; 265; 221B; 266; 260; 220; 241; 319; 225; 256; 261	X	X	X	X	X	X
	4	brothers	276; 216	X	X	X	X	X	X
		brothers	268B; 243A; 269; 236A	X	X	X	X	X	X
		brothers	321; 263	X	X	X	X	X	X
		siblings	255; 224 317; 213;212; 315	X	X	coffin	X	west	YES
		cousins	276; 216; 235; 269; 268B; 243A; 236A; 255; 224; 212; 317; 315; 213; 321; 263; 226; 250; 245B; 249	X	X	X	X	X	X
	5	siblings	227; 268A; 267	left side, flexed limbs	X	X	X	X	X
		siblings	279; 207A	X	X	X	X	X	X
		siblings	244; 245A; 258	left side	X	coffin	X	mid-west	YES
	6	sisters	215A; 215B	left side, flexed limbs	X	coffin	X	center	YES
		cousins	215A; 215B; 236B; 214; 201; 223; 282;285B	X	X	coffin	X	X	X
	7	siblings	208; 206	X	X	coffin; complex pit (alcove and cuvelage)	X	south-west	YES
		cousins	208; 206; 204	X	X	coffin	X	X	X
	1/2	father/son	231A; 322	X	X	X	X	east	YES
	1/2	father/son	270B; 237A	X	X	X	X	east	YES
	2/3	father/offsprings	237A; 221B; 325; 266; 265	X	X	X	X	X	X
	3/4	Parents/offsprings	275; 325; 276; 216	X	X	X	X	X	X
	3/4	father/son	265;235	X	X	X	X	X	X
	4/5	mother/offspring	269; 227; 267; 268A	left side, flexed limbs	X	X	X	center	X
	3/4	father/son	266; 268B; 243A	X	X	X	X	X	X
	4/5	Parents/daughter	243A; 236A; 262	X	X	X	no grave goods	center	YES
	4/5	parents/son	317; 315; 202	left side, flexed limbs	X	X	lot of grave goods	south	X
	5/6	father/son	202; 201	X	X	alcove	lot of grave goods	south-west	YES
	3/4	mother/son	225; 226	left side, flexed limbs	X	coffin	ochre	south	YES
	3/4	father/son	256; 250	X	X	X	X	west	YES
	3/4	father/son	261; 245B	X	X	X	X	mid-west	YES
	4/5	Parents/offsprings	245B; 249; 245A; 258; 244	parents in supine position; offsprings on the left side	X	X	X	west	YES
	5/6	parents/son	285A; 248; 285B	X	X	X	lot of grave goods	west	YES
Pedigree B	1	couple	305; 298	left side, flexed limbs	X	coffin	X	X	X
	2	brothers	280; 291; 300	X	west	coffin	X	X	X
	3	sisters	307; 277	X	south	X	shell	X	X
	3	sisters	306; 301	left side, flexed limbs	south-west	X	X	X	X
	3	cousins	307; 277; 306; 301	X	X	X	X	X	X
	1/2	parents/sons	305; 298; 300; 291; 280	parents on the left side, flexed limbs	X	X	X	X	X
	2/3	father/daugthers	300; 307; 277	X	X	X	X	X	X
	4/5	mother/daughter	288; 289B	X	X	coffin	X	mid-north	YES
Pairs		father/son	302; 299	supine	south	coffin	X	north	YES
		brothers	287; 310B	left side, flexed limbs	south	coffin	X	center	YES
		siblings	211A; 211B	left side, flexed limbs	south	coffin	lithic and pendant	share the same structure	YES
