# Supplementary material for: Extensive pedigrees reveal the social organization of a Neolithic community
Source: Nature. 2023 Jul 26;620(7974):600–6. doi: 10.1038/s41586-023-06350-8 (PMC10432279; doi:10.1038/s41586-023-06350-8)
Supplement: Supplementary file 4 — Supplementary Tables 1–25. [file 41586_2023_6350_MOESM4_ESM.zip › Supp_tables_zip/Supplementary_table_4_Report_eager_MT.xlsx]

## Sheet: Ext_data_4_Report_eager_MT
Arch ID	Sample Name	# of Raw Reads prior Clip & Merge (C&M)	# reads after C&M prior mapping	# of Merged Reads	% Merged Reads	# reads not attempted to map	# mapped reads prior RMDup (genome)	# mapped reads prior RMDup	# of Duplicates removed	Mapped Reads after RMDup	Endogenous DNA (%)	Cluster Factor	Mean Coverage	std. dev. Coverage	Coverage >= 1X in %	Coverage >= 2X in %	Coverage >= 3X in %	Coverage >= 4X in %	Coverage >= 5X in %	# of reads on mitochondrium	MT/NUC Ratio	DMG 1st Base 3'	DMG 2nd Base 3'	DMG 1st Base 5'	DMG 2nd Base 5'	average fragment length	median fragment length	GC content in %
GLN201	GRG001.A0101.MT1.1	1271686	795231	426028	53.573	369186	519428	519428	371254	148174	65.318	3.506	547.051	137.535	100	100	100	100	100	0	0	0.0961	0.0035	0.1044	0.0047	61.17	58	45.51
GLN202	GRG002.A0101.MT1.1	1462988	855878	554938	64.838	300932	553019	554883	347565	207318	64.832	2.676	734.948	209.694	100	100	100	100	100	0	0	0.1175	0.0024	0.1291	0.0021	58.74	54	45.69
GLN204	GRG003.B0101.MT1.1	1253166	795766	419408	52.705	376346	501786	503421	353063	150358	63.262	3.348	556.956	136.704	100	100	100	100	100	0	0	0.0938	0.003	0.1063	0.0027	61.37	58	45.57
GLN206	GRG004.A0101.MT1.1	1048800	965850	0	0	0	144398	144831	116007	28824	14.995	5.025	118.625	10.9533	100	100	100	100	100	0	0	0.0695	0.0181	0.0977	0.0015	68.19	76	44.66
GLN207A	GRG005.B0101.MT1.1	1095130	1024266	0	0	0	56841	57022	35935	21087	5.567	2.704	79.3701	15.3199	100	100	100	100	100	0	0	0.1091	0.0135	0.1509	0.0048	62.36	71	44.95
GLN207B	GRG006.B0101.MT1.1	856110	797330	0	0	0	16583	16629	6373	10256	2.086	1.621	35.354	11.4271	100	100	100	100	99.99	0	0	0.0986	0.0109	0.117	0.0062	57.12	58	45.57
GLN208	GRG007.A0101.MT1.1	555990	506709	0	0	0	20327	20398	8171	12227	4.026	1.668	46.3399	10.1093	100	100	100	100	99.99	0	0	0.0702	0.0131	0.09	0.0013	62.8	74	45.14
GLN209	GRG061.A0101.MT1.1	1311591	1162725	0	0	0	141006	141360	113484	27876	12.158	5.071	105.446	11.2652	100	100	100	100	100	0	0	0.1026	0.0171	0.1493	0.0033	62.68	70	44.52
GLN210	GRG008.A0101.MT1.1	870240	543027	298649	54.997	244368	276352	277428	200627	76801	51.089	3.612	277.428	70.8054	100	100	100	100	100	0	0	0.0863	0.003	0.1052	0.0032	59.85	52	45.3
GLN211A	GRG009.B0101.MT1.1	899916	832626	0	0	0	21365	21365	8877	12488	2.566	1.711	47.4602	11.4368	100	100	100	100	100	0	0	0.0675	0.0104	0.108	0.0056	62.97	74	45.19
GLN211B	GRG010.A0101.MT1.1	570166	466653	0	0	0	16640	16709	5632	11077	3.581	1.508	42.1931	10.8201	100	100	100	100	100	0	0	0.0743	0.011	0.1024	0.0028	63.11	74	45.37
GLN212	GRG011.A0101.MT1.1	1358576	770127	528048	68.566	242070	383865	383865	259450	124415	49.844	3.085	403.194	127.798	100	100	100	100	100	0	0	0.1305	0.0023	0.1462	0.003	53.7	51	45.64
GLN213	GRG012.A0101.MT1.1	1216758	1144821	0	0	0	4798	4798	1089	3709	0.419	1.294	10.7216	5.4277	99.79	99.19	97.39	94.26	89.58	0	0	0.1597	0.0084	0.1865	0.003	47.9	43	45.62
GLN214	GRG013.A0101.MT1.1	400342	248019	138295	55.76	109718	111311	111311	71845	39466	44.88	2.82	143.367	35.2295	100	100	100	100	100	0	0	0.0738	0.0023	0.1076	0.002	60.19	51	45.24
GLN215A	GRG014.A0101.MT1.1	837888	754830	0	0	0	119877	119877	92135	27742	15.881	4.321	110.784	11.5751	100	100	100	100	100	0	0	0.0743	0.0182	0.116	0.0029	66.17	75	44.72
GLN215B	GRG015.A0202.MT1.1	1701314	1073837	582394	54.235	491414	686959	689296	496484	192812	64.19	3.575	707.998	175.886	100	100	100	100	100	0	0	0.1024	0.0034	0.1071	0.0037	60.84	58	45.49
GLN216	GRG081.A0101.MT1.1	888689	814548	0	0	0	12201	12201	4398	7803	1.498	1.564	24.9736	8.2913	100	99.99	99.99	99.95	99.75	0	0	0.1324	0.014	0.1453	0.0028	53.03	49	44.96
GLN219	GRG082.A0101.MT1.1	862277	707188	0	0	0	34576	34576	18600	15976	4.889	2.164	55.598	13.7091	100	100	100	100	100	0	0	0.0756	0.0109	0.0861	0.0009	57.66	58	45.33
GLN220	GRG016.A0102.MT1.1	1946008	1285928	624014	48.526	661898	697146	699798	567504	132294	54.42	5.29	476.417	119.632	100	100	100	100	100	0	0	0.0943	0.0036	0.104	0.0044	59.67	54	45.54
GLN221B	GRG017.A0101.MT1.1	368955	346912	0	0	0	585	585	68	517	0.169	1.132	1.7605	1.4359	80.54	50.95	25.17	11.98	4.87	0	0	0.1009	0.0093	0.1441	0	56.42	55	45.95
	GRG017.A0101.MT2.1	893310	832607	0	0	0	1395	1404	254	1150	0.169	1.221	3.7521	2.3025	94.21	82.32	66.32	49.77	35.23	0	0	0.126	0.0042	0.1107	0.0098	54.06	51	45.83
GLN223	GRG018.A0102.MT1.1	1141714	699042	405753	58.044	293274	286492	286492	258146	28346	40.984	10.107	93.9265	23.8823	100	100	100	100	100	0	0	0.0801	0.0046	0.1046	0.0044	54.9	51	45.15
GLN224	GRG084.A0101.MT1.1	235494	219050	0	0	0	460	464	67	397	0.212	1.169	1.0513	1.1473	62.41	26.95	10.16	3.48	1.11	0	0	0.1125	0.0476	0.2024	0	43.88	41	44.99
	GRG084.A0101.MT2.1	1914734	1809444	0	0	0	2355	2355	458	1897	0.13	1.241	5.3461	3.4873	97.53	90.55	79.69	66.14	52.57	0	0	0.1964	0.0091	0.186	0.0068	46.69	42	44.83
GLN225	GRG019.A0102.MT1.1	1374078	914021	440444	48.188	473562	498103	498103	403493	94610	54.496	5.265	353.764	90.8513	100	100	100	100	100	0	0	0.0915	0.0031	0.1114	0.0032	61.95	59	45.23
GLN226	GRG020.A0101.MT1.1	1287117	1200880	0	0	0	15260	15299	5417	9882	1.274	1.548	32.9856	10.3237	100	100	100	100	100	0	0	0.1031	0.0094	0.1216	0.0033	55.31	52	45.83
GLN227	GRG021.A0102.MT1.1	722722	447735	253367	56.589	194362	223268	224010	155649	68361	50.032	3.277	247.4	61.2902	100	100	100	100	100	0	0	0.0797	0.0019	0.1027	0.0014	59.96	51	45.41
GLN229	GRG022.A0102.MT1.1	657776	403612	220287	54.579	183320	246354	247323	162478	84845	61.277	2.915	319.099	87.9031	100	100	100	100	100	0	0	0.0851	0.0037	0.1076	0.0037	62.32	59	45.66
GLN231A	GRG023.A0102.MT1.1	620708	357648	238448	66.671	119190	105502	105828	74891	30937	29.59	3.421	100.194	29.0012	100	100	100	100	100	0	0	0.1151	0.0035	0.1466	0.0035	53.66	51	44.93
GLN232B	GRG024.A0101.MT1.1	695945	660137	0	0	0	642	644	84	560	0.098	1.15	1.8306	1.6285	78.68	49.76	26.51	14.84	7.86	0	0	0.1456	0	0.1508	0	54.16	50	46.16
	GRG024.A0101.MT2.1	954702	900341	0	0	0	871	871	144	727	0.097	1.198	2.2299	1.7827	84.22	59.56	38.19	20.07	10.45	0	0	0.0813	0.008	0.162	0	50.82	46	45.33
GLN232C	GRG025.A0102.MT1.1	1390626	805949	536979	66.627	268944	399312	399312	298904	100408	49.546	3.977	319.331	87.2791	100	100	100	100	100	0	0	0.1247	0.0049	0.1503	0.0042	52.69	50	44.94
GLN235	GRG085.A0101.MT1.1	914266	823014	0	0	0	23135	23206	10182	13024	2.82	1.782	41.293	12.5733	100	100	100	100	100	0	0	0.0938	0.0101	0.1047	0.0044	52.53	48	45.55
GLN236A	GRG086.A0101.MT1.1	642677	594975	0	0	0	23999	24075	11015	13060	4.046	1.843	42.845	12.4232	100	100	100	100	100	0	0	0.1193	0.0084	0.131	0.0027	54.36	51	45.43
GLN236B	GRG087.A0101.MT1.1	824466	758033	0	0	0	107173	107527	80765	26762	14.185	4.018	101.26	14.9818	100	100	100	100	100	0	0	0.0821	0.0182	0.0998	0.0028	62.69	70	44.93
GLN237A	GRG088.A0101.MT1.1	1054354	982339	0	0	0	9261	9293	3148	6145	0.946	1.512	19.8777	7.5952	100	100	100	99.84	99.53	0	0	0.1271	0.0115	0.1441	0.0033	53.6	50	45.23
GLN241	GRG026.A0102.MT1.1	955974	573435	359435	62.681	213988	287212	288387	220953	67434	50.291	4.277	232.22	59.2877	100	100	100	100	100	0	0	0.1009	0.0047	0.1255	0.0046	57.06	51	44.68
GLN242	GRG089.A0101.MT1.1	561481	520770	0	0	0	4770	4781	1451	3330	0.918	1.436	9.4645	5.4429	99.16	97.66	94.12	87.52	81.36	0	0	0.1609	0.0031	0.1599	0	47.09	43	46.38
GLN243A	GRG027.A0102.MT1.1	954944	584656	345285	59.058	239358	352172	352172	232488	119684	60.236	2.943	442.415	134.332	100	100	100	100	100	0	0	0.1212	0.0024	0.1383	0.0027	61.25	58	45.64
GLN243B	GRG028.A0102.MT1.1	994314	580338	384355	66.23	195976	296098	296098	208680	87418	51.022	3.387	292.437	111.346	100	100	100	100	100	0	0	0.147	0.0032	0.1638	0.0038	55.43	51	45.59
GLN244	GRG090.A0101.MT1.1	828810	691045	0	0	0	23055	23105	10052	13053	3.343	1.77	44.01	10.0039	100	100	100	100	99.99	0	0	0.0755	0.0105	0.1018	0.0028	55.86	54	45.01
GLN245A	GRG029.A0102.MT1.1	1348818	862880	453558	52.563	409308	528778	528778	409250	119528	61.281	4.424	447.31	120.447	100	100	100	100	100	0	0	0.0911	0.0037	0.1042	0.0034	62.01	60	45.53
GLN245B	GRG030.A0102.MT1.1	975726	570729	375003	65.706	195708	341571	341571	199694	141877	59.848	2.408	505.981	154.631	100	100	100	100	100	0	0	0.124	0.0046	0.1346	0.0043	59.09	54	45.76
GLN246	GRG031.A0102.MT1.1	1004192	625284	348437	55.725	276830	393072	394462	262947	131515	63.085	2.999	481.656	142.054	100	100	100	100	100	0	0	0.1027	0.0021	0.1186	0.0024	60.68	57	45.86
GLN248	GRG032.A0102.MT1.1	1610212	1006471	566353	56.271	440102	564516	566565	468453	98112	56.292	5.775	346.285	81.9036	100	100	100	100	100	0	0	0.0989	0.0033	0.1143	0.0042	58.48	52	45.16
GLN249	GRG033.A0102.MT1.1	483138	282468	185776	65.769	96686	106783	106783	65433	41350	37.804	2.582	132.52	51.8072	100	100	100	100	100	0	0	0.1355	0.0029	0.1581	0.0036	53.1	51	45.56
GLN250	GRG063.A0101.MT1.1	606572	572727	0	0	0	30968	31052	15354	15698	5.422	1.978	55.6091	13.0425	100	100	100	100	100	0	0	0.1037	0.0132	0.1262	0.0028	58.69	60	45.16
GLN253	GRG091.A0101.MT1.1	569370	522933	0	0	0	9446	9446	2950	6496	1.806	1.454	21.5825	7.8327	100	100	99.99	99.98	99.81	0	0	0.0938	0.0092	0.1081	0.0024	55.05	52	45.64
GLN255	GRG034.A0101.MT1.1	769732	443792	297159	66.959	146620	241029	241029	144837	96192	54.311	2.506	340.52	104.17	100	100	100	100	100	0	0	0.1307	0.0029	0.151	0.0026	58.65	51	45.35
GLN256	GRG035.A0101.MT1.1	647468	385632	243906	63.248	141720	217121	218035	142563	75472	56.54	2.889	276.642	92.7748	100	100	100	100	100	0	0	0.1248	0.0026	0.1525	0.0024	60.73	56	45.42
GLN257	GRG064.A0101.MT1.1	703299	677515	0	0	0	28227	28227	13104	15123	4.166	1.866	58.8466	11.8499	100	100	100	100	100	0	0	0.0703	0.0133	0.1202	0.003	64.47	75	44.83
GLN258	GRG036.A0101.MT1.1	2125530	1310403	773192	59.004	537180	810072	810072	697274	112798	61.819	7.182	401.567	105.831	100	100	100	100	100	0	0	0.0487	0.0032	0.0551	0.0031	58.99	54	45.36
GLN260	GRG037.A0101.MT1.1	1038996	617469	380954	61.696	236504	369349	369349	266812	102537	59.817	3.602	372.843	111.616	100	100	100	100	100	0	0	0.119	0.0042	0.1355	0.0041	60.25	55	45.39
GLN261	GRG065.A0101.MT1.1	1580840	1515679	0	0	0	62391	62593	41051	21542	4.13	2.906	80.7462	15.3409	100	100	100	100	100	0	0	0.0974	0.0149	0.1327	0.0027	62.11	69	44.78
GLN262	GRG066.A0101.MT1.1	1884930	1794242	0	0	0	141310	141712	113301	28411	7.898	4.988	117.428	11.1467	100	100	100	100	100	0	0	0.0755	0.0175	0.1086	0.0033	68.48	76	44.54
GLN263	GRG067.A0101.MT1.1	1446799	1242181	0	0	0	45483	45483	26411	19072	3.662	2.385	70.1502	14.5941	100	100	100	100	100	0	0	0.0957	0.014	0.1229	0.0043	60.94	66	45
GLN264	GRG092.A0101.MT1.1	729791	663686	0	0	0	7042	7042	1942	5100	1.061	1.381	16.4509	6.2855	100	100	99.78	99.21	98.42	0	0	0.1155	0.0131	0.1272	0.0053	53.45	50	45.39
GLN265	GRG068.A0101.MT1.1	1157096	1088523	0	0	0	82892	83112	59707	23405	7.635	3.551	83.4486	15.0691	100	100	100	100	100	0	0	0.127	0.0166	0.1603	0.0037	59.08	61	44.69
GLN266	GRG107.A0101.MT1.1	928030	857532	0	0	0	48972	49111	30101	19010	5.727	2.583	63.7038	14.6655	100	100	100	100	100	0	0	0.1209	0.0116	0.1622	0.0039	55.52	53	45.12
GLN267	GRG038.A0101.MT1.1	759574	698618	0	0	0	15778	15778	5648	10130	2.258	1.558	33.3373	10.2921	100	100	100	100	100	0	0	0.0881	0.0065	0.121	0.0005	54.53	51	45.71
GLN268A	GRG039.A0101.MT1.1	899392	831737	0	0	0	36464	36619	18999	17620	4.403	2.078	69.0661	14.227	100	100	100	100	100	0	0	0.0616	0.0133	0.1084	0.002	64.95	75	45.27
GLN268B	GRG103.A0101.MT1.1	916077	819352	0	0	0	52249	52249	32820	19429	6.377	2.689	68.3455	14.9923	100	100	100	100	100	0	0	0.0836	0.0095	0.1011	0.0013	58.28	59	45.16
GLN269	GRG069.A0101.MT1.1	746641	702770	0	0	0	121544	121544	93901	27643	17.295	4.397	108.284	12.9134	100	100	100	100	100	0	0	0.0838	0.0147	0.1272	0.0018	64.9	74	44.76
GLN270B	GRG102.A0101.MT1.1	1166363	1078260	0	0	0	490	490	78	412	0.045	1.189	1.2394	1.277	66.56	32.38	15.09	6.83	2.19	0	0	0.1286	0.012	0.1154	0	49.84	45	46.57
	GRG102.A0101.MT2.1	1269681	1190821	0	0	0	311	311	51	260	0.026	1.196	0.8203	0.9272	54.75	20.46	5.59	0.82	0.21	0	0	0.2	0	0.1087	0	52.27	46.5	45.84
GLN275	GRG094.A0101.MT1.1	654541	608106	0	0	0	60872	60872	40155	20717	10.01	2.938	68.2118	17.1507	100	100	100	100	100	0	0	0.1399	0.0148	0.1748	0.0041	54.55	52	45.04
GLN276	GRG041.A0101.MT1.1	1133270	629762	445967	70.815	183788	362389	363563	206819	156744	57.73	2.319	551.496	191.871	100	100	100	100	100	0	0	0.1272	0.0031	0.1373	0.0036	58.3	52	46.18
GLN277	GRG070.A0101.MT1.1	1272325	1211485	0	0	0	35813	35937	19175	16762	2.966	2.144	64.7054	11.7055	100	100	100	100	100	0	0	0.0722	0.0131	0.097	0.0033	63.96	74	44.67
GLN279	GRG042.A0101.MT1.1	636531	598113	0	0	0	706	706	108	598	0.118	1.181	1.5608	1.8323	65.77	37.94	22.92	13.07	7.13	0	0	0.1524	0.0169	0.1122	0	43.25	39	44.86
	GRG042.A0101.MT2.1	931568	867552	0	0	0	1286	1288	270	1018	0.148	1.265	2.526	2.5237	80.69	54.99	37.86	25.86	18	0	0	0.1842	0	0.1656	0.0056	41.11	38	45.16
GLN280	GRG043.A0101.MT1.1	2943030	1780156	1042390	58.556	737740	1180680	1180680	892704	287976	66.325	4.1	1053.37	289.667	100	100	100	100	100	0	0	0.1142	0.0025	0.1218	0.0027	60.61	59	45.78
GLN282	GRG095.A0101.MT1.1	1012095	945800	0	0	0	25294	25294	11505	13789	2.674	1.834	43.9751	13.8656	100	100	100	99.94	99.91	0	0	0.1141	0.0098	0.1292	0.0025	52.84	49	45.53
GLN284	GRG071.A0101.MT1.1	803596	748737	0	0	0	90115	90115	65270	24845	12.036	3.627	87.2578	13.2234	100	100	100	100	100	0	0	0.1297	0.0173	0.1591	0.008	58.19	58	44.64
GLN285A	GRG045.B0101.MT1.1	1068437	1016756	0	0	0	56851	56851	35728	21123	5.591	2.691	84.4391	15.5239	100	100	100	100	100	0	0	0.0794	0.0169	0.1243	0.0025	66.23	75	45.12
GLN285B	GRG046.A0101.MT1.1	1138946	731591	375116	51.274	356470	435733	437406	343972	93434	59.788	4.681	355.981	95.7675	100	100	100	100	100	0	0	0.0799	0.0036	0.1077	0.0034	63.13	62	45.73
GLN287	GRG047.A0101.MT1.1	845952	527535	298710	56.624	228820	200193	200764	164398	36366	38.057	5.521	123.579	39.2835	100	100	100	100	100	0	0	0.0944	0.0059	0.1233	0.0063	56.31	51	45.33
GLN288	GRG048.A0101.MT1.1	938867	900267	0	0	0	46458	46458	26935	19523	5.16	2.38	78.7052	16.8281	100	100	100	100	100	0	0	0.0736	0.0118	0.1175	0.003	66.8	76	45.41
GLN289B	GRG049.A0101.MT1.1	528180	315990	198632	62.86	117358	17698	17766	13345	4421	5.622	4.019	13.7568	6.3272	99.98	99.5	98.94	97.4	95.72	0	0	0.11	0.0048	0.1404	0.0073	51.56	50	45.82
GLN291	GRG096.A0101.MT1.1	1041981	959628	0	0	0	56407	56407	35823	20584	5.878	2.74	72.0371	17.9957	100	100	100	100	100	0	0	0.1071	0.0128	0.1341	0.003	57.99	58	45.33
GLN292	GRG106.A0101.MT1.1	1101023	997019	0	0	0	16274	16308	6610	9698	1.636	1.682	33.4963	9.9353	100	100	100	99.99	99.97	0	0	0.08	0.0155	0.0878	0.0023	57.23	57	45.14
GLN294	GRG050.A0101.MT1.1	812366	502047	288089	57.383	213952	257059	257808	198921	58887	51.351	4.378	209.763	60.4526	100	100	100	100	100	0	0	0.1047	0.0031	0.1303	0.0036	59.02	51	45.58
GLN295	GRG104.A0101.MT1.1	810921	763750	0	0	0	2820	2820	426	2394	0.369	1.178	7.4463	3.6436	99.25	97.26	92.77	86.61	77.79	0	0	0.1	0.0019	0.1061	0.0043	51.54	47	45.61
GLN298	GRG051.B0101.MT1.1	855774	791938	0	0	0	21380	21467	9521	11946	2.711	1.797	44.307	12.9105	100	100	100	100	100	0	0	0.1122	0.0106	0.1485	0.0022	61.45	69	45.21
GLN299	GRG052.A0101.MT1.1	513954	303375	195981	64.6	107390	158159	158658	92394	66264	52.298	2.394	234.741	74.1613	100	100	100	100	100	0	0	0.1208	0.0029	0.147	0.0034	58.7	51	45.46
GLN300	GRG097.A0101.MT1.1	623726	587428	0	0	0	2530	2530	575	1955	0.431	1.294	5.9678	2.8923	99.02	96.28	90.11	78.6	66.81	0	0	0.122	0.0158	0.1027	0.0028	50.58	46	44.71
GLN301	GRG108.A0101.MT1.1	1087949	994113	0	0	0	14144	14199	7832	6367	1.428	2.23	20.3085	6.1748	100	100	99.99	99.95	99.83	0	0	0.0829	0.0119	0.0891	0.0031	52.85	49	44.33
GLN302	GRG073.A0101.MT1.1	725520	675948	0	0	0	28219	28219	14008	14211	4.175	1.986	44.6775	13.6695	100	100	99.99	99.99	99.96	0	0	0.1551	0.0157	0.1624	0.0116	52.09	49	45.25
GLN305	GRG053.A0101.MT1.1	586636	346474	221571	63.95	124900	162936	162936	110529	52407	47.027	3.109	188.804	74.0984	100	100	100	100	100	0	0	0.122	0.0054	0.1593	0.005	59.69	52	45.92
GLN306	GRG074.A0101.MT1.1	544370	499357	0	0	0	5741	5741	1234	4507	1.15	1.274	13.7367	5.2619	99.9	99.72	99.29	98.56	96.92	0	0	0.1059	0.0101	0.1138	0.0012	50.5	45	45.96
GLN307	GRG075.A0101.MT1.1	448606	430542	0	0	0	4565	4575	1033	3542	1.063	1.292	11.3916	4.3526	99.9	99.4	98.84	97.74	95.6	0	0	0.072	0.0102	0.0978	0	53.29	49	45.45
GLN308	GRG054.B0101.MT1.1	1066814	1010584	0	0	0	65558	65834	42277	23557	6.514	2.795	97.7411	15.5122	100	100	100	100	100	0	0	0.0685	0.013	0.1051	0.0052	68.75	76	45.13
GLN309	GRG055.A0101.MT1.1	1568672	1472157	0	0	0	176455	176455	146200	30255	11.986	5.832	128.599	11.1926	100	100	100	100	100	0	0	0.0681	0.015	0.0912	0.0021	70.43	76	44.83
GLN310B	GRG076.A0101.MT1.1	825750	789268	0	0	0	16119	16177	5746	10431	2.05	1.551	40.6008	10.6802	100	100	100	100	100	0	0	0.0605	0.0135	0.1001	0.003	64.49	75	45.06
GLN311	GRG109.A0101.MT1.1	755324	686181	0	0	0	5636	5662	2335	3327	0.825	1.702	10.1287	4.424	99.93	99.14	97.51	95.19	90.82	0	0	0.0946	0.0163	0.1049	0.0062	50.44	46	45.21
GLN312	GRG110.A0101.MT1.1	859252	772024	0	0	0	2343	2350	939	1411	0.304	1.665	4.5218	2.3386	97.88	92.29	81.06	62.88	45.9	0	0	0.0912	0.0085	0.0865	0	53.1	49	45.2
GLN313	GRG056.A0101.MT1.1	324000	203775	112013	54.969	91760	99389	99785	68962	30823	48.968	3.237	112.611	30.4629	100	100	100	100	100	0	0	0.0678	0.0019	0.1076	0.0023	60.53	51	45.5
GLN314	GRG105.A0101.MT1.1	663443	613154	0	0	0	1690	1690	318	1372	0.276	1.232	3.8396	2.3756	94.44	84.16	68.12	51.32	34.76	0	0	0.1089	0.0046	0.1149	0	46.37	42	45.26
GLN315	GRG077.A0101.MT1.1	1189473	1100319	0	0	0	39683	39683	22465	17218	3.606	2.305	64.4381	14.9444	100	100	100	100	100	0	0	0.1012	0.0149	0.1669	0.0067	62.01	70	45.05
GLN317	GRG057.A0101.MT1.1	449164	265956	173479	65.228	92474	136065	136610	82725	53885	51.366	2.535	196.447	67.4795	100	100	100	100	100	0	0	0.1127	0.0023	0.1448	0.0025	60.41	52	45.75
GLN319	GRG078.A0101.MT1.1	1296912	1224343	0	0	0	58934	59086	38171	20915	4.826	2.825	73.7464	15.9634	100	100	100	100	100	0	0	0.1358	0.016	0.174	0.007	58.42	59	44.82
GLN320	GRG079.A0101.MT1.1	478282	448867	0	0	0	46879	46879	27382	19497	10.444	2.404	68.1614	14.0977	100	100	100	100	100	0	0	0.1251	0.015	0.1605	0.0103	57.93	58	44.9
GLN321	GRG058.A0101.MT1.1	1286523	1191185	0	0	0	188268	188762	159181	29581	15.847	6.381	115.349	14.7513	100	100	100	100	100	0	0	0.0979	0.0174	0.1209	0.003	64.61	74	44.85
GLN322	GRG059.A0101.MT1.1	521076	334999	174305	52.031	160692	178574	178574	126723	51851	53.306	3.444	195.725	57.4533	100	100	100	100	100	0	0	0.0727	0.0047	0.1088	0.0046	62.54	54	45.83
GLN325	GRG080.A0101.MT1.1	1396972	1320074	0	0	0	158136	158618	130434	28184	12.016	5.628	112.379	12.8131	100	100	100	100	100	0	0	0.0881	0.0189	0.1308	0.0046	66.07	75	44.72
GLN326	GRG060.B0101.MT1.1	1348179	1271383	0	0	0	74629	74887	51713	23174	5.89	3.232	92.9763	12.9204	100	100	100	100	100	0	0	0.0857	0.0161	0.1343	0.0029	66.48	75	44.8
