# Supplementary material for: Extensive pedigrees reveal the social organization of a Neolithic community
Source: Nature. 2023 Jul 26;620(7974):600–6. doi: 10.1038/s41586-023-06350-8 (PMC10432279; doi:10.1038/s41586-023-06350-8)
Supplement: Supplementary file 4 — Supplementary Tables 1–25. [file 41586_2023_6350_MOESM4_ESM.zip › Supp_tables_zip/Supplementary_table_11_ROH.xlsx]

## Sheet: Ext_data_11_ROH
iid	max_roh	sum_roh>4	n_roh>4	sum_roh>8	n_roh>8	sum_roh>12	n_roh>12	sum_roh>20	n_roh>20
GLN201	10.7547	15.9546	2	10.7547	1	0	0	0	0
GLN202	25.542	59.4035	7	34.6199	2	25.542	1	25.542	1
GLN204	7.7705	17.7477	3	0	0	0	0	0	0
GLN206	0	0	0	0	0	0	0	0	0
GLN207A	4.1984	4.1984	1	0	0	0	0	0	0
GLN207B	21.1665	33.3154	3	21.1665	1	21.1665	1	21.1665	1
GLN208	17.869	28.1561	3	17.869	1	17.869	1	0	0
GLN209	4.8944	13.5423	3	0	0	0	0	0	0
GLN210	0	0	0	0	0	0	0	0	0
GLN211A	14.6607	19.8685	2	14.6607	1	14.6607	1	0	0
GLN211B	6.5887	11.0562	2	0	0	0	0	0	0
GLN212	5.48691	24.4688	5	0	0	0	0	0	0
GLN214	10.9076	15.658	2	10.9076	1	0	0	0	0
GLN215A	8.7962	20.4082	3	8.7962	1	0	0	0	0
GLN215B	14.4883	26.7093	4	14.4883	1	14.4883	1	0	0
GLN216	11.0801	38.0537	6	19.5642	2	0	0	0	0
GLN220	6.7154	30.6887	6	0	0	0	0	0	0
GLN221B	4.9241	13.4231	3	0	0	0	0	0	0
GLN223	14.4308	40.36	5	14.4308	1	14.4308	1	0	0
GLN225	6.68369	28.4862	5	0	0	0	0	0	0
GLN226	4.2398	8.2873	2	0	0	0	0	0	0
GLN227	21.7098	48.9684	4	42.883	3	21.7098	1	21.7098	1
GLN229	6.62181	10.8013	2	0	0	0	0	0	0
GLN231A	4.7718	9.12671	2	0	0	0	0	0	0
GLN232C	11.4331	31.6776	5	11.4331	1	0	0	0	0
GLN235	6.3995	15.4942	3	0	0	0	0	0	0
GLN236A	7.8155	12.2884	2	0	0	0	0	0	0
GLN236B	4.6349	4.6349	1	0	0	0	0	0	0
GLN237A	4.4394	12.8654	3	0	0	0	0	0	0
GLN241	9.12911	40.4784	7	9.12911	1	0	0	0	0
GLN242	9.3488	61.8493	10	26.6646	3	0	0	0	0
GLN243A	25.5973	62.0308	5	44.5345	2	44.5345	2	25.5973	1
GLN243B	7.585	27.3399	5	0	0	0	0	0	0
GLN244	10.1064	14.4392	2	10.1064	1	0	0	0	0
GLN245A	4.5536	4.5536	1	0	0	0	0	0	0
GLN245B	8.8387	33.5942	5	17.0153	2	0	0	0	0
GLN246	0	0	0	0	0	0	0	0	0
GLN248	13.4183	17.4697	2	13.4183	1	13.4183	1	0	0
GLN249	7.9303	7.9303	1	0	0	0	0	0	0
GLN250	0	0	0	0	0	0	0	0	0
GLN253	8.1754	32.5342	6	8.1754	1	0	0	0	0
GLN255	6.0151	16.453	3	0	0	0	0	0	0
GLN256	14.7772	23.0206	3	14.7772	1	14.7772	1	0	0
GLN257	7.00221	19.694	4	0	0	0	0	0	0
GLN258	4.6361	8.9772	2	0	0	0	0	0	0
GLN260	9.55081	45.1055	8	9.55081	1	0	0	0	0
GLN261	6.732	6.732	1	0	0	0	0	0	0
GLN262	7.3512	16.1348	3	0	0	0	0	0	0
GLN263	11.9283	36.8422	6	11.9283	1	0	0	0	0
GLN265	7.6197	31.4954	5	0	0	0	0	0	0
GLN266	8.2189	20.0327	3	8.2189	1	0	0	0	0
GLN267	11.5481	38.632	5	22.9873	2	0	0	0	0
GLN268A	21.5231	40.9091	4	31.9491	2	21.5231	1	21.5231	1
GLN269	0	0	0	0	0	0	0	0	0
GLN275	8.7536	17.4631	3	8.7536	1	0	0	0	0
GLN276	8.5204	21.8808	3	8.5204	1	0	0	0	0
GLN277	24.1788	38.7501	3	24.1788	1	24.1788	1	24.1788	1
GLN280	8.5585	29.1746	5	8.5585	1	0	0	0	0
GLN282	21.1808	114.823	10	89.3444	5	89.3444	5	41.8613	2
GLN284	7.8447	33.1701	6	0	0	0	0	0	0
GLN285A	4.3261	4.3261	1	0	0	0	0	0	0
GLN285B	6.9041	11.4096	2	0	0	0	0	0	0
GLN287	4.2676	4.2676	1	0	0	0	0	0	0
GLN288	7.0158	18.2824	3	0	0	0	0	0	0
GLN291	8.7236	21.2382	3	8.7236	1	0	0	0	0
GLN294	4.8748	9.5933	2	0	0	0	0	0	0
GLN298	15.3892	31.7068	4	15.3892	1	15.3892	1	0	0
GLN299	6.6863	12.3186	2	0	0	0	0	0	0
GLN300	8.3917	12.4606	2	8.3917	1	0	0	0	0
GLN301	10.8151	26.6088	4	10.8151	1	0	0	0	0
GLN302	8.1612	18.4713	3	8.1612	1	0	0	0	0
GLN305	4.5003	4.5003	1	0	0	0	0	0	0
GLN306	5.2286	9.3408	2	0	0	0	0	0	0
GLN307	23.1973	36.5241	3	23.1973	1	23.1973	1	23.1973	1
GLN308	6.8694	17.333	3	0	0	0	0	0	0
GLN309	10.2491	10.2491	1	10.2491	1	0	0	0	0
GLN310B	9.9984	18.3568	3	9.9984	1	0	0	0	0
GLN313	12.9028	12.9028	1	12.9028	1	12.9028	1	0	0
GLN315	4.86	4.86	1	0	0	0	0	0	0
GLN317	8.309	28.9535	5	8.309	1	0	0	0	0
GLN319	5.4886	5.4886	1	0	0	0	0	0	0
GLN320	5.1527	5.1527	1	0	0	0	0	0	0
GLN321	4.3617	4.3617	1	0	0	0	0	0	0
GLN322	6.2436	6.2436	1	0	0	0	0	0	0
GLN325	6.90659	6.90659	1	0	0	0	0	0	0
GLN326	13.2782	35.9923	5	13.2782	1	13.2782	1	0	0
