# Supplementary material for: Extensive pedigrees reveal the social organization of a Neolithic community
Source: Nature. 2023 Jul 26;620(7974):600–6. doi: 10.1038/s41586-023-06350-8 (PMC10432279; doi:10.1038/s41586-023-06350-8)
Supplement: Supplementary file 4 — Supplementary Tables 1–25. [file 41586_2023_6350_MOESM4_ESM.zip › Supp_tables_zip/Supplementary_table_1_Metadata_v3.xlsx]

## Sheet: Ext_data_1_Metadata
Arch ID	Lib	Bone type	Age	Pedigree	Sub-lineage (Fig. 1)	Generation	Lab code	Date BP	std	Date calBCE Intcal20.14c (2sigmas)	Method	Date publication	Endogenous DNA (SG)	xCov	yCov	autCov	Xratio	Yratio	Genetic sex	Osteological sex	HO called SNPs	TF called SNPs	TF called SNPs on autosomes only	TF mean coverage (x)	Imputed for IBD analysis	% X contamination (ANGSD)	% mt contamination (ContamMix) on mitogenomes	Y haplogroup	Mt haplogroup (Haplogrep 2 v2.4.0)	Comments
GLN201	GRG001.A0101	petrous bone	Adult 16-18	A	f	6	Lyon-5872(SacA-14820)	6070	45	[-5205;-5170],[-5112;-5102],[-5072;-4839]	AMS	Rivollat et al 2015	28.265	0.786174	1.35926	2.24465	0.350243	0.605555	M	M	425798	793073	759145	2.1895	yes	0.7514	0.59	G2a2b2a1a	K1a1b1	MT published in Rivollat et al 2015
GLN202	GRG002.A0101	petrous bone	Adult 20+	A	f	5	Lyon-4447(SacA-8630)	5610	40	[-4534;-4517],[-4503;-4353]	AMS	Rivollat et al 2015	34.804	0.684707	1.19415	2.01087	0.340503	0.593847	M	M	402124	744597	713724	1.9535	yes	0.3642	0.39	G2a2b2a1a	H1	MT published in Rivollat et al 2015
GLN204	GRG003.B0101	petrous bone	Non-adult 1-4	A	g	7							19.854	0.701326	1.24135	1.97957	0.354282	0.627081	M	U	406617	754743	722713	1.9346	yes	0.8464	0.5	G2a2b2a1a	K1a+195	published in Rivollat et al 2020
GLN205	NA		Non-adult 1-2.5																	U
GLN206	GRG004.A0101	petrous bone	Non-adult 3-7	A	g	7							24.764	1.20781	1.55451	3.08529	0.391474	0.503846	M	U	514362	1003005	955291	3.0023	yes	0.5321	0.47	G2a2b2a1a2	H1
GLN207A	GRG005.B0101	petrous bone	Adult 30+	A	g	5							13.299	0.513208	0.64169	1.34382	0.381902	0.477512	M	M	383042	738441	709374	1.306	yes	-	0.6	G2a2b2a1a2	J1c1
GLN207B	GRG006.B0101	petrous bone	Adult 20+				LTL20206A	5700	30	[-4649;-4639],[-4612;-4452]	AMS	this study	6.097	0.745086	0.0124885	0.974398	0.764663	0.0128166	F	F	326570	623347	601756	0.9488	yes	NA	0.81		K1b1a1
GLN208	GRG007.A0101	petrous bone	Non-adult 3-6	A	g	7							5.83	0.679919	0.00835629	0.86366	0.787253	0.00967544	F	U	308838	591662	570916	0.8426	yes	NA	0.6		H1
GLN209	GRG061.A0101	petrous bone	Adult 20-49	A	g	5	Lyon-6372(SacA-17082)	5675	40	[-4646;-4643],[-4610;-4441],[-4421;-4391],[-4389;-4369]	AMS	Rivollat et al 2015	32.373	0.701587	0.861004	1.85796	0.377611	0.463414	M	M	441017	854738	819206	1.8012	yes	0.1874	0.74	G2a2b2a1a2	K1a2a
GLN210	GRG008.A0101	petrous bone	Non-adult 7-12	A	f	5							4.629	0.504094	0.765932	1.43022	0.352459	0.535534	M	U	368174	677943	650973	1.3909	yes	1.947	0.65	G2a2b2a1a	U5b1+16189+@16192	published in Rivollat et al 2015, 2020
GLN211A	GRG009.B0101	petrous bone	Non-adult 3-7		r								6.045	0.867817	0.0105295	1.12493	0.771441	0.00936014	F	U	359040	687146	663170	1.0966	yes	NA	0.74		K1a3*1
GLN211B	GRG010.A0101	petrous bone	Non-adult 6-10		r								4.212	0.271955	0.365748	0.724786	0.375221	0.504629	M	U	272386	522093	503424	0.7051	yes	1.4521	0.54	G2a2b2a1a2	K1a3*1
GLN212	GRG011.A0101	petrous bone	Adult 20-29	A	f	4							9.426	1.16289	0.0176309	1.46172	0.795563	0.0120617	F	F	363513	669030	645136	1.4243	yes	NA	0.68		H1	MT published in Rivollat et al 2015
GLN213	GRG012.A0101	petrous bone	Adult 15-29	A	f	4	Lyon-6373(SacA-17083)	5955	40	[-4936;-4725]	AMS	Rivollat et al 2015	1.798	0.215399	0.00254056	0.285396	0.754737	0.00890188	F	F	136694	261237	252716	0.2776	no	NA	0.65		H1
GLN214	GRG013.A0101	petrous bone	Non-adult 3-7	A	e	6							2.956	0.929059	0.0215182	1.15951	0.801251	0.018558	F	I	336846	614201	592400	1.1321	yes	NA	0.84		H3	MT published in Rivollat et al 2015
GLN215A	GRG014.A0101	petrous bone	Non-adult 4-8	A	c	6							31.727	1.0909	0.00955005	1.40795	0.774814	0.00678295	F	I	395884	759477	732498	1.3736	yes	NA	0.63		J1c1b
GLN215B	GRG015.A0202	petrous bone	Non-adult 8-14	A	c	6							42.291	1.85015	0.0165595	2.36268	0.783073	0.00700878	F	I	431617	796792	768233	2.3078	yes	NA	0.77		J1c1b	published in Rivollat et al 2015, 2020
GLN216	GRG081.A0101_merged	petrous bone	Adult 30+	A	c	4	Lyon-5873(SacA-14821)	5870	40	[-4837;-4654],[-4635;-4614]	AMS	Rivollat et al 2015	6.697	1.17214	1.26945	2.69425	0.435052	0.47117	M	M	534340	1038712	987715	2.7714	yes	1.1466	0.68	H2m	K1a2	YC published in Rohrlach et al 2021, deep sequencing
GLN219	GRG082.A0101	tooth 61	Non-adult 1-2										0.335	0.00553309	0.00453015	0.0121859	0.454057	0.371753	M?	U	7437	13498					0.18		H1	low coverage
GLN220	GRG016.A0102	petrous bone	Adult 20-59	A	h	3	Lyon-4680 (SacA-9832)	5635	35	[-4540;-4436],[-4427;-4363]	AMS	Rivollat et al 2015	7.121	0.568376	0.909979	1.44377	0.393675	0.63028	M	M	362690	666686	637878	1.4098	yes	0.26	0.57	G2a2b2a1a	N1a1a1a	published in Rivollat et al 2015, 2020
GLN221A	GRG083.A0101	unspecified long bone	Non-adult 0-1										1.41	0.0112267	0.000397919	0.0124483	0.901866	0.0319657	F	U	7810	13925								low coverage
GLN221B	GRG017.A0101	petrous bone	Adult 30+	A	b	3	Lyon-4445(SacA-8628)	5910	50	[-4933;-4916],[-4909;-4680]	AMS	Rivollat et al 2015	0.59	0.293684	0.376094	0.778745	0.377125	0.482949	M	M	274359	523115	504015	0.7542	yes	1.5212	0.99	G2a2b2a1a2	K1a2
GLN223	GRG018.A0102	petrous bone	Non-adult 4-7	A	f	6	Lyon-5875 (SacA-14823)	5795	45	[-4781;-4745],[-4729;-4537]	AMS	Rivollat et al 2015	0.789	0.348812	0.00416284	0.473426	0.736783	0.00879301	F	U	208935	378297	366093	0.4614	no	NA	0.9		U5b3	published in Rivollat et al 2015, 2020
GLN224	GRG084.A0101	unspecified bone	Adult 20+	A	f	4							0.802	0.0729881	0.0929599	0.171895	0.424609	0.540795	M	M	95191	170807	164961	0.1671	no	-	0.34	G2a2b2a1a2	H1
GLN225	GRG019.A0102	petrous bone	Adult 30+	A-exogenous	i	3							8.709	1.54027	0.0296296	2.21917	0.694075	0.0133517	F	F	421104	775379	749010	2.1582	yes	NA	0.88		V9	published in Rivollat et al 2015, 2020
GLN226	GRG020.A0101	petrous bone	Non-adult 1-3	A	i	4							2.137	0.242867	0.302602	0.62693	0.387391	0.482673	M	U	248278	475331	458747	0.6096	no	0.7521	0.71	G2a2b2a1a2	V9
GLN227	GRG021.A0102	petrous bone	Non-adult 3-6	A	e	5							2.59	0.577459	0.89345	1.62347	0.355694	0.550334	M	U	390347	721756	692234	1.5821	yes	0.4338	0.51	G2a2b2a1	H3+152	published in Rivollat et al 2015, 2020
GLN228	NA		Non-adult ?																	U
GLN229	GRG022.A0102	petrous bone	Non-adult 12-19										6.236	0.575338	0.933272	1.69803	0.338827	0.54962	M	U	377357	696175	667985	1.6528	yes	1.1009	0.37	H2m	K1a1b1	published in Rivollat et al 2015, 2020, Rohrlach et al 2021
GLN230	GRG099.A0101	scapula	Adult 15+										3.748	0.000773088	0.000948883	0.00222183	0.347951	0.427073	M	U	1344	2401								low coverage
GLN231A	GRG023.A0102	petrous bone	Adult 20+	A	a	1	LTL20207A	5850	25	[-4791;-4669],[-4663;-4658],[-4633;-4616]	AMS	this study	0.611	0.201034	0.260851	0.496341	0.405032	0.525548	M	M	212980	388190	374352	0.4835	no	0.8387	0.46	G2a2b2a1	J2b1a	published in Rivollat et al 2015, 2020
GLN231B	NA		Non-adult 2-6																	U
GLN232B	GRG024.A0101	petrous bone	Adult 20-59				Lyon-6376(SacA-17086)	5765	40	[-4713;-4531],[-4522;-4502]	AMS	Rivollat et al 2015	0.225	0.162871	0.00299969	0.211018	0.771835	0.0142153	F	F	108690	206939	200075	0.2047	no	NA	0.56		H	MT published in Rivollat et al 2015
GLN232C	GRG025.A0102	petrous bone	Non-adult 2-6	A	h	5							8.653	1.18546	0.0165595	1.47258	0.805022	0.0112452	F	U	381802	703756	678461	1.4335	yes	NA	0.68		K1a3a	published in Rivollat et al 2015, 2020
GLN233	GRG100.A0101	phalanx	Adult 15+										4.99	0.00030353	0.000122436	0.00061219	0.49581	0.199997	?	U	364	665								low coverage
GLN235	GRG085.A0101	petrous bone	Non-adult 1-3	A	d	4							11.302	0.615685	0.777349	1.46475	0.420335	0.530704	M	U	414676	774977	741761	1.4266	yes	0.534	0.91	G2a2b2a1a2	H4a1a+195
GLN236A	GRG086.A0101	petrous bone	Adult 20+	A-exogenous	e	4							9.125	1.01652	0.0128864	1.23382	0.82388	0.0104443	F	F	381512	699571	674249	1.2048	yes	NA	0.43		J2a1a1
GLN236B	GRG087.A0101	petrous bone	Non-adult 2-4.5	A	e	6							28.411	0.854458	1.10456	2.03346	0.420199	0.543192	M	U	465868	874695	835081	1.9817	yes	0.3668	0.54	G2a2b2a1a2	T2c1d+152	MT published in Rivollat et al 2015
GLN237A	GRG088.A0101	petrous bone	Adult 20-49	A	b	2	Lyon-5879(SacA-14827)	5915	45	[-4929;-4924],[-4903;-4856],[-4854;-4691]	AMS	Rivollat et al 2015	2.571	0.225097	0.278053	0.533299	0.422084	0.521383	M	U	238352	434953	419126	0.5184	no	0.2889	0.81	G2a2b2a1a2	H1
GLN237B	NA		Non-adult 1-3																	U
GLN238	NA		Adult 20-59																	U
GLN239	NA		Non-adult ?																	U
GLN240	GRG062.A0101	petrous bone	Adult 20+				Lyon-5878(SacA-14826)	5820	40	[-4784;-4737],[-4734;-4579],[-4571;-4550]	AMS	Rivollat et al 2015								M						0
GLN241	GRG026.A0102	petrous bone	Adult 20-49	A	h	3							5.523	0.554453	0.718396	1.35518	0.409136	0.530111	M	M	372637	693087	663972	1.3204	yes	0.8714	0.6	G2a2b2a1a	N1a1a1a	MT published in Rivollat et al 2015
GLN242	GRG089.A0101	petrous bone	Adult 30+				Lyon-5877(SacA-14825)	5640	45	[-4580;-4572],[-4549;-4355]	AMS	Rivollat et al 2015	1.741	0.392318	0.00260178	0.490253	0.800236	0.00530701	F	M	216905	391799	378265	0.4769	no	NA	0.92		K2b1a	MT published in Rivollat et al 2015
GLN243A	GRG027.A0102	petrous bone	Adult 30+	A	e	4	Lyon-4444 (SacA-8627)	5870	40	[-4837;-4654],[-4635;-4614]	AMS	Rivollat et al 2015	12.618	0.840935	1.34187	2.10759	0.399003	0.636685	M	M	415092	773741	738750	2.0589	yes	0.2441	0.51	G2a2b2a1	H1	published in Rivollat et al 2015, 2020
GLN243B	GRG028.A0102	petrous bone	Adult 20+				Lyon-4446 (SacA-8629)	5855	40	[-4832;-4813],[-4800;-4606]]	AMS	Rivollat et al 2015	4.79	0.857692	0.00722375	1.2603	0.680546	0.00573177	F	F	342976	624608	604361	1.2188	yes	NA	0.48		X2b+226	published in Rivollat et al 2015, 2020
GLN244	GRG090.A0101	petrous bone	Non-adult 0.5-1.5	A	k	5							9.601	1.12848	0.0136517	1.3356	0.844924	0.0102214	F	U	401621	744298	716565	1.3056	yes	NA	0.7		K2b1a	MT published in Rivollat et al 2015
GLN245A	GRG029.A0102	petrous bone	Non-adult 2-6	A	k	5							12.196	0.67672	1.08913	1.98571	0.340795	0.548484	M	U	407356	752496	721301	1.9306	yes	0.1747	0.63	G2a2b2a1a	K2b1a	MT published in Rivollat et al 2015
GLN245B	GRG030.A0102	petrous bone	Adult 40+	A	k	4							29.297	0.803151	1.32703	2.3832	0.337005	0.556827	M	M	424605	788860	755641	2.3124	yes	0.9581	0.57	G2a2b2a1a	K1b1a	MT published in Rivollat et al 2015
GLN246	GRG031.A0102	petrous bone	Adult 40+				LTL20208A	5860	25	[-4934;-4915],[-4909;-4781],[-4748;-4730]	AMS	this study	18.027	1.47066	0.0128864	2.17832	0.675135	0.00591575	F	F	414874	760559	735322	2.1162	yes	NA	0.41		H3+152	MT published in Rivollat et al 2015
GLN247	NA		Adult ?																	U
GLN248	GRG032.A0102	petrous bone	Adult 40+	A-exogenous	k	5							14.063	1.4115	0.0282522	1.76361	0.800347	0.0160195	F	F	407570	749956	723057	1.7234	yes	NA	0.91		K1a+195	published in Rivollat et al 2015, 2020
GLN249	GRG033.A0102	petrous bone	Adult 20+	A-exogenous	k	4							2.831	0.707784	0.0132537	0.89906	0.787249	0.0147417	F	U	300234	547747	528696	0.8732	yes	NA	0.49		K2b1a	MT published in Rivollat et al 2015
GLN250	GRG063.A0101	petrous bone	Adult 20+	A	j	4	Lyon-5876(SacA-14824)	6020	45	[-5026;-4794]	AMS	Rivollat et al 2015	9.036	0.331154	0.416192	0.880888	0.375932	0.472469	M	M	310089	595406	574014	0.8539	yes	0.4253	0.63	G2a2b2a1a2	V
GLN251	NA		Adult 17+																	F
GLN252	NA		Adult 30+				Lyon-6374(SacA-17084)	5790	40	[-4774;-4759],[-4724;-4537]	AMS	this study								M
GLN253	GRG091.A0101	petrous bone	Adult 20-59	A-exogenous	c	3	Lyon-4673(SacA-9825)	5280	40	[-4760;-4760],[-4725;-4535]	AMS	Rivollat et al 2015	5.969	0.493361	0.61053	1.1878	0.415357	0.514001	M	M	377882	696343	668081	1.1555	yes	1.0527	6.9	H2m	U5b3	YC published in Rohrlach et al 2021
GLN254	GRG101.A0101	tooth 85	Non-adult 4-8																	U										low coverage
GLN255	GRG034.A0101	petrous bone	Adult 30+	A	f	4	Lyon-6375(SacA-17085)	5775	40	[-4718;-4534],[-4518;-4504]	AMS	Rivollat et al 2015	9.639	0.775712	1.19896	1.95422	0.396942	0.613524	M	M	398953	741695	708632	1.9034	yes	0.8338	0.51	G2a2b2a1	H1	MT published in Rivollat et al 2015
GLN256	GRG035.A0101	petrous bone	Adult 50+	A	j	3							6.757	0.493109	0.756321	1.20197	0.410251	0.629235	M	U	321880	594699	569562	1.5425	yes	0.1606	0.54	G2a2b2a1a	H1+152	published in Rivollat et al 2015, 2020
GLN257	GRG064.A0101	petrous bone	Adult 30+	A	g	5	Lyon-5881(SacA-14829)	5855	55	[-4840;-4580],[-4571;-4550]	AMS	Rivollat et al 2015	10.295	0.408305	0.545761	1.08562	0.376103	0.502718	M	M	348428	667848	642466	1.0548	yes	0.575	0.74	G2a2b2a1a2	H1+152
GLN258	GRG036.A0101	petrous bone	Non-adult 1-3	A	k	5							5.834	0.465223	0.653964	1.12072	0.415111	0.583521	M	U	324187	595980	571035	1.4519	yes	-	0.53	G2a2b2a1	K2b1a	MT published in Rivollat et al 2015
GLN260	GRG037.A0101	petrous bone	Adult 20+	A	h	3							10.301	0.545923	0.838996	1.28461	0.424972	0.653113	M	U	334279	618814	591778	1.7377	yes	0.5718	0.68	G2a2b2a1a	N1a1a1a	MT published in Rivollat et al 2015
GLN261	GRG065.A0101	petrous bone	Adult 20+	A	k	3							10.818	0.454833	0.581451	1.24114	0.366464	0.468481	M	M	366570	703392	676876	1.2021	yes	1.3643	0.63	G2a2b2a1a2	H1+152
GLN262	GRG066.A0101	petrous bone	Non-adult 4-7	A	e	5							11.974	1.10313	0.00832568	1.5074	0.73181	0.00552321	F	U	405105	773185	746548	1.4653	yes	NA	0.44		J2a1a1
GLN263	GRG067.A0101	petrous bone	Adult 20+	A	g	4	Lyon-5880(SacA-14828)	6060	50	[-5204;-5171],[-5111;-5103],[-5072;-4830],[-4815;-4799]	AMS	Rivollat et al 2015	7.71	0.277005	0.370554	0.757637	0.365617	0.489092	M	F	280244	535051	516337	0.7349	yes	0.5701	0.74	G2a2b2a1a2	X2b+226
GLN264	GRG092.A0101	tooth 37	Adult 15-29										0.251	0.00100711	0.000489746	0.00156135	0.645025	0.313668	M?	F	938	1747					8		J1c1b1	MT published in Rivollat et al 2015, low coverage
GLN265	GRG068.A0101	petrous bone	Adult 30+	A	d	3							15.758	0.374698	0.472023	1.03528	0.361929	0.455938	M	M	331435	636709	613682	1.0022	yes	0.9192	0.5	G2a2b2a1a2	K1a2
GLN266	GRG107.A0101	petrous bone	Adult 20+	A	e	3							12.762	0.529163	0.653566	1.27428	0.415264	0.51289	M	M	387453	718854	689184	1.24	yes	0.6885	3.5	G2a2b2a1a2	K1a2
GLN267	GRG038.A0101	petrous bone	Non-adult 0-1	A	e	5							3.553	0.52023	0.00734619	0.684677	0.759818	0.0107294	F	U	261072	499178	482312	0.6665	no	NA	0.43		H3+152
GLN268A	GRG039.A0101	petrous bone	Non-adult 2-4.5	A	e	5							6.126	0.794821	0.0110499	1.05746	0.751632	0.0104495	F	U	336770	641602	619627	1.0303	yes	NA	0.46		H3+152
GLN268B	GRG103.A0101	tooth 42	Non-adult 7-13	A	e	4							0.304	0.00881931	0.00881543	0.0197709	0.446075	0.445879	M	U	11882	21619	20948	0.0191	no	-	2.3	G2(a2b2a1a2)	H1
GLN269	GRG069.A0101	petrous bone	Adult 20+	A-exogenous	e	4							36.028	1.2977	0.0219467	1.774	0.731511	0.0123713	F	F	429589	821385	792716	1.7248	yes	NA	0.63		H3+152	MT published in Rivollat et al 2015
GLN270A	GRG040.A0101	petrous bone	Adult 20+										0.015	0.0111145	0.00198959	0.0138016	0.805305	0.144156	?	U	8220	15445	14865	0.0135		NA				low coverage
GLN270B	GRG102.A0101_merged	unspecified long bone	Adult 15+	A	b	1							1.027	0.0205039	0.0250383	0.0492082	0.416676	0.508824	M	U	30879	56244	54479	0.0505	no	-0.093341	-	G2a2b(2a1a2)	-	low coverage
GLN271A	GRG093.A0101	femur	Non-adult 1-4										4.149	0.00081272	0.000244873	0.000917552	0.885748	0.266876	M?	U	555	1006								low coverage
GLN271B	NA		Non-adult 1.5-3																	U
GLN275	GRG094.A0101_merged	petrous bone	Adult 20+	A-exogenous	c	3	Lyon-5882(SacA-14830)	6000	50	[-5025;-5017],[-5010;-4780],[-4750;-4729]	AMS	this study	30.123	2.77893	3.24634	6.68467	0.415717	0.48564	M	M	577785	1135807	1072631	6.8911	yes	0.668	5.4	H2m	U5b3	YC published in Rohrlach et al 2021, deep sequencing
GLN276	GRG041.A0101_merged	petrous bone	Adult 20+	A	c	4							13.265	3.37468	4.60407	8.34146	0.404567	0.55195	M	M	548644	1065956	1007581	8.4205	yes	0.4841	0.45	H2m	K1a2	published in Rivollat et al 2015, 2020, Rohrlach et al 2021, deeper TF sequencing than in 2020
GLN277	GRG070.A0101	petrous bone	Adult 15-29	B	m	3	LTL20209A	5735	25	[-4677;-4628],[-4622;-4497]	AMS	this study	5.558	0.668088	0.00814203	0.889036	0.751475	0.00915827	F	U	315930	606055	585464	0.8644	yes	NA	1.6		J1c1b1	MT published in Rivollat et al 2015
GLN279	GRG042.A0101	petrous bone	Non-adult 1-3	A	g	5							0.336	0.145984	0.00122436	0.17958	0.812919	0.00681791	F	U	92022	175379	169274	0.1743	no	NA	0.59		J1c1
GLN280	GRG043.A0101	petrous bone	Adult 20-49	B	l	2							43.183	0.738995	1.194	1.76994	0.417525	0.674599	M	M	373599	694241	663277	2.5243	yes	0.3534	0.54	G2a2b2a	H+152	published in Rivollat et al 2015, 2020
GLN282	GRG095.A0101	petrous bone	Non-adult 4-7	A	g	6							6.127	0.519989	0.656872	1.24288	0.418374	0.528508	M	U	382165	704907	675594	1.2095	yes	0.5199	2.2	G2a2b2a1a2	H1+152
GLN283	GRG044.A0101	petrous bone	Adult 20+										0.01							F						0
GLN284	GRG071.A0101	petrous bone	Adult 20+				LTL20210A	5631	25	[-4535;-4512],[-4508;-4439],[-4424;-4365]	AMS	this study	16.137	0.943525	0.0100704	1.29213	0.730209	0.00779364	F	F	371932	709860	685834	1.2543	yes	NA	0.63		J2b1a
GLN285A	GRG045.B0101	petrous bone	Adult 15+	A	k	5							12.576	0.503652	0.665626	1.3345	0.377409	0.498783	M	M	381899	732707	703684	1.2975	yes	0.8787	0.9	G2a2b2a1a2	K1a2	MT published in Rivollat et al 2015
GLN285B	GRG046.A0101	petrous bone	Non-adult 1-2	A	k	6							3.88	0.498753	0.7985	1.1874	0.420038	0.672478	M	U	319287	586729	561320	1.5174	yes	0.0847	0.55	G2a2b2a1a	K1a+195	MT published in Rivollat et al 2015
GLN286			Non-adult 4.5-11.5																	U
GLN287	GRG047.A0101	petrous bone	Adult 15+		q								1.492	0.298614	0.416957	0.722975	0.413035	0.576724	M	U	257920	473272	454804	0.8614	no	0.9055	1	G2a2b2a1	U8b1b*	published in Rivollat et al 2015, 2020
GLN288	GRG048.A0101	petrous bone	Adult 15-29	B	o	4							6.185	0.677028	0.0119988	0.924789	0.732089	0.0129746	F	U	312764	593419	573482	0.9007	yes	NA	0.94		K1a2c
GLN289A	NA		Non-adult ?																	U
GLN289B	GRG049.A0101	petrous bone	Adult 30+	B	o	5	Ly-12934	5773	58	[-4778;-4750],[-4727;-4490],[-4471;-4459]	classic	Rivollat et al 2015	0.116	0.0696537	0.00330579	0.0875232	0.795831	0.0377704	F	F	47247	85666	82709	0.0917	no	NA	1.7		K1a2c	published in Rivollat et al 2015, 2020
GLN291	GRG096.A0101	petrous bone	Adult 30+	B	o	2							18.506	0.648036	0.820753	1.61459	0.401363	0.508335	M	M	425196	785314	752102	1.5703	yes	0.9127	0.9	G2a2b2a1a2	H+152
GLN292	GRG106.A0101	tooth	Adult 20-29										0.232	0.00717389	0.000122436	0.00817982	0.877023	0.0149681	F	F	5076	9212					0.24		H4a1a+195	MT published in Rivollat et al 2015, low coverage
GLN294	GRG050.A0101	petrous bone	Adult 20+				LTL20211A	5757	25	[-4694;-4537]	AMS	this study	0.974	0.524053	0.00465259	0.627257	0.835468	0.00741736	F	M	230339	418842	404014	0.7145	no	NA	0.57		U5b1c	published in Rivollat et al 2015, 2020
GLN295	GRG104.A0101	radius	Adult 20+										4.122	0.000344269	0.000214264	0.000574806	0.598931	0.372759	M?	U	350	611					2.9		U5b1d1	low coverage
GLN296	GRG072.A0101	petrous bone	Adult 30+																	M
GLN297	NA		Non-adult 1-4																	U
GLN298	GRG051.B0101	petrous bone	Adult 20+	B	l	1	LTL20212A	5711	25	[-4653;-4638],[-4613;-4482],[-4479;-4456]	AMS	this study	6.176	0.762695	0.00453015	1.00819	0.756499	0.00449335	F	U	332172	632913	611335	0.9815	yes	NA	0.67		H+152
GLN299	GRG052.A0101	petrous bone	Adult 20+		p								6.002	0.520975	0.764861	1.23763	0.420946	0.618005	M	U	329438	610298	584023	1.5906	yes	0.6583	0.47	G2a2b2a	J1c1b	published in Rivollat et al 2015, 2020
GLN300	GRG097.A0101	petrous bone	Adult 40+	B	m	2							4.787	0.142144	0.162443	0.331223	0.429149	0.490434	M	M	167413	303455	293026	0.3218	no	2.4067	1.7	G2a2b2a1a2	H+152
GLN301	GRG108.A0101	petrous bone	Non-adult 6-12	B	n	3	Lyon-4448(SacA-8631)	5790	40	[-4774;-4759],[-4724;-4537]	AMS	Rivollat et al 2015	8.419	0.479498	0.00505051	0.529896	0.904891	0.00953113	F	U	240878	457506	439907	0.5158	no	NA	0.96		H4a1a+195
GLN302	GRG073.A0101	petrous bone	Adult 50+		p								7.778	0.283938	0.363636	0.788994	0.359873	0.460886	M	M	282615	539334	520699	0.764	yes	1.907	0.53	G2a2b2a1a2	J2b1a
GLN303	NA		Non-adult 10-19																	U
GLN304	NA		Adult 15+																	U
GLN305	GRG053.A0101	petrous bone	Adult 20+	B	l	1							1.326	0.316118	0.475451	0.768853	0.411155	0.61839	M	U	253946	464190	445495	0.9055	no	0.331	0.63	G2a2b2a1	J1c3	MT published in Rivollat et al 2015
GLN306	GRG074.A0101	petrous bone	Non-adult 8-15	B	n	3							1.176	0.429612	0.00875421	0.580286	0.740345	0.015086	F	U	228744	438085	423644	0.562	no	NA	1.1		H4a1a+195
GLN307	GRG075.A0101	petrous bone	Non-adult 1-3	B	m	3							1.649	1.07356	0.0150903	1.42394	0.753936	0.0105976	F	U	372506	712825	688151	1.381	yes	NA	0.63		J1c1b1
GLN308	GRG054.B0101	petrous bone	Non-adult 9-14										11.143	0.801807	0.859198	1.72461	0.464921	0.498198	M	U	425558	819026	782359	1.6844	yes	0.2001	0.83	G2a2b2a1a2	K1a2a
GLN309	GRG055.A0101	petrous bone	Non-adult 1-4	B	n	4							19.862	0.656198	0.855188	1.74464	0.376122	0.49018	M	U	427553	821180	787095	1.6967	yes	0.3993	0.6	G2a2b2a1a2	K1a3a
GLN310A	NA		Non-adult 3-5																	U
GLN310B	GRG076.A0101	petrous bone	Adult 20+		q								6.633	0.372633	0.496572	0.997793	0.373457	0.49767	M	U	333301	637988	614273	0.9692	yes	0.4718	0.97	G2a2b2a1a2	U8b1b*	MT published in Rivollat et al 2015
GLN311	GRG109.A0101	tooth 17	Adult 20+										2.133	0.0171828	0.0148454	0.037671	0.456128	0.39408	M	U	22025	40422	39200	0.0365	no	-	4.7	H2m	U1a1a	MT published in Rivollat et al 2015, YC published in Rohrlach et al 2021
GLN312	GRG110.A0101	tooth 44	Adult 20+										2.356	0.00176174	0.000153046	0.00223335	0.788833	0.0685275	F?	U	1296	2457					1.6		H26	MT published in Rivollat et al 2015, low coverage
GLN313	GRG056.A0101	petrous bone	Non-adult 4-7										1.217	0.606631	0.00869299	0.736383	0.823798	0.011805	F	U	257761	466380	449990	0.874	no	NA	0.9		H26	published in Rivollat et al 2015, 2020
GLN314	GRG105.A0101	unspecified long bone	Non-adult 10-19										0.858	0.00456722	0.00648913	0.0115022	0.397074	0.564164	M	U	7123	12747					3.6		J	low coverage
GLN315	GRG077.A0101	petrous bone	Adult 20+	A-exogenous	f	4	Lyon-5874(SacA-14822)	5945	50	[-4947;-4711]	AMS	Rivollat et al 2015	9.899	0.702211	0.00630548	0.978281	0.717801	0.00644547	F	F	326105	619540	599004	0.9493	yes	NA	0.75		H1
GLN317	GRG057.A0101	petrous bone	Adult 30+	A	f	4	Lyon-4449 (SacA-8632)	5815	45	[-4783;-4738],[-4733;-4547]	AMS	Rivollat et al 2015	3.724	0.40404	0.632415	0.975279	0.414281	0.648445	M	M	294292	539518	516979	1.2601	yes	0.3779	0.57	G2a2b2a1	H1	published in Rivollat et al 2015, 2020
GLN318	GRG098.A0101	tibia	?										4.3	0.00658483	0.000367309	0.00724341	0.909079	0.0507094	F	U	4403	8097								low coverage
GLN319	GRG078.A0101	petrous bone	Adult 30+	A	h	3	Lyon-4449(SacA-8632)	5815	45	[-4534;-4517],[-4503;-4353]	AMS	Rivollat et al 2015	17.362	0.441845	0.551791	1.20551	0.366521	0.457724	M	M	358634	688211	662456	1.1681	yes	1.0505	1.2	G2a2b2a1a2	N1a1a1a
GLN320	GRG079.A0101	petrous bone	Adult 20-59	A	a/b								21.104	0.400378	0.507744	1.09154	0.366801	0.465163	M	M	345971	663678	639178	1.0587	yes	0.9488	0.75	G2a2b2a1a2	U4a2f
GLN321	GRG058.A0101	petrous bone	Non-adult 0-1	A	g	4							19.933	0.311108	0.402632	0.845146	0.368112	0.476405	M	U	290704	553191	533397	0.8203	yes	0.0315	0.27	G2a2b2a1a2	X2b+226
GLN322	GRG059.A0101	petrous bone	Non-adult 2.5-5.5	A	a	2							2.832	0.326037	0.522651	0.812156	0.401446	0.643535	M	U	265781	484329	464726	1.0863	no	1.4342	0.69	G2a2b2a1	K1a2	MT published in Rivollat et al 2015
GLN323	NA		Adult 30+																	F
GLN324	NA		Non-adult 0-1																	U
GLN325	GRG080.A0101_merged	petrous bone	Adult 20-39	A	c	3	Lyon-5883(SacA-14831)	6030	45	[-5038;-4826],[-4821;-4797]	AMS	Rivollat et al 2015	26.071	3.85663	0.0280073	5.15785	0.74772	0.00543003	F	F	561562	1093999	1052581	5.2817	yes	NA	0.63		K1a2	deep sequencing
GLN326	GRG060.B0101	petrous bone	Non-adult 2-5										8.521	0.97811	0.0142639	1.28118	0.763445	0.0111334	F	U	377531	721430	696113	1.2479	yes	NA	0.62		K1a2
