# Supplementary material for: Extensive pedigrees reveal the social organization of a Neolithic community
Source: Nature. 2023 Jul 26;620(7974):600–6. doi: 10.1038/s41586-023-06350-8 (PMC10432279; doi:10.1038/s41586-023-06350-8)
Supplement: Supplementary file 4 — Supplementary Tables 1–25. [file 41586_2023_6350_MOESM4_ESM.zip › Supp_tables_zip/Supplementary_table_17_qpAdm.xlsx]

## Sheet: Ext_data_17_qpAdm
qpAdm models
outgroups MODEL1	Mbuti.DG Papuan.DG Onge.DG Han.DG Karitiana.DG Israel_Natufian Ethiopia_4500BP.SG Ust_Ishim_HG_published.DG Russia_MA1_HG.SG Italy_Villabruna
outgroups MODEL2	Mbuti.DG Papuan.DG Onge.DG Han.DG Karitiana.DG Israel_Natufian Ethiopia_4500BP.SG Ust_Ishim_HG_published.DG Russia_MA1_HG.SG Czech_Vestonice Hungary_KO1 Belgium_GoyetQ116_1_published
	MODEL1 Anatolia_Neolithic - Loschbour				MODEL2 Anatolia_Neolithic - Villabruna - GoyetQ2
Individual	Pval	Anat	Loschbour	SE	Pval	Anat	Villabruna	Goyet_Q2	SE_Anat	SE_Villabruna	SE_Goyet_Q2
GLN201	0.407396	0.829	0.171	0.02	0.238337	0.863	0.137	0	0.023	0.023	0
GLN202	0.00886444	0.836	0.164	0.022	0.000185224	0.879	0.121	0	0.024	0.024	0
GLN204	0.223777	0.828	0.172	0.02	0.323754	0.899	0.101	0	0.023	0.023	0
GLN206	0.961073	0.839	0.161	0.02	0.792261	0.859	0.141	0	0.022	0.022	0
GLN207A	0.340226	0.815	0.185	0.022	0.165299	0.887	0.113	0	0.024	0.024	0
GLN207B	0.176722	0.831	0.169	0.02	0.167472	0.858	0.142	0	0.022	0.022	0
GLN208	0.79202	0.852	0.148	0.02	0.779056	0.845	0.155	0	0.024	0.024	0
GLN210	0.114107	0.797	0.203	0.021	0.0742023	0.779	0.129	0.092	0.029	0.025	0.024
GLN211A	0.537954	0.866	0.134	0.02	0.305569	0.89	0.11	0	0.023	0.023	0
GLN211B	0.2984	0.815	0.185	0.022	0.33976	0.799	0.201	0	0.025	0.025	0
GLN212	0.131961	0.837	0.163	0.023	0.083817	0.852	0.148	0	0.025	0.025	0
GLN213	0.884436	0.902	0.098	0.022	0.980479	0.857	0.143	0	0.027	0.027	0
GLN214	0.181567	0.828	0.172	0.019	0.0530539	0.861	0.139	0	0.022	0.022	0
GLN215A	0.76738	0.844	0.156	0.021	0.379015	0.866	0.134	0	0.022	0.022	0
GLN215B	0.94816	0.846	0.154	0.02	0.667958	0.861	0.139	0	0.023	0.023	0
GLN220	0.135916	0.852	0.148	0.019	0.0643697	0.844	0.156	0	0.023	0.023	0
GLN221B	0.889854	0.845	0.155	0.02	0.236148	0.846	0.154	0	0.024	0.024	0
GLN223	0.014006	0.838	0.162	0.021	0.000218066	0.851	0.149	0	0.024	0.024	0
GLN225	0.257203	0.859	0.141	0.021	0.0921688	0.862	0.138	0	0.023	0.023	0
GLN226	0.844293	0.878	0.122	0.021	0.826544	0.875	0.125	0	0.025	0.025	0
GLN227	0.0435405	0.817	0.183	0.021	0.0104703	0.838	0.162	0	0.024	0.024	0
GLN229	0.577221	0.824	0.176	0.021	0.191795	0.889	0.111	0	0.024	0.024	0
GLN231A	0.983479	0.807	0.193	0.022	0.669103	0.83	0.17	0	0.025	0.025	0
GLN232B	0.10846	0.867	0.133	0.023	0.155785	0.921	0.079	0	0.027	0.027	0
GLN232C	0.802877	0.851	0.149	0.021	0.622107	0.892	0.108	0	0.022	0.022	0
GLN241	0.256688	0.862	0.138	0.02	0.0556062	0.861	0.139	0	0.023	0.023	0
GLN243A	0.143467	0.83	0.17	0.021	0.303379	0.842	0.158	0	0.022	0.022	0
GLN243B	0.61535	0.861	0.139	0.019	0.402655	0.896	0.104	0	0.022	0.022	0
GLN245A	0.34361	0.843	0.157	0.021	0.0846631	0.876	0.124	0	0.022	0.022	0
GLN245B	0.198714	0.84	0.16	0.02	0.0428976	0.842	0.112	0.046	0.028	0.026	0.026
GLN246	0.962181	0.87	0.13	0.02	0.313279	0.887	0.113	0	0.022	0.022	0
GLN248	0.824531	0.87	0.13	0.019	0.884676	0.846	0.154	0	0.023	0.023	0
GLN249	0.0815925	0.838	0.162	0.021	0.091734	0.833	0.105	0.062	0.029	0.026	0.026
GLN255	0.194228	0.841	0.159	0.021	0.0339917	0.872	0.128	0	0.023	0.023	0
GLN256	0.238518	0.813	0.187	0.019	0.070238	0.793	0.153	0.053	0.028	0.025	0.026
GLN258	0.357172	0.838	0.162	0.02	0.288938	0.831	0.084	0.086	0.028	0.026	0.027
GLN260	0.0608608	0.877	0.123	0.02	0.0931539	0.854	0.146	0	0.023	0.023	0
GLN267	0.75453	0.852	0.148	0.021	0.825807	0.853	0.147	0	0.023	0.023	0
GLN268A	0.201749	0.849	0.151	0.02	0.0652601	0.863	0.137	0	0.025	0.025	0
GLN276	0.0249969	0.858	0.142	0.02	0.0951476	0.811	0.114	0.074	0.026	0.026	0.025
GLN279	0.68185	0.828	0.172	0.027	0.368143	0.81	0.19	0	0.032	0.032	0
GLN280	0.194447	0.878	0.122	0.02	0.106766	0.846	0.102	0.052	0.029	0.026	0.027
GLN285A	0.403854	0.843	0.157	0.02	0.0744051	0.929	0.071	0	0.021	0.021	0
GLN285B	0.639896	0.834	0.166	0.02	0.0524027	0.875	0.125	0	0.023	0.023	0
GLN287	0.416383	0.854	0.146	0.022	0.0413964	0.808	0.192	0	0.026	0.026	0
GLN288	0.0239924	0.892	0.108	0.021	0.0133091	0.921	0.079	0	0.024	0.024	0
GLN289B	0.567106	0.845	0.155	0.034	0.5713	0.863	0.137	0	0.037	0.037	0
GLN294	0.126839	0.811	0.189	0.023	0.641855	0.824	0.176	0	0.025	0.025	0
GLN298	0.855601	0.89	0.11	0.019	0.658323	0.897	0.103	0	0.023	0.023	0
GLN299	0.507408	0.848	0.152	0.02	0.396778	0.841	0.159	0	0.023	0.023	0
GLN305	0.893924	0.82	0.18	0.022	0.254841	0.846	0.154	0	0.024	0.024	0
GLN308	0.802272	0.839	0.161	0.019	0.467521	0.874	0.126	0	0.022	0.022	0
GLN309	0.890068	0.86	0.14	0.019	0.46453	0.913	0.087	0	0.021	0.021	0
GLN313	0.708822	0.838	0.162	0.022	0.068368	0.857	0.143	0	0.024	0.024	0
GLN317	0.26124	0.824	0.176	0.022	0.144075	0.859	0.141	0	0.024	0.024	0
GLN321	0.67923	0.854	0.146	0.021	0.448742	0.869	0.131	0	0.023	0.023	0
GLN322	0.955464	0.778	0.222	0.023	0.482281	0.803	0.197	0	0.024	0.024	0
GLN326	0.67698	0.889	0.111	0.021	0.659811	0.869	0.131	0	0.023	0.023	0
GLN209	0.147946	0.856	0.144	0.02	0.212737	0.872	0.128	0	0.022	0.022	0
GLN250	0.22448	0.805	0.195	0.023	0.131968	0.817	0.183	0	0.025	0.025	0
GLN257	0.381938	0.822	0.178	0.021	0.119053	0.856	0.144	0	0.023	0.023	0
GLN261	0.0462969	0.811	0.189	0.02	0.0289081	0.8	0.156	0.044	0.028	0.026	0.026
GLN262	0.398379	0.84	0.16	0.021	0.62926	0.862	0.138	0	0.022	0.022	0
GLN263	0.738827	0.852	0.148	0.021	0.687082	0.865	0.135	0	0.024	0.024	0
GLN265	0.200799	0.821	0.179	0.021	0.229731	0.793	0.129	0.078	0.029	0.026	0.026
GLN269	0.00318865	0.825	0.175	0.021	0.00045228	0.847	0.153	0	0.024	0.024	0
GLN277	0.947367	0.843	0.157	0.021	0.476202	0.849	0.151	0	0.024	0.024	0
GLN284	0.257525	0.881	0.119	0.019	0.344612	0.882	0.118	0	0.022	0.022	0
GLN302	0.726916	0.845	0.155	0.021	0.598693	0.861	0.139	0	0.025	0.025	0
GLN306	0.73981	0.849	0.151	0.021	0.0834276	0.909	0.091	0	0.024	0.024	0
GLN307	0.19436	0.828	0.172	0.02	0.168886	0.803	0.197	0	0.022	0.022	0
GLN310B	0.128761	0.858	0.142	0.021	0.0229195	0.833	0.132	0.036	0.029	0.027	0.027
GLN315	0.906079	0.88	0.12	0.021	0.751313	0.894	0.106	0	0.023	0.023	0
GLN319	0.8087	0.855	0.145	0.02	0.398129	0.891	0.109	0	0.023	0.023	0
GLN320B	0.0823565	0.816	0.184	0.021	0.0704916	0.863	0.137	0	0.022	0.022	0
GLN325	0.887881	0.853	0.147	0.02	0.406992	0.884	0.116	0	0.023	0.023	0
GLN216	0.68712	0.853	0.147	0.02	0.113225	0.852	0.096	0.052	0.027	0.027	0.024
GLN224	0.401687	0.852	0.148	0.027	0.527848	0.855	0.145	0	0.033	0.033	0
GLN235	0.284448	0.849	0.151	0.02	0.306822	0.864	0.136	0	0.024	0.024	0
GLN236A	0.200035	0.881	0.119	0.022	0.036626	0.9	0.1	0	0.022	0.022	0
GLN236B	0.737835	0.831	0.169	0.02	0.763312	0.85	0.15	0	0.022	0.022	0
GLN237A	0.0913798	0.822	0.178	0.022	0.0945787	0.827	0.122	0.051	0.032	0.027	0.029
GLN242	0.295102	0.831	0.169	0.023	0.0591454	0.851	0.149	0	0.026	0.026	0
GLN244	0.66602	0.815	0.185	0.021	0.0686011	0.869	0.131	0	0.023	0.023	0
GLN253	0.113822	0.854	0.146	0.022	0.0135429	0.835	0.165	0	0.023	0.023	0
GLN275	0.286423	0.875	0.125	0.019	0.186099	0.865	0.135	0	0.021	0.021	0
GLN282	0.495058	0.811	0.189	0.022	0.131761	0.854	0.146	0	0.023	0.023	0
GLN291	0.415725	0.85	0.15	0.019	0.0734038	0.868	0.132	0	0.022	0.022	0
GLN300	0.823062	0.855	0.145	0.023	0.532495	0.855	0.145	0	0.026	0.026	0
GLN270B	0.161597	0.802	0.198	0.037	0.0810133	0.794	0.206	0	0.045	0.045	0
GLN268B	0.0929306	0.816	0.184	0.056	0.0762454	0.759	0.241	0	0.071	0.071	0
GLN266	0.256765	0.828	0.172	0.02	0.183529	0.842	0.158	0	0.023	0.023	0
GLN301	0.23352	0.86	0.14	0.023	0.309482	0.917	0.083	0	0.025	0.025	0
GLN311	0.824694	0.922	0.078	0.045	0.916455	0.77	0.23	0	0.055	0.055	0
