# Supplementary material for: Extensive pedigrees reveal the social organization of a Neolithic community
Source: Nature. 2023 Jul 26;620(7974):600–6. doi: 10.1038/s41586-023-06350-8 (PMC10432279; doi:10.1038/s41586-023-06350-8)
Supplement: Supplementary file 4 — Supplementary Tables 1–25. [file 41586_2023_6350_MOESM4_ESM.zip › Supp_tables_zip/Supplementary_table_23_Strontium_means_v3.xlsx]

## Sheet: Ext_data_22_Sr_data
SAMPLES						STRONTIUM ANALYSIS
ID	Age	Genetic sex	Pedigree	Sub-lineage (Fig. 1)	Generation	tooth	mineralization stage after Moorrees et al 1963	mineralization stage after Demirjian et al 1973	age of enamel formation (years) after AlQahtani et al 2010	notable dental condition	Sr88 Average	Sr88 stdevcor	Sr87Sr86 Average	Sr87Sr86 stdevcor
GLN 201	Adult 16-18	M	A	f	6	LM1(L)			0.5-3.5		2.33181855	0.16676136	0.710268661	0.000604339
GLN 202	Adult 20+	M	A	f	5	LM2(L)			2.5-8.5	caries	4.04599384	0.7987691	0.713561161	0.000516141
GLN 204	Non-adult 1-4	M	A	g	7	LM1(R) germ	Ri	D	0.5-3.5		2.30073834	0.49706177	0.713228138	0.000876373
GLN 206	Non-adult 3-7	M	A	g	7	LM2(R) germ	Cr1/2	C	2.5-6.5		2.94773593	0.38851988	0.712332427	0.000716279
GLN 207A	Adult 30+	M	A	g	5	UM1(R)			0.5-3.5		1.42247579	0.11879269	0.711353125	0.000859704
GLN 207B	Adult 20+	F				UM1(L)			0.5-3.5		0.96501101	0.08990791	0.708896173	0.001177915
GLN 212	Adult 20-29	F	A	f	4	LM2(L)			2.5-8.5		3.48900409	0.34672388	0.712659784	0.00050044
GLN 213	Adult 15-29	F	A	f	4	LM2(R)			2.5-8.5		4.78366153	0.36357889	0.710899523	0.00041586
GLN 215A	Non-adult 4-8	F	A	c	6	LM2(R) germ	Crc - Ri	D	2.5-8.5		4.21773447	0.46870448	0.71353884	0.000436116
GLN 215B	Non-adult 8-14	F	A	c	6	LM2(L)			2.5-8.5		3.30783251	0.37436932	0.71390853	0.00050027
GLN 216	Adult 30+	M	A	c	4	LM2(R)			2.5-8.5	wear ++ and broken	1.55589793	0.11849599	0.711218545	0.000816811
GLN 220	Adult 20-59	M	A	h	3	LM2(L)			2.5-8.5		2.10700553	0.24730619	0.710742383	0.000686373
GLN 221B	Adult 30+	M	A	b	3	UM2(L)			2.5-8.5		1.15133987	0.13091298	0.709480201	0.001102182
GLN 224	Adult 20+	M	A	f	4	UM2(R)			2.5-8.5		3.92927606	0.46306781	0.712522008	0.000457538
GLN 225	Adult 30+	F	A-exogenous	i	3	UM2(L)			2.5-8.5	caries	1.61915937	0.22002143	0.708113604	0.000980807
GLN 226	Non-adult 1-3	M	A	i	4	UM1(L) germ	Cr1/2 - 3/4	C	0.5-2.5		1.96183443	0.24999722	0.711134372	0.000783958
GLN 229	Non-adult 12-19	M				UM2(L)			2.5-8.5		1.61002588	0.20951745	0.708221867	0.00076829
GLN 231A	Adult 20+	M	A	a	1	LM2(R)			2.5-8.5	filled with concretions	1.61203093	0.12442281	0.709657065	0.000895046
GLN 232B	Adult 20-59	F				UM2(L)			2.5-8.5		2.27897434	0.25614566	0.708557342	0.000708469
GLN 232C	Non-adult 2-6	F	A	h	5	LM1(L) germ	Ri ?	D	0.5-3.5		1.48070409	0.28129916	0.712083117	0.000922346
GLN 236A	Adult 20+	F	A-exogenous	e	4	UM2(L)			2.5-8.5	wear +++	0.80731704	0.07646743	0.709633889	0.001375257
GLN 237A	Adult 20-49	M	A	b	2	UM2(R)			2.5-8.5		1.66408414	0.21468808	0.708240962	0.000883146
GLN 241	Adult 20-49	M	A	h	3	UM2(R)			2.5-8.5	caries +++, wear	3.66171171	0.67368278	0.711145914	0.000759303
GLN 242	Adult 30+	F				LM2(R)			2.5-8.5		2.70855839	0.27401241	0.710251355	0.000681739
GLN 243A	Adult 30+	M	A	e	4	UM2(L)			2.5-8.5		1.83665962	0.24166835	0.711724283	0.000848871
GLN 243B	Adult 20+	F				UM2(R)			2.5-8.5	caries ++	2.57201467	0.30407244	0.712123163	0.000615905
GLN 245A	Non-adult 2-6	M	A	k	5	LM1(R) germ	Ri	D	0.5-3.5		1.1886253	0.18403883	0.711632042	0.001051798
GLN 245B	Adult 40+	M	A	k	4	UM2(R)			2.5-8.5		1.92390117	0.21580185	0.712978443	0.000740356
GLN 246	Adult 40+	F				UM2(R)			2.5-8.5		2.83204249	0.25083839	0.707962235	0.000593641
GLN 248	Adult 40+	F	A-exogenous	k	5	UM2(L)			2.5-8.5		3.97586835	0.3896881	0.710489466	0.000752605
GLN 249	Adult 20+	F	A-exogenous	k	4	UM2(L)			2.5-8.5	caries	1.31686385	0.11315547	0.709543465	0.00088367
GLN 250	Adult 20+	M	A	j	4	UM2(R)			2.5-8.5		1.45962885	0.35167357	0.71065089	0.001358436
GLN 255	Adult 30+	M	A	f	4	LM2(L)			2.5-8.5		3.62291803	124011394	0.713188129	0.000662876
GLN 257	Adult 30+	M	A	g	5	UM2(R)+LM2(R)			2.5-8.5	wear	2.68992351	0.30298482	0.710515727	0.000700222
GLN 258	Non-adult 1-3	M	A	k	5	LM1(R) germ	Cr3/4	C	0.5-2.5		1.15229796	0.11153056	0.711653722	0.000968726
GLN 260	Adult 20+	M	A	h	3	UM2(R)			2.5-8.5		1.70880212	0.20183109	0.710233748	0.000822756
GLN 261	Adult 20+	M	A	k	3	LM2(L)			2.5-8.5		1.45952816	0.26196946	0.70955105	0.001112014
GLN 262	Non-adult 4-7	F	A	e	5	UM2(R) germ	Crc	D	2.5-8.5		3.60889948	0.27760052	0.712014412	0.000482947
GLN 263	Adult 20+	M	A	g	4	UM2(R)			2.5-8.5		2.45592105	0.30182636	0.712037562	0.000623888
GLN 265	Adult 30+	M	A	d	3	UM2(L)			2.5-8.5		1.20264475	0.12211398	0.708341658	0.001059168
GLN 266	Adult 20+	M	A	e	3	LM2(R)			2.5-8.5		1.53369718	0.12367417	0.712138002	0.000889986
GLN 268A	Non-adult 2-4.5	F	A	e	5	LM1(L) germ	Crc - Ri	D	0.5-3.5		1.12314654	0.1410229	0.710964806	0.001092521
GLN 268B	Non-adult 7-13	M	A	e	4	LM2(L)			2.5-8.5		1.52106034	0.17340898	0.711204576	0.000955675
GLN 269	Adult 20+	F	A-exogenous	e	4	UM2(R)			2.5-8.5		2.80786036	0.25591672	0.710314371	0.000551779
GLN 275	Adult 20+	M	A-exogenous	c	3	UM2(L)			2.5-8.5		1.95750592	0.15354839	0.708735055	0.001219421
GLN 276	Adult 20+	M	A	c	4	LM2(L)			2.5-8.5		2.53465121	0.23624742	0.712422427	0.000614883
GLN 277	Adult 15-29	F	B	m	3	LM2(R)			2.5-8.5		2.61116439	0.20813812	0.709057318	0.00062673
GLN 279	Non-adult 1-3	F	A	g	5	LM1(R) germ	Cr3/4 - Ri	C-D	0.5-3		1.42409154	0.15717219	0.710754227	0.000920507
GLN 280	Adult 20-49	M	B	l	2	LM2(L)			2.5-8.5		2.09551525	0.23891413	0.710261732	0.000737846
GLN 285A	Adult 15+	M	A	k	5	LM2(L)			2.5-8.5		2.0604288	0.24252278	0.711631534	0.000897878
GLN 287	Adult 15+	M		q		LM2(R)			2.5-8.5		1.95453037	0.34903302	0.711689173	0.000968509
GLN 298	Adult 20+	F	B	l	1	LM2(L)			2.5-8.5		2.90235799	0.69732532	0.709164639	0.000846474
GLN 306	Non-adult 8-15	F	B	n	3	UM2(L) germ	R1/2	F	2.5-8.5		1.94970201	0.21011753	0.710831534	0.000892534
GLN 315	Adult 20+	F	A-exogenous	f	4	UM2(R)			2.5-8.5		1.37806698	0.15767714	0.70958271	0.00094426
GLN 317	Adult 30+	M	A	f	4	LM2(L)			2.5-8.5	caries and wear +++	2.00257034	0.19015954	0.710455863	0.000702242
GLN 322	Non-adult 2.5-5.5	M	A	a	2	M2 germ?	Ri-R1/4	D-E	0.5-3.5		2.44690252	0.26781883	0.710827101	0.000569719
GLN 325	Adult 20-39	F	A	c	3	UM2(R)			2.5-8.5		2.22415157	0.33779732	0.709127154	0.000750403
STANDARDS STRONTIUM
ID	Sr88 Average	Sr88 stdevcor	Sr87Sr86 Average	Sr87Sr86 stdevcor
01_STD2.csv	4.9943265	0.19501845	0.713685714	0.000475636
01_STD2b.csv	4.9943796	0.19491725	0.713703744	0.000445422
02_STD3.csv	5.0621333	0.22275155	0.71372	0.000484268
03_STD4.csv	4.5659	0.1369064	0.713596667	0.00041117
04_STD5.csv	4.7526087	0.31702415	0.713380993	0.000337818
06_STD6.csv	4.3767781	0.21809245	0.713378153	0.000373103
08_STD7.csv	4.5859884	0.174377	0.713620424	0.000299722
09_STD8.csv	4.2798214	0.20352885	0.713729531	0.000452148
10_STD06.csv	4.9639024	0.35267615	0.713323459	0.000357927
12_STD9.csv	3.749881	0.1990612	0.713649185	0.000383708
15_STD10.csv	4.1740336	0.2564319	0.713490063	0.000313774
16_STD09.csv	5.4206999	0.2217311	0.713011877	0.000274593
16_STD11.csv	3.5903056	0.1828105	0.713539561	0.000339559
18_STD10.csv	5.6428364	0.2410919	0.71310762	0.000323159
18_STD12.csv	3.9159238	0.29002665	0.713624842	0.000389605
20_STD11.csv	5.6092064	0.2365569	0.712950313	0.000283522
22_STD12.csv	5.2444931	0.4252296	0.713254701	0.000448174
22_STD14.csv	5.4513559	0.8362546	0.713356436	0.000409119
24_STD13.csv	5.6015632	0.3299267	0.713165769	0.000325386
24_STD15.csv	5.1444868	0.1949763	0.713621026	0.000356563
25_STD16.csv	8.6565128	0.8895174	0.713327484	0.000327139
26_STD14.csv	5.1296397	0.23872005	0.713306077	0.000474482
28_STD17.csv	7.9118715	0.3632516	0.713359062	0.000328321
31_STD18.csv	7.6619691	0.3515785	0.713260501	0.000483312
32_STD18.csv	7.7289888	0.28825145	0.713529169	0.000338228
33_STD19.csv	6.1572666	0.6143543	0.713010844	0.000366891
35_STD20.csv	6.1723379	0.19029785	0.713010502	0.000316605
36_STD21.csv	3.7868229	0.2290506	0.713036771	0.000371185
39_STD22.csv	3.5938506	0.1420188	0.713038631	0.000374286
39_STD23.csv	6.1271163	0.2456634	0.713043194	0.000350964
4_STD03.csv	6.463447	0.2851937	0.713140379	0.000339207
41_STD24.csv	6.0433585	0.2114823	0.713079537	0.000379258
42_STD23.csv	4.4056456	0.1822735	0.713109869	0.000396227
43_STD25.csv	5.9857148	0.17376565	0.713241989	0.000235268
44_STD26.csv	1.74035858	0.51281555	0.713012923	0.000185354
45_STD24.csv	4.0851913	0.15506545	0.713133912	0.000290731
46_STD27.csv	1.67082094	0.3807403	0.713234481	0.00011966
47_STD28.csv	1.49199216	0.43525055	0.713191695	0.00018474
48_STD25.csv	4.2151923	0.1546984	0.713197622	0.000276524
49_STD29.csv	1.43202223	0.38193635	0.713220408	0.000176588
51_STD30.csv	1.239802	0.32616885	0.713204883	0.000217246
53_STD31.csv	1.1631528	0.3462187	0.713043063	0.000159537
55_STD32.csv	1.25865723	0.26271205	0.713050133	0.000177628
57_STD33.csv	1.18432627	0.3579101	0.713199248	0.000176082
6_STD04.csv	6.3546749	0.46175715	0.713059296	0.000408339
60_STD34.csv	1.08328607	0.23389715	0.71321317	0.000147559
63_STD35.csv	1.14118752	0.3494901	0.713242935	0.000158416
66_STD36.csv	1.17258492	0.5260322	0.713161772	0.000180318
69_STD37.csv	1.04065711	0.3219463	0.713173229	0.00015665
72_STD38.csv	1.00571361	0.44722555	0.713184095	0.000193646
74_STD39.csv	1.09394566	15279057	0.713123426	0.000291916
8_STD05.csv	6.1313064	0.2796147	0.713055995	0.000294866
