# Supplementary material for: Extensive pedigrees reveal the social organization of a Neolithic community
Source: Nature. 2023 Jul 26;620(7974):600–6. doi: 10.1038/s41586-023-06350-8 (PMC10432279; doi:10.1038/s41586-023-06350-8)
Supplement: Supplementary file 4 — Supplementary Tables 1–25. [file 41586_2023_6350_MOESM4_ESM.zip › Supp_tables_zip/Supplementary_table_18_DATES.xlsx]

## Sheet: Ext_data_18_DATES
Admixture estimation date between Anatolia_Neolithic and Luxembourg_Loschbour_published.DG
Arch ID	DATES estimate	stderr	nb of years	strerr (years)	TF called SNPs on autosomes only	Anatolia_Neolithic ancestry proportion (qpAdm MODEL1, see Extended_data_16)	Luxembourg_Loschbour_published.DG ancestry proportion (qpAdm MODEL1, see Extended_data_16)
All_group	34.178	1.996	956.984	55.888
GLN 201	27.565	14.013	771.82	392.364	759145	0.829	0.171
GLN 202	33.221	15.354	930.188	429.912	713724	0.836	0.164
GLN 204	25.413	21.566	711.564	603.848	722713	0.828	0.172
GLN 206	36.986	4.943	1035.61	138.404	955291	0.839	0.161
GLN 207A	22.976	8.137	643.328	227.836	709374	0.815	0.185
GLN 207B	36.838	15.307	1031.46	428.596	601756	0.831	0.169
GLN 208	52.043	27.22	1457.2	762.16	570916	0.852	0.148
GLN 209	29.949	5.84	838.572	163.52	819206	0.856	0.144
GLN 210	62.014	18.423	1736.39	515.844	650973	0.797	0.203
GLN 211A	25.556	10.899	715.568	305.172	663170	0.866	0.134
GLN 211B	53.665	17.162	1502.62	480.536	503424	0.815	0.185
GLN 212	24.886	7.662	696.808	214.536	645136	0.837	0.163
GLN 213	45.147	12.688	1264.12	355.264	252716	0.902	0.098
GLN 214	17.099	9.063	478.772	253.764	592400	0.828	0.172
GLN 215A	29.738	8.6	832.664	240.8	732498	0.844	0.156
GLN 215B	26.331	9.073	737.268	254.044	768233	0.846	0.154
GLN 216	32.559	3.628	911.652	101.584	987715	0.853	0.147
GLN 220	118.52	60.132	3318.56	1683.7	637878	0.852	0.148
GLN 221B	24.827	10.413	695.156	291.564	504015	0.845	0.155
GLN 223	63.509	31.7	1778.25	887.6	366093	0.838	0.162
GLN 224	16.88	6.803	472.64	190.484	164961	0.852	0.148
GLN 225	27.896	5.224	781.088	146.272	749010	0.859	0.141
GLN 226	22.578	4.075	632.184	114.1	458747	0.878	0.122
GLN 227	43.962	17.89	1230.94	500.92	692234	0.817	0.183
GLN 229	60.296	15.753	1688.29	441.084	667985	0.824	0.176
GLN 231A	55.444	33.725	1552.43	944.3	374352	0.807	0.193
GLN 232B	-504.187	379.709	-14117.2	10631.9	200075	0.867	0.133
GLN 232C	50.965	9.902	1427.02	277.256	678461	0.851	0.149
GLN 235	29.103	7.955	814.884	222.74	741761	0.849	0.151
GLN 236A	38.411	8.709	1075.51	243.852	674249	0.881	0.119
GLN 236B	17.011	7.385	476.308	206.78	835081	0.831	0.169
GLN 237A	17.84	4.797	499.52	134.316	419126	0.822	0.178
GLN 241	77.766	18.514	2177.45	518.392	663972	0.862	0.138
GLN 242	18.65	8.671	522.2	242.788	378265	0.831	0.169
GLN 243A	37.064	7.51	1037.79	210.28	738750	0.83	0.17
GLN 243B	40.35	14.664	1129.8	410.592	604361	0.861	0.139
GLN 244	54.139	19.532	1515.89	546.896	716565	0.815	0.185
GLN 245A	35.271	16.452	987.588	460.656	721301	0.843	0.157
GLN 245B	33.859	7.221	948.052	202.188	755641	0.84	0.16
GLN 246	35.058	14.617	981.624	409.276	735322	0.87	0.13
GLN 248	37.909	18.937	1061.45	530.236	723057	0.87	0.13
GLN 249	30.837	14.747	863.436	412.916	528696	0.838	0.162
GLN 250	34.773	24.471	973.644	685.188	574014	0.805	0.195
GLN 253	24.02	10.355	672.56	289.94	668081	0.854	0.146
GLN 255	38.604	13.735	1080.91	384.58	708632	0.841	0.159
GLN 256	25.423	7.122	711.844	199.416	569562	0.813	0.187
GLN 257	24.223	9.493	678.244	265.804	642466	0.822	0.178
GLN 258	24.944	6.823	698.432	191.044	571035	0.838	0.162
GLN 260	62.039	14.778	1737.09	413.784	591778	0.877	0.123
GLN 261	30.501	15.799	854.028	442.372	676876	0.811	0.189
GLN 262	24.941	8.278	698.348	231.784	746548	0.84	0.16
GLN 263	25.533	19.945	714.924	558.46	516337	0.852	0.148
GLN 265	14.97	4.655	419.16	130.34	613682	0.821	0.179
GLN 266	23.259	9.229	651.252	258.412	689184	0.828	0.172
GLN 267	39.163	21.032	1096.56	588.896	482312	0.852	0.148
GLN 268A	32.457	15.686	908.796	439.208	619627	0.849	0.151
GLN 268B	-13542.3	10466.6	-379185	293065	20948	0.816	0.184
GLN 269	33.97	8.613	951.16	241.164	792716	0.825	0.175
GLN 270B	520.07	313.823	14562	8787.04	54479	0.802	0.198
GLN 275	27.803	11.058	778.484	309.624	1072631	0.875	0.125
GLN 276	35.052	15.269	981.456	427.532	1007581	0.858	0.142
GLN 277	43.95	28.439	1230.6	796.292	585464	0.843	0.157
GLN 279	31.739	9.739	888.692	272.692	169274	0.828	0.172
GLN 280	15.913	9.026	445.564	252.728	663277	0.878	0.122
GLN 282	54.835	22.846	1535.38	639.688	675594	0.811	0.189
GLN 284	30.277	8.413	847.756	235.564	685834	0.881	0.119
GLN 285A	36.061	48.087	1009.71	1346.44	703684	0.843	0.157
GLN 285B	40.884	8.636	1144.75	241.808	561320	0.834	0.166
GLN 287	3.396	5.595	95.088	156.66	454804	0.854	0.146
GLN 288	19.619	18.308	549.332	512.624	573482	0.892	0.108
GLN 289B	-3504.26	9144.76	-98119.3	256053	82709	0.845	0.155
GLN 291	29.703	8.758	831.684	245.224	752102	0.85	0.15
GLN 294	27.307	5.571	764.596	155.988	404014	0.811	0.189
GLN 298	41.277	19.014	1155.76	532.392	611335	0.89	0.11
GLN 299	19.004	11.99	532.112	335.72	584023	0.848	0.152
GLN 300	50.165	31.674	1404.62	886.872	293026	0.855	0.145
GLN 301	90.625	25.822	2537.5	723.016	439907	0.86	0.14
GLN 302	34.073	4.841	954.044	135.548	520699	0.845	0.155
GLN 305	58.488	23.273	1637.66	651.644	445495	0.82	0.18
GLN 306	57.428	17.873	1607.98	500.444	423644	0.849	0.151
GLN 307	27.913	16.067	781.564	449.876	688151	0.828	0.172
GLN 308	14.498	6.657	405.944	186.396	782359	0.839	0.161
GLN 309	34.29	10.522	960.12	294.616	787095	0.86	0.14
GLN 310B	4.983	3.553	139.524	99.484	614273	0.858	0.142
GLN 311	2897.28	1007.19	81123.8	28201.3	39200	0.922	0.078
GLN 313	36.196	17.163	1013.49	480.564	449990	0.838	0.162
GLN 315	41.53	19.814	1162.84	554.792	599004	0.88	0.12
GLN 317	50.444	11.431	1412.43	320.068	516979	0.824	0.176
GLN 319	39.581	14.363	1108.27	402.164	662456	0.855	0.145
GLN 320B	56.882	15.624	1592.7	437.472	639178	0.816	0.184
GLN 321	14.354	6.285	401.912	175.98	533397	0.854	0.146
GLN 322	47.645	11.509	1334.06	322.252	464726	0.778	0.222
GLN 325	49.088	7.825	1374.46	219.1	1052581	0.853	0.147
GLN 326	28.574	15.076	800.072	422.128	696113	0.889	0.111
