# Supplementary material for: Extensive pedigrees reveal the social organization of a Neolithic community
Source: Nature. 2023 Jul 26;620(7974):600–6. doi: 10.1038/s41586-023-06350-8 (PMC10432279; doi:10.1038/s41586-023-06350-8)
Supplement: Supplementary file 4 — Supplementary Tables 1–25. [file 41586_2023_6350_MOESM4_ESM.zip › Supp_tables_zip/Supplementary_table_3_Report_eager_1240k.xlsx]

## Sheet: Ext_data_3_Report_eager_1240k
Arch ID	Sample Name	# of Raw Reads prior Clip & Merge (C&M)	# reads after C&M prior mapping	# of Merged Reads	% Merged Reads	# reads not attempted to map	# mapped reads prior RMDup	# mapped reads prior RMDup QF	# of Duplicates removed	Mapped Reads after RMDup	Endogenous DNA (%)	Endogenous DNA QF (%)	Endogenous DNA Cap (%)	Cluster Factor	Mean Coverage	std. dev. Coverage	Coverage >= 1X in %	Coverage >= 2X in %	Coverage >= 3X in %	Coverage >= 4X in %	Coverage >= 5X in %	# of reads on mitochondrium	AVG Coverage on mitochondrium	MT/NUC Ratio	DMG 1st Base 3'	DMG 2nd Base 3'	DMG 1st Base 5'	DMG 2nd Base 5'	average fragment length	median fragment length	GC content in %
GLN201	GRG001.A0101.TF1.1	20785042	12327574	7930188	64.329	4397066	10002996	8036910	1566563	6470347	81.143	65.195	26.35	1.242	2.1895	3.0538	65.67	43.86	29.88	20.83	14.77	948	3.26133	27.48	0.0771	0.0119	0.1192	0.0154	57.55	51	55.65
GLN202	GRG002.A0101.TF1.1	18619620	10331804	7889976	76.366	2441668	8483941	6327376	941590	5385786	82.115	61.242	26.445	1.175	1.9535	2.9242	61.65	39.49	26.2	17.93	12.55	1207	4.02306	41.02	0.1079	0.0138	0.136	0.0156	57.14	51	56.03
GLN204	GRG003.B0101.TF1.1	17979664	10986350	6619162	60.249	4366908	8456975	6869449	1175964	5693485	76.977	62.527	25.249	1.207	1.9346	2.7732	62.62	40.24	26.46	17.87	12.36	968	3.31867	31.89	0.0672	0.0118	0.1126	0.0161	57.35	51	55.64
GLN206	GRG004.A0101.TF1.1	39806718	37222761	0	0	0	20776443	15212987	2065223	13147764	55.817	40.87	11.791	1.157	3.0023	2.8081	82.61	63.82	47.16	33.83	23.72	5427	19.6276	79.59	0.0984	0.0215	0.1174	0.0185	58.88	60	55.79
GLN207A	GRG005.B0101.TF1.1	20925867	19863191	0	0	0	8625999	5916705	699428	5217277	43.427	29.787	9.066	1.134	1.306	1.536	61.72	33.9	17.57	8.86	4.36	1481	4.91514	51.27	0.1272	0.0218	0.1494	0.0182	57.67	58	55.43
GLN207B	GRG006.B0101.TF1.1	22715596	21450198	0	0	0	6601007	4505130	740083	3765047	30.774	21.003	6.732	1.197	0.9488	1.2249	52.37	24.51	10.64	4.44	1.77	926	3.02692	44.14	0.1091	0.0209	0.1255	0.0174	57.16	57	55.82
GLN208	GRG007.A0101.TF1.1	15699660	14528223	0	0	0	4833736	3564283	478924	3085359	33.271	24.534	8.247	1.155	0.8426	1.1139	49.68	21.31	8.37	3.12	1.14	1202	4.30569	70.46	0.0849	0.0199	0.1089	0.0172	62.16	66	55.31
GLN209	GRG061.A0101.TF1.1	23824089	21775853	0	0	0	12948135	9163034	1715444	7447590	59.461	42.079	12.595	1.23	1.8012	1.8975	71.03	45.52	27.52	16.05	9.06	2255	7.41022	55.98	0.1282	0.0216	0.1488	0.0182	55.78	55	55.13
GLN210	GRG008.A0101.TF1.1	20817886	12443857	7901304	63.496	4542226	6957497	5472668	1504820	3967848	55.911	43.979	19.485	1.379	1.3909	1.934	56.34	32.71	19.38	11.68	7.13	443	1.51132	20.58	0.0784	0.0117	0.1113	0.0142	58.09	51	55.41
GLN211A	GRG009.B0101.TF1.1	22419461	21034324	0	0	0	6706558	4919427	823996	4095431	31.884	23.388	7.865	1.201	1.0966	1.3165	57.48	28.97	13.36	5.8	2.42	1134	3.9152	49.15	0.0884	0.0191	0.1131	0.016	61.05	63	55.19
GLN211B	GRG010.A0101.TF1.1	15129350	12867247	0	0	0	4010885	2828549	328205	2500344	31.171	21.983	7.44	1.131	0.7051	1.0197	43.97	16.93	6.16	2.21	0.79	1077	3.94973	80.69	0.1002	0.0218	0.1259	0.0192	61.45	64	55.64
GLN212	GRG011.A0101.TF1.1	18974862	10644192	7843933	73.692	2800108	6967368	5234395	1133484	4100911	65.457	49.176	21.501	1.276	1.4243	2.0542	55.53	32.73	19.77	12.23	7.68	405	1.33985	17.72	0.1117	0.0145	0.145	0.0164	57.84	52	55.53
GLN213	GRG012.A0101.TF1.1	18617451	17541876	0	0	0	2103543	1297724	212143	1085581	11.992	7.398	2.383	1.195	0.2776	0.5742	22.47	4.34	0.79	0.14	0.03	234	0.720864	39.74	0.1621	0.0255	0.1774	0.0216	52.44	51	55.23
GLN214	GRG013.A0101.TF1.1	19670866	11951569	7234064	60.528	4717210	5911202	4756124	1382538	3373586	49.46	39.795	16.818	1.41	1.1321	1.6471	51.15	27.46	14.99	8.37	4.74	276	0.962158	15.41	0.0701	0.0107	0.1101	0.0135	58.07	51	55.16
GLN215A	GRG014.A0101.TF1.1	16629415	15305339	0	0	0	9367262	6894692	714404	6180288	61.203	45.048	12.294	1.116	1.3736	1.5719	63.35	35.93	19.04	9.68	4.8	2184	7.59334	65.53	0.1034	0.0201	0.1244	0.0165	58.84	60	55.59
GLN215B	GRG015.A0202.TF1.1	21648664	13141245	8136015	61.912	5004906	11150379	8936055	1643099	7292956	84.85	68	25.71	1.225	2.3078	3.2448	65.92	45.02	31.3	22.16	16	1116	3.76872	28.14	0.0687	0.0101	0.1086	0.0129	57.62	51	55.67
GLN216	GRG081.A0101.TF1.1	27769564	26159950	0	0	0	7053840	4952754	1214967	3737787	26.964	18.933	6.695	1.325	1.0019	1.2039	55.92	26.38	11.12	4.33	1.59	1104	3.77054	54.21	0.1381	0.0251	0.162	0.0216	58.4	58	55.14
	GRG081.A0101.TF1.2	26156443	24789660	0	0	0	6552618	4645255	1171338	3473917	26.433	18.739	6.605	1.337	0.934	1.1535	53.75	24.25	9.81	3.66	1.29	951	3.25361	49.78	0.1355	0.0249	0.1617	0.0214	59.05	59	55.11
	GRG081.A0101.TF1.3	56210295	53188465	0	0	0	14195063	10047765	3755856	6291909	26.688	18.891	6.687	1.597	1.5711	1.5753	70.05	42.55	23.32	11.68	5.43	1789	6.11872	52.13	0.1373	0.0253	0.1615	0.0215	58.55	59	55.01
	GRG081.A0101.TF1.4	67501838	63718573	0	0	0	16708429	11756569	4628648	7127921	26.222	18.451	6.494	1.649	1.7359	1.6729	73.1	46.64	26.85	14.22	7.03	2034	6.90524	52.21	0.1371	0.0252	0.1621	0.0215	58.24	58	54.98
GLN219	GRG082.A0101.TF1.1	47149043	40180930	0	0	0	188157	89687	34721	54966	0.468	0.223	0.065	1.632	0.0118	0.1089	1.17	0.01	0	0	0	5225	18.992	20928.1	0.0764	0.0176	0.0745	0.0165	57.5	58	55.43
GLN220	GRG016.A0102.TF1.1	18196214	11182729	6771760	60.556	4410788	7019286	5493693	1245563	4248130	62.769	49.127	20.029	1.293	1.4098	2.0573	55.41	32.17	19.31	11.93	7.52	555	1.91116	24.38	0.0736	0.0114	0.1093	0.0141	57.89	51	55.79
GLN221A	GRG083.A0101.TF1.1	43912216	40409669	0	0	0	130732	58028	14506	43522	0.324	0.144	0.049	1.333	0.0122	0.1106	1.2	0.01	0	0	0	122	0.422355	555.76	0.0993	0.0267	0.1081	0.0231	54.92	54	54.82
GLN221B	GRG017.A0101.TF1.1	21022608	20153275	0	0	0	5102300	4023685	2081774	1941911	25.317	19.965	11.753	2.072	0.7542	1.1139	43.76	18.76	7.77	3.13	1.23	128	0.461042	12.39	0.117	0.0237	0.139	0.0188	60.12	61	55.88
GLN223	GRG018.A0102.TF1.1	20757974	12206967	8026281	65.752	4180440	3857324	3116082	1535424	1580658	31.599	25.527	11.086	1.971	0.4614	0.8084	31.9	10	2.99	0.88	0.26	138	0.471664	16.07	0.0835	0.0128	0.1264	0.0163	58.25	51	55.42
GLN224	GRG084.A0101.TF1.1	39561859	37471835	0	0	0	1324968	778351	178588	599763	3.536	2.077	0.719	1.298	0.1671	0.4281	14.74	1.75	0.19	0.02	0	178	0.505703	50.69	0.1757	0.0272	0.1879	0.023	52.2	50	54.44
GLN225	GRG019.A0102.TF1.1	21275736	13168194	7894128	59.948	5273694	9097293	7692711	2150566	5542145	69.085	58.419	28.181	1.388	2.1582	2.945	64.1	43.53	30.12	21.21	15.12	365	1.28258	12.35	0.0725	0.0104	0.1151	0.0131	58.8	51	55.43
GLN226	GRG020.A0101.TF1.1	21962523	20596918	0	0	0	3462706	2431783	373774	2058009	16.812	11.807	4.245	1.182	0.6096	0.9202	40.23	14.04	4.58	1.45	0.45	800	2.60818	67.85	0.0966	0.022	0.1129	0.019	58.63	59	55.66
GLN227	GRG021.A0102.TF1.1	28052474	16989080	10456274	61.547	6532502	8773464	7069818	2357422	4712396	51.642	41.614	17.875	1.5	1.5821	2.1021	59.96	36.74	22.67	14.17	8.93	660	2.26538	26.25	0.0678	0.0109	0.1085	0.0141	57.47	51	55.41
GLN229	GRG022.A0102.TF1.1	17001550	10045208	6342042	63.135	3702980	6916606	5722608	1446443	4276165	68.855	56.969	26.937	1.338	1.6528	2.4324	57.79	35.61	22.78	14.96	10.09	579	2.03476	25.76	0.0746	0.011	0.1171	0.0144	57.96	51	56.09
GLN230	GRG099.A0101.TF1.1	20435706	17646715	0	0	0	268031	20165	7114	13051	1.519	0.114	0.027	1.545	0.0023	0.0486	0.23	0	0	0	0	17	0.0470155	237.41	0.0794	0.0297	0.1001	0.0185	47.54	45	55.45
GLN231A	GRG023.A0102.TF1.1	23628240	13746851	9217479	67.052	4529016	3796708	2929256	1472479	1456777	27.619	21.309	10.259	2.011	0.4835	0.8402	32.71	10.7	3.4	1.06	0.33	269	0.915263	34.13	0.1122	0.0161	0.1508	0.0195	57.76	51	55.17
GLN232B	GRG024.A0101.TF1.1	22001992	21158252	0	0	0	2538870	1820398	1202615	617783	11.999	8.604	5.073	2.947	0.2047	0.4772	17.62	2.5	0.31	0.03	0	89	0.319211	27.12	0.1246	0.0254	0.1518	0.0215	59.77	60	55.17
GLN232C	GRG025.A0102.TF1.1	21896096	12330774	9142747	74.146	3187604	7821640	5972424	1867961	4104463	63.432	48.435	22.735	1.455	1.4335	1.8755	58.42	34.74	20.55	12.15	7.2	596	1.96318	26.33	0.1275	0.017	0.1573	0.019	57	52	54.95
GLN233	GRG100.A0101.TF1.1	19049492	17508405	0	0	0	10857	3956	330	3626	0.062	0.023	0.005	1.091	0.0006	0.025	0.06	0	0	0	0	3	0.0106826	182.45	0.0782	0.0142	0.0877	0.0172	50.63	48	58.37
GLN235	GRG085.A0101.TF1.1	23841143	22334954	0	0	0	8707457	6122420	793444	5328976	38.986	27.412	8.959	1.149	1.4266	1.6062	64.63	37.28	20.08	10.37	5.23	875	2.85213	29.17	0.1038	0.0208	0.1182	0.0165	57.57	57	55.42
GLN236A	GRG086.A0101.TF1.1	23866352	22670121	0	0	0	7851863	5377256	732920	4644336	34.635	23.72	7.461	1.158	1.2048	1.4777	58.43	31.29	15.83	7.73	3.74	1527	5.13646	59.04	0.1173	0.0211	0.1398	0.0177	58.79	59	55.76
GLN236B	GRG087.A0101.TF1.1	23404921	22285069	0	0	0	12696833	9284127	1013300	8270827	56.975	41.661	12.017	1.123	1.9817	2.0957	72.54	48.41	30.69	18.84	11.33	3134	10.6873	69.72	0.099	0.022	0.1155	0.0193	58.17	58	55.98
GLN237A	GRG088.A0101.TF1.1	25421590	24192892	0	0	0	3711451	2539308	603318	1935990	15.341	10.496	3.627	1.312	0.5184	0.8077	36.87	11.04	2.95	0.74	0.18	546	1.87784	51.68	0.1374	0.0232	0.1694	0.0198	58.9	59	55.16
GLN241	GRG026.A0102.TF1.1	20605300	11962872	8323669	69.579	3638746	7548384	6157175	2626905	3530270	63.098	51.469	26.734	1.744	1.3204	1.6986	57.59	33.02	18.6	10.38	5.73	520	1.8053	27.27	0.1025	0.0142	0.138	0.0167	58.85	54	54.98
GLN242	GRG089.A0101.TF1.1	46286894	44148681	0	0	0	4677929	2694139	710136	1984003	10.596	6.102	1.85	1.358	0.4769	0.8064	33.4	10.17	2.95	0.84	0.24	748	2.32784	70.31	0.1713	0.0245	0.1852	0.0214	52.37	51	55.93
GLN243A	GRG027.A0102.TF1.1	22604760	13015557	9179035	70.524	3836142	9232605	7118426	1471333	5647093	70.935	54.692	24.148	1.261	2.0589	2.8758	64	42.26	28.44	19.5	13.67	781	2.70203	25.75	0.1028	0.013	0.1444	0.0155	58.3	51	55.66
GLN243B	GRG028.A0102.TF1.1	22852928	12765381	9631380	75.449	3133758	6685380	4795646	1298219	3497427	52.371	37.568	17.288	1.371	1.2188	1.7908	51.92	28.94	16.58	9.7	5.76	507	1.68079	26.61	0.1523	0.0187	0.1771	0.0204	56.68	53	55.64
GLN244	GRG090.A0101.TF1.1	24205756	21450897	0	0	0	7431897	5423517	761691	4661826	34.646	25.283	8.557	1.163	1.3056	1.5092	62.11	34.39	17.59	8.62	4.13	1303	4.5867	51.3	0.0967	0.0216	0.1146	0.0188	60.19	62	55.16
GLN245A	GRG029.A0102.TF1.1	21704628	12832392	8496610	66.212	4335540	9127846	7225681	1640398	5585283	71.131	56.308	23.991	1.294	1.9306	2.6925	62.31	40.46	26.91	18.27	12.65	713	2.48868	23.99	0.0768	0.0116	0.1167	0.0148	58.28	51	56.04
GLN245B	GRG030.A0102.TF1.1	23446090	13157609	9875640	75.056	3281602	10532833	7914311	1446965	6467346	80.051	60.15	26.032	1.224	2.3124	3.3425	65.2	44.14	30.75	21.94	16	1242	4.19458	35.23	0.1096	0.0141	0.1418	0.016	57.78	52	56.35
GLN246	GRG031.A0102.TF1.1	20569842	12234091	7938107	64.885	4295688	9394665	7675715	1824073	5851642	76.791	62.74	28.164	1.312	2.1162	2.9754	62.95	42.3	29.18	20.54	14.67	1330	4.51747	41.74	0.0805	0.0107	0.1213	0.0132	58.05	51	56.27
GLN248	GRG032.A0102.TF1.1	21007718	12353293	8314604	67.307	4038444	8884250	7178017	1938981	5239036	71.918	58.106	24.742	1.37	1.7234	2.2164	62.15	39.61	25.24	16.15	10.37	556	1.93252	19.71	0.0884	0.0123	0.1326	0.0157	58.74	51	55.37
GLN249	GRG033.A0102.TF1.1	22588276	12870026	9298113	72.246	3571516	5750877	4059883	1437386	2622497	44.684	31.545	14.707	1.548	0.8732	1.3019	45.75	21.77	10.37	4.96	2.35	431	1.39423	29.63	0.1486	0.0189	0.1696	0.02	56.3	53	55.35
GLN250	GRG063.A0101.TF1.1	19232260	18282480	0	0	0	6444804	4424940	1029488	3395452	35.251	24.203	7.553	1.303	0.8539	1.1292	50	21.51	8.62	3.31	1.23	1275	4.40648	68.4	0.1114	0.0215	0.1371	0.0176	59.55	60	55.41
GLN253	GRG091.A0101.TF1.1	24585870	23329761	0	0	0	6955201	5089802	896778	4193024	29.813	21.817	7.474	1.214	1.1555	1.4017	58.13	30.18	14.71	6.88	3.13	1015	3.56642	43.41	0.0959	0.0206	0.1207	0.0173	61.48	64	55.89
GLN255	GRG034.A0101.TF1.1	20780526	11517914	8796595	76.373	2720994	8040293	6162297	1449297	4713000	69.807	53.502	26.684	1.308	1.9034	2.7186	61.42	39.6	26.31	17.88	12.39	586	1.95787	22.7	0.1269	0.0164	0.162	0.0187	57.42	52	55.86
GLN256	GRG035.A0101.TF1.1	25570268	14409645	10525151	73.042	3884386	7212500	5431632	1120851	4310781	50.053	37.694	16.754	1.26	1.5425	2.1352	58.9	35.32	21.59	13.44	8.52	838	2.81616	35.21	0.1304	0.0155	0.1671	0.018	58.22	53	55.68
GLN257	GRG064.A0101.TF1.1	18709493	18146237	0	0	0	6572298	4927736	842368	4085368	36.219	27.156	8.444	1.206	1.0548	1.3143	55.84	27.31	12.51	5.56	2.41	1249	4.60764	56.47	0.0971	0.0203	0.1288	0.0181	62.69	66	55.59
GLN258	GRG036.A0101.TF1.1	26049172	14944498	10578406	70.785	4365776	7348692	6139409	2116726	4022683	49.173	41.081	19.842	1.526	1.4519	1.8645	59.42	35.41	20.9	12.26	7.17	992	3.50051	45.98	0.0532	0.0123	0.0768	0.0148	59.39	53	55.83
GLN260	GRG037.A0101.TF1.1	22949314	12956047	9184447	70.889	3771512	7535112	5953167	1158928	4794239	58.159	45.949	20.349	1.242	1.7377	2.3063	62.66	39.21	24.71	15.8	10.27	738	2.48633	28.03	0.1004	0.0137	0.1435	0.0163	58.06	51	55.58
GLN261	GRG065.A0101.TF1.1	25143784	24292220	0	0	0	9075529	6317185	1608113	4709072	37.36	26.005	8.011	1.341	1.2021	1.4766	58.73	30.96	15.56	7.67	3.73	1308	4.42658	49.74	0.1222	0.0231	0.1481	0.019	59.31	60	55.46
GLN262	GRG066.A0101.TF1.1	26432097	25391733	0	0	0	9974431	7254973	1376949	5878024	39.282	28.572	8.593	1.234	1.4653	1.6785	64.3	37.84	21.02	11.21	5.89	2589	9.19054	81.03	0.0929	0.0205	0.1142	0.0173	60.57	62	55.46
GLN263	GRG067.A0101.TF1.1	17422463	15394572	0	0	0	4833950	3318988	548039	2770949	31.4	21.559	6.822	1.198	0.7349	1.0494	44.99	17.88	6.71	2.46	0.89	883	3.08244	58.37	0.1092	0.0227	0.1306	0.0188	59.82	61	55.55
GLN264	GRG092.A0101.TF1.1	35587869	33089662	0	0	0	105235	14548	3734	10814	0.318	0.044	0.008	1.345	0.0015	0.0399	0.15	0	0	0	0	1226	4.29712	24336.6	0.0479	0.0182	0.051	0.0162	57.67	60	58.82
GLN265	GRG068.A0101.TF1.1	18651017	17781076	0	0	0	8041532	5216665	1084245	4132420	45.225	29.338	8.669	1.262	1.0022	1.2973	53.54	25.63	11.72	5.22	2.3	1673	5.31034	75.35	0.1556	0.0253	0.1708	0.0219	53.53	52	55.46
GLN266	GRG107.A0101.TF1.1	23855356	22680904	0	0	0	8795941	5806404	785835	5020569	38.781	25.6	7.841	1.157	1.24	1.475	60.18	32.32	16.37	8	3.81	1800	5.91738	66.28	0.1461	0.0243	0.1649	0.0208	55.81	55	55.62
GLN267	GRG038.A0101.TF1.1	20487976	18994498	0	0	0	4510777	2967764	485962	2481802	23.748	15.624	5.262	1.196	0.6665	0.9831	42.24	15.92	5.6	1.92	0.65	1206	3.87314	88	0.1149	0.0221	0.1294	0.0186	55.67	54	55.93
GLN268A	GRG039.A0101.TF1.1	19431469	18191308	0	0	0	5867291	4205601	682030	3523571	32.253	23.119	8.32	1.194	1.0303	1.3327	53.71	26.58	12.51	5.68	2.54	1602	5.60323	83.12	0.0945	0.0188	0.1155	0.0154	60.05	62	56.1
GLN268B	GRG103.A0101.TF1.1	45872630	42215667	0	0	0	286173	173464	75064	98400	0.678	0.411	0.122	1.763	0.0191	0.1386	1.89	0.02	0	0	0	7202	26.3769	17145.8	0.1273	0.0267	0.136	0.0254	53.48	51	56.12
GLN269	GRG069.A0101.TF1.1	20463391	19517022	0	0	0	12570936	9010394	1314656	7695738	64.41	46.167	12.49	1.171	1.7248	1.9155	68.21	43.16	25.99	15.16	8.69	2347	7.86282	55.24	0.1047	0.0197	0.1247	0.0161	58.05	58	55.79
GLN270B	GRG102.A0101.TF1.1	48060261	45306401	0	0	0	540720	120876	46871	74005	1.193	0.267	0.09	1.633	0.0183	0.1364	1.8	0.03	0	0	0	37	0.132416	95.85	0.097	0.026	0.1084	0.022	58.56	59	56.3
	GRG102.A0101.TF1.2	20383090	19236466	0	0	0	214142	49043	12938	36105	1.113	0.255	0.086	1.358	0.0095	0.098	0.94	0.01	0	0	0	13	0.0455067	67.28	0.0942	0.027	0.1102	0.0225	58.77	59	56.09
	GRG102.A0201.TF1.2	28870737	27626602	0	0	0	267193	82581	18919	63662	0.967	0.299	0.104	1.297	0.0177	0.1341	1.74	0.03	0	0	0	25	0.0860643	69.38	0.0908	0.0213	0.1047	0.0182	61.14	63	55.02
	GRG102.A0301.TF1.2	23109638	22259067	0	0	0	232176	55453	14744	40709	1.043	0.249	0.088	1.362	0.011	0.1054	1.09	0.01	0	0	0	16	0.0581809	72.97	0.0925	0.0234	0.1067	0.0215	61.45	64	54.9
GLN271	GRG093.A0101.TF1.1	20638182	19465605	0	0	0	123313	8631	2506	6125	0.633	0.044	0.011	1.409	0.0009	0.0312	0.09	0	0	0	0	12	0.0388074	382.72	0.0743	0.022	0.0909	0.0231	51.9	50	55.36
GLN275	GRG094.A0101.TF1.1	23066469	22119484	0	0	0	12857083	8855987	1107975	7748012	58.126	40.037	12.42	1.143	1.9184	2.0421	70.97	47.24	29.91	18.28	10.84	2185	7.0274	51.57	0.1487	0.026	0.1649	0.0211	55.2	54	55.48
	GRG094.A0101.TF1.2	20357910	19578895	0	0	0	11145980	7701153	1025804	6675349	56.929	39.334	12.195	1.154	1.6644	1.8454	67.25	42.15	25.12	14.43	8.05	1700	5.51566	46.51	0.1474	0.0259	0.1649	0.0214	55.75	55	55.58
	GRG094.A0101.TF1.3	21262942	20437045	0	0	0	11722771	8101615	1170328	6931287	57.36	39.642	12.318	1.169	1.7277	1.8963	68.24	43.44	26.32	15.38	8.74	1919	6.17189	50.27	0.1481	0.0262	0.1655	0.0213	55.59	55	55.55
	GRG094.A0101.TF1.4	50734819	48672991	0	0	0	27618638	18993407	3624746	15368661	56.743	39.022	12.032	1.236	3.5882	3.231	84.35	68.74	54.41	41.95	31.58	3960	12.9168	47.76	0.1478	0.0258	0.1659	0.0213	55.23	54	55.51
GLN276	GRG041.A0101.TF1.1	22795798	12419377	9452073	76.107	2967214	7382561	5524386	784332	4740054	59.444	44.482	18.482	1.165	1.6497	2.4731	58.41	35.53	22.36	14.56	9.7	1389	4.66962	53.62	0.1097	0.0144	0.1475	0.0164	57.66	51	56.73
	GRG041.A0101.TF1.2	36954062	18161030	17591708	96.865	569318	12951491	10142122	2190018	7952104	71.315	55.846	32.441	1.275	3.6874	5.1175	72.95	55.42	43.18	34.2	27.41	1815	6.64536	39.17	0.1492	0.018	0.1543	0.0183	66.95	63	56.98
	GRG041.A0101.TF1.3	63241780	31089346	30114303	96.864	975042	22216130	17422805	4888707	12534098	71.459	56.041	32.598	1.39	5.5522	7.0056	80.72	66.71	55.8	47.17	40.09	2823	10.5502	39.75	0.1489	0.018	0.1547	0.0185	66.45	63	56.92
GLN277	GRG070.A0101.TF1.1	22730281	21742743	0	0	0	5740369	4246393	1036595	3209798	26.401	19.53	6.465	1.323	0.8644	1.1181	50.84	22.03	8.66	3.17	1.12	1048	3.74368	59.67	0.0947	0.0224	0.1178	0.019	61.35	63	54.86
GLN279	GRG042.A0101.TF1.1	24925549	23770308	0	0	0	2885247	2116064	1545232	570832	12.138	8.902	5.194	3.707	0.1743	0.4425	15.15	2	0.25	0.03	0	102	0.298328	31.45	0.1503	0.0279	0.1607	0.0242	52.14	50	54.6
GLN280	GRG043.A0101.TF1.1	25922746	15272517	9732774	63.727	5539580	12154951	9575676	1488345	8087331	79.587	62.699	23.177	1.184	2.5243	3.329	70.29	49.22	34.73	24.77	17.91	1724	5.85811	39.36	0.0764	0.0112	0.1214	0.0135	57.75	51	56.15
GLN282	GRG095.A0101.TF1.1	26810167	25654121	0	0	0	7581157	5167491	769963	4397528	29.551	20.143	6.799	1.175	1.2095	1.4651	58.96	31.48	15.87	7.7	3.68	1776	5.70403	71.46	0.1168	0.0221	0.1318	0.018	56.97	56	55.75
GLN284	GRG071.A0101.TF1.1	24122921	22707235	0	0	0	10118736	6773776	1575266	5198510	44.562	29.831	8.761	1.303	1.2543	1.5267	59.39	32.45	16.84	8.48	4.19	2263	7.23284	80.02	0.1418	0.027	0.1619	0.0261	54.58	53	55.53
GLN285A	GRG045.B0101.TF1.1	18607203	17894379	0	0	0	7917762	5835257	753636	5081621	44.247	32.609	10.197	1.148	1.2975	1.5402	61.1	33.61	17.54	8.9	4.39	1214	4.33478	43.28	0.1034	0.0201	0.1377	0.0181	61.85	65	56.08
GLN285B	GRG046.A0101.TF1.1	28173414	16704393	10678430	63.926	6025876	7391786	5970596	1438954	4531642	44.251	35.743	14.719	1.318	1.5174	2.1311	58.13	34.71	21.14	13.14	8.34	885	3.07025	36.82	0.0745	0.0129	0.1273	0.0175	57.74	51	56.1
GLN287	GRG047.A0101.TF1.1	27854666	17411616	9894517	56.827	7516930	4912190	3931512	1382139	2549373	28.212	22.58	10.264	1.542	0.8614	1.2797	45.84	21.45	10	4.68	2.19	251	0.874706	18.33	0.0853	0.0126	0.1258	0.0151	58.72	51	55.64
GLN288	GRG048.A0101.TF1.1	19288467	18607276	0	0	0	6052718	4235203	592559	3642644	32.529	22.761	6.986	1.163	0.9007	1.2274	49.78	22.79	9.98	4.3	1.85	1920	6.79425	96.55	0.1	0.0194	0.1249	0.016	60.64	63	56.45
GLN289B	GRG049.A0101.TF1.1	24478004	14591086	9230804	63.263	5360212	657738	507457	258486	248971	4.508	3.478	1.857	2.038	0.0917	0.3451	7.73	1.17	0.21	0.04	0.01	21	0.0677772	14.74	0.1206	0.0161	0.1476	0.0171	57.93	53	55.43
GLN291	GRG096.A0101.TF1.1	21476320	20515301	0	0	0	10158236	7194937	1018436	6176501	49.515	35.071	11.019	1.165	1.5703	1.7974	65.31	39.81	23.16	13.07	7.19	1378	4.67524	40.28	0.1072	0.0205	0.1258	0.0156	58.97	59	56.07
GLN292	GRG106.A0101.TF1.1	39692402	36650743	0	0	0	94269	49202	13276	35926	0.257	0.134	0.039	1.37	0.008	0.0895	0.79	0	0	0	0	1899	6.97157	10845.4	0.0837	0.0247	0.1045	0.0239	59.32	61	55.35
GLN294	GRG050.A0101.TF1.1	24229972	14231450	9289786	65.276	4941560	3718061	3008529	1041362	1967167	26.126	21.14	10.014	1.529	0.7145	1.1887	39.42	17.26	7.79	3.61	1.72	417	1.45259	39.62	0.097	0.0128	0.1446	0.0155	58.49	51	55.93
GLN295	GRG104.A0101.TF1.1	20844149	19971715	0	0	0	89896	5402	954	4448	0.45	0.027	0.005	1.214	0.0006	0.0253	0.06	0	0	0	0	4	0.0136399	175.79	0.0439	0.0222	0.0432	0.0162	54.59	53	54.3
GLN298	GRG051.B0101.TF1.1	21213521	19899471	0	0	0	6641013	4464021	732635	3731386	33.373	22.433	7.526	1.196	0.9815	1.2628	53.1	25.35	11.37	4.88	2.04	1179	4.02643	58.23	0.1466	0.0235	0.1742	0.0196	58.16	58	55.86
GLN299	GRG052.A0101.TF1.1	28035108	16240601	11157654	68.702	5082822	7491945	5757283	1323327	4433956	46.131	35.45	16.008	1.298	1.5906	2.1312	60.37	36.75	22.62	14.07	8.86	891	3.03597	37.13	0.118	0.015	0.1555	0.017	57.87	52	55.63
GLN300	GRG097.A0101.TF1.1	19960557	19129773	0	0	0	2359913	1592665	400849	1191816	12.336	8.326	3.037	1.336	0.3218	0.6062	25.94	5.2	0.88	0.14	0.02	326	1.07822	49.16	0.1357	0.0277	0.1561	0.0231	57.75	57	54.94
GLN301	GRG108.A0101.TF1.1	45885602	43197721	0	0	0	11201037	8353874	5202362	3151512	25.93	19.339	6.98	2.651	0.5158	0.7444	39.09	10.15	1.97	0.31	0.04	1282	4.47957	75.15	0.0813	0.0199	0.0935	0.016	59.37	60	54.05
GLN302	GRG073.A0101.TF1.1	21777785	20372437	0	0	0	6458821	4015725	848946	3166779	31.704	19.712	5.864	1.268	0.764	1.0904	45.54	18.79	7.4	2.88	1.1	1058	3.35542	61.41	0.1634	0.0301	0.1847	0.0299	54.15	53	55.75
GLN305	GRG053.A0101.TF1.1	29947684	17131261	11911938	69.533	5219206	4512280	3410766	898868	2511898	26.339	19.91	9.043	1.358	0.9055	1.4599	44.48	21.69	11.03	5.79	3.17	403	1.38681	29.46	0.1284	0.0157	0.1706	0.0178	58.8	53	56.12
GLN306	GRG074.A0101.TF1.1	15155411	14433757	0	0	0	4328949	3333978	1754645	1579333	29.992	23.098	12.72	2.111	0.562	0.9054	36.84	12.95	4.37	1.41	0.44	431	1.49496	50.76	0.1167	0.0226	0.1325	0.0192	58.52	59	55.53
GLN307	GRG075.A0101.TF1.1	20277376	19754738	0	0	0	7318387	6138325	2736830	3401495	37.046	31.073	17.911	1.805	1.381	1.7341	59.04	34.59	19.83	11.18	6.19	453	1.56696	22.86	0.0805	0.019	0.1023	0.0166	63.22	67	55.08
GLN308	GRG054.B0101.TF1.1	23686594	22662038	0	0	0	9637208	7195247	873592	6321655	42.526	31.75	10.262	1.138	1.6844	1.8788	67.98	42.29	25.02	14.47	8.21	1954	7.16959	56.37	0.0778	0.0169	0.1022	0.014	63.14	67	55.94
GLN309	GRG055.A0101.TF1.1	22123685	20978455	0	0	0	10901930	8015282	988955	7026327	51.967	38.207	11.197	1.141	1.6967	1.8856	68.22	42.59	25.3	14.62	8.3	2922	10.5477	77.12	0.0825	0.0176	0.1024	0.0146	61.1	64	56.24
GLN310B	GRG076.A0101.TF1.1	20452616	19672484	0	0	0	5846739	4435820	891894	3543926	29.72	22.548	7.39	1.252	0.9692	1.2396	53.36	24.9	10.88	4.58	1.89	755	2.79884	38.82	0.0896	0.0201	0.1228	0.0177	63.84	68	55.45
GLN311	GRG109.A0101.TF1.1	23913691	22268984	0	0	0	667431	336196	164388	171808	2.997	1.51	0.545	1.957	0.0365	0.192	3.56	0.08	0	0	0	550	1.86662	677.9	0.1503	0.0331	0.1657	0.0322	50.46	48	55.02
GLN312	GRG110.A0101.TF1.1	22377476	20677120	0	0	0	196009	26715	12645	14070	0.948	0.129	0.038	1.899	0.0022	0.0469	0.22	0	0	0	0	201	0.701129	2807.04	0.0706	0.0189	0.0762	0.0201	56.43	56	54.5
GLN313	GRG056.A0101.TF1.1	24712428	15149027	8957228	59.127	6191714	4513691	3836298	1282050	2554248	29.795	25.324	11.194	1.502	0.874	1.3387	44.93	21.65	10.49	5.15	2.55	297	1.03235	21.73	0.0654	0.0105	0.1164	0.0144	58.37	51	55.8
GLN314	GRG105.A0101.TF1.1	38747491	36670065	0	0	0	232830	68146	21042	47104	0.635	0.186	0.057	1.447	0.0111	0.1059	1.1	0.01	0	0	0	246	0.792987	983.14	0.1135	0.0333	0.126	0.0335	53.96	52	56.09
GLN315	GRG077.A0101.TF1.1	22883271	21518888	0	0	0	7800738	5436502	1554450	3882052	36.251	25.264	7.577	1.4	0.9493	1.2468	51.87	24.36	10.76	4.59	1.94	860	2.95799	40.03	0.1308	0.0242	0.1635	0.0223	59.73	61	55.84
GLN317	GRG057.A0101.TF1.1	27984432	16052710	11416716	71.12	4635894	6457510	4963751	1170542	3793209	40.227	30.922	12.931	1.309	1.2601	1.7905	54.15	30.14	17.06	9.88	5.8	743	2.53673	35.6	0.1098	0.014	0.1545	0.0169	58.95	53	56.11
GLN318	GRG098.A0101.TF1.1	21403861	20655904	0	0	0	163584	48839	17032	31807	0.792	0.236	0.081	1.535	0.0072	0.0849	0.71	0	0	0	0	31	0.104472	178.8	0.1197	0.0279	0.1301	0.0229	57.66	57	55.5
GLN319	GRG078.A0101.TF1.1	22594215	21505186	0	0	0	9634956	6279373	1082486	5196887	44.803	29.199	7.883	1.208	1.1681	1.4544	57.64	30.05	14.97	7.32	3.52	1200	3.79564	41.62	0.1497	0.0246	0.1688	0.0213	55.07	54	55.45
GLN320	GRG079.A0101.TF1.1	14338600	13633494	0	0	0	6906480	4851699	688697	4163002	50.658	35.587	10.907	1.165	1.0587	1.3279	55.6	27.37	12.68	5.72	2.52	1159	3.83656	50.13	0.1306	0.0252	0.1555	0.0238	57.7	57	55.44
GLN321	GRG058.A0101.TF1.1	11656865	10954925	0	0	0	5928174	3868610	420781	3447829	54.114	35.314	10.209	1.122	0.8203	1.1675	46.75	20.39	8.68	3.62	1.51	2342	7.55815	129.47	0.1351	0.0271	0.1478	0.024	53.16	51	56.89
GLN322	GRG059.A0101.TF1.1	24209030	14820235	8871056	59.858	5949054	5769344	4578397	1057088	3521309	38.929	30.893	11.877	1.3	1.0863	1.5993	50.41	26.32	14.06	7.66	4.28	681	2.37262	36.28	0.0722	0.0117	0.1244	0.0152	58.28	51	56.3
GLN325	GRG080.A0101.TF1.1	18861201	18079349	0	0	0	9828243	7069392	1372162	5697230	54.362	39.102	11.693	1.241	1.3743	1.6237	61.98	35.43	19.22	10.17	5.25	1960	6.62514	62.7	0.1157	0.0211	0.1383	0.0179	58.21	58	55.95
	GRG080.A0101.TF1.2	21493889	20655637	0	0	0	10904406	7854347	1512670	6341677	52.791	38.025	11.347	1.239	1.5207	1.7488	64.6	38.85	22.14	12.26	6.66	2278	7.77452	65.63	0.1139	0.0211	0.1379	0.0181	58.63	59	56.03
	GRG080.A0101.TF1.3	42639345	40932347	0	0	0	21867851	15738709	4617656	11121053	53.424	38.451	11.498	1.415	2.5771	2.5714	77.57	57.43	40.77	28.09	18.91	3693	12.7028	61.48	0.1149	0.0212	0.1381	0.0178	58.31	58	55.94
	GRG080.A0101.TF1.4	56048407	53678331	0	0	0	28443409	20356173	6687201	13668972	52.989	37.923	11.226	1.489	3.0939	2.9504	81.26	63.68	48.03	35.23	25.28	4393	15.1429	59.93	0.1158	0.021	0.1383	0.0179	58.01	58	55.94
GLN326	GRG060.B0101.TF1.1	22562309	21486468	0	0	0	8192918	5809353	909982	4899371	38.131	27.037	8.732	1.186	1.2479	1.4765	60.22	32.77	16.64	8.07	3.82	1970	6.99578	74.98	0.1154	0.0219	0.1451	0.018	59.77	61	55.75
