# Supplementary material for: Extensive pedigrees reveal the social organization of a Neolithic community
Source: Nature. 2023 Jul 26;620(7974):600–6. doi: 10.1038/s41586-023-06350-8 (PMC10432279; doi:10.1038/s41586-023-06350-8)
Supplement: Supplementary file 4 — Supplementary Tables 1–25. [file 41586_2023_6350_MOESM4_ESM.zip › Supp_tables_zip/Supplementary_table_19_Mortality_table.xlsx]

## Sheet: Ext_data_19_mortality_table
Mortality table
According to the method published in Sellier 2011
Categories (Sellier 2011)	WHO equivalent indicators	Definition
x		Age at death, per age class
a		Number of years in the age class
D(x,x+a)	ndx	Number of deceased in the class x to x+a
S'(x)	lx	Number of surviving individuals at the beginning of an age class
(a)q(x)		Mortality quotient (‰)
D' (x,x+a)		Corrected number of deceased
S(x)		Estimate of surviving individuals per class
V(x)	nLx	Estimate average number of living individuals per age class
T(x)	Tx	Total estimated number of living individuals above age x
e˚(x)	ex	Expectation of life at age x
x	a	D(x,x+a)	S'(x)	(a)q(x)	D' (x,x+a)	S(x)	V(x)	T(x)	e˚(x)
0	1	7	128	54.6875	54.6875	1000	972.656	33070.3	33.0703
1-4	4	29	121	239.669	226.562	945.312	832.031	32097.7	33.9545
5-9	5	11	92	119.565	85.9375	718.75	675.781	28769.5	40.0272
10-14	5	4	81	49.3827	31.25	632.812	617.188	25390.6	40.1235
15-19	5	6	77	77.9221	46.875	601.562	578.125	22304.7	37.0779
20-90	70	71	71	1000	554.688	554.688	277.344	19414.1	35
Total number of individuals		128
